# Supplementary material for: Genetically predicted causal link between the plasma lipidome and pancreatic diseases: a bidirectional Mendelian randomization study
Source: Front Nutr. 2025 Jan 15;11:1466509. doi: 10.3389/fnut.2024.1466509 (PMC11774697; doi:10.3389/fnut.2024.1466509)
Supplement: Supplementary file 1 [file Table_1.xlsx]

## Sheet: Table S1
Table S1. Classification and nomenclature of 179 lipid species
Lipids Name	Lipid class	Structural category
Sterol ester (27:1/14:0)	Cholesterol ester (CE)	Sterols (ST)
Sterol ester (27:1/15:0)	Cholesterol ester (CE)	Sterols (ST)
Sterol ester (27:1/16:0)	Cholesterol ester (CE)	Sterols (ST)
Sterol ester (27:1/16:1)	Cholesterol ester (CE)	Sterols (ST)
Sterol ester (27:1/17:0)	Cholesterol ester (CE)	Sterols (ST)
Sterol ester (27:1/17:1)	Cholesterol ester (CE)	Sterols (ST)
Sterol ester (27:1/18:0)	Cholesterol ester (CE)	Sterols (ST)
Sterol ester (27:1/18:1)	Cholesterol ester (CE)	Sterols (ST)
Sterol ester (27:1/18:2)	Cholesterol ester (CE)	Sterols (ST)
Sterol ester (27:1/18:3)	Cholesterol ester (CE)	Sterols (ST)
Sterol ester (27:1/20:2)	Cholesterol ester (CE)	Sterols (ST)
Sterol ester (27:1/20:3)	Cholesterol ester (CE)	Sterols (ST)
Sterol ester (27:1/20:4)	Cholesterol ester (CE)	Sterols (ST)
Sterol ester (27:1/20:5)	Cholesterol ester (CE)	Sterols (ST)
Sterol ester (27:1/22:6)	Cholesterol ester (CE)	Sterols (ST)
Ceramide (d40:1)	Ceramide (Cer)	Sphingolipids (SL)
Ceramide (d40:2)	Ceramide (Cer)	Sphingolipids (SL)
Ceramide (d42:1)	Ceramide (Cer)	Sphingolipids (SL)
Ceramide (d42:2)	Ceramide (Cer)	Sphingolipids (SL)
cholesterol	Cholesterol (Chol)	Sterols (ST)
Diacylglycerol (16:0_18:1)	Diacylglycerol (DAG)	Glycerolipids (GL)
Diacylglycerol (16:0_18:2)	Diacylglycerol (DAG)	Glycerolipids (GL)
Diacylglycerol (16:1_18:1)	Diacylglycerol (DAG)	Glycerolipids (GL)
Diacylglycerol (18:1_18:1)	Diacylglycerol (DAG)	Glycerolipids (GL)
Diacylglycerol (18:1_18:2)	Diacylglycerol (DAG)	Glycerolipids (GL)
Diacylglycerol (18:1_18:3)	Diacylglycerol (DAG)	Glycerolipids (GL)
Phosphatidylcholine (16:0_0:0)	Lysophosphatidylcholine (LPC)	Glycerophospholipids (GP)
Phosphatidylcholine (18:0_0:0)	Lysophosphatidylcholine (LPC)	Glycerophospholipids (GP)
Phosphatidylcholine (18:1_0:0)	Lysophosphatidylcholine (LPC)	Glycerophospholipids (GP)
Phosphatidylcholine (18:2_0:0)	Lysophosphatidylcholine (LPC)	Glycerophospholipids (GP)
Phosphatidylcholine (20:4_0:0)	Lysophosphatidylcholine (LPC)	Glycerophospholipids (GP)
Phosphatidylethanolamine (18:0_0:0)	Lysophosphatidylethanolamine (LPE)	Glycerophospholipids (GP)
Phosphatidylethanolamine (18:1_0:0)	Lysophosphatidylethanolamine (LPE)	Glycerophospholipids (GP)
Phosphatidylethanolamine (18:2_0:0)	Lysophosphatidylethanolamine (LPE)	Glycerophospholipids (GP)
Phosphatidylcholine (14:0_16:0)	Phosphatidylcholine (PC)	Glycerophospholipids (GP)
Phosphatidylcholine (14:0_18:1)	Phosphatidylcholine (PC)	Glycerophospholipids (GP)
Phosphatidylcholine (14:0_18:2)	Phosphatidylcholine (PC)	Glycerophospholipids (GP)
Phosphatidylcholine (15:0_18:1)	Phosphatidylcholine (PC)	Glycerophospholipids (GP)
Phosphatidylcholine (15:0_18:2)	Phosphatidylcholine (PC)	Glycerophospholipids (GP)
Phosphatidylcholine (16:0_16:0)	Phosphatidylcholine (PC)	Glycerophospholipids (GP)
Phosphatidylcholine (16:0_16:1)	Phosphatidylcholine (PC)	Glycerophospholipids (GP)
Phosphatidylcholine (16:0_17:1)	Phosphatidylcholine (PC)	Glycerophospholipids (GP)
Phosphatidylcholine (16:0_18:0)	Phosphatidylcholine (PC)	Glycerophospholipids (GP)
Phosphatidylcholine (16:0_18:1)	Phosphatidylcholine (PC)	Glycerophospholipids (GP)
Phosphatidylcholine (16:0_18:2)	Phosphatidylcholine (PC)	Glycerophospholipids (GP)
Phosphatidylcholine (16:0_18:3)	Phosphatidylcholine (PC)	Glycerophospholipids (GP)
Phosphatidylcholine (16:0_20:1)	Phosphatidylcholine (PC)	Glycerophospholipids (GP)
Phosphatidylcholine (16:0_20:2)	Phosphatidylcholine (PC)	Glycerophospholipids (GP)
Phosphatidylcholine (16:0_20:3)	Phosphatidylcholine (PC)	Glycerophospholipids (GP)
Phosphatidylcholine (16:0_20:4)	Phosphatidylcholine (PC)	Glycerophospholipids (GP)
Phosphatidylcholine (16:0_20:5)	Phosphatidylcholine (PC)	Glycerophospholipids (GP)
Phosphatidylcholine (16:0_22:4)	Phosphatidylcholine (PC)	Glycerophospholipids (GP)
Phosphatidylcholine (16:0_22:5)	Phosphatidylcholine (PC)	Glycerophospholipids (GP)
Phosphatidylcholine (16:0_22:6)	Phosphatidylcholine (PC)	Glycerophospholipids (GP)
Phosphatidylcholine (16:1_18:0)	Phosphatidylcholine (PC)	Glycerophospholipids (GP)
Phosphatidylcholine (16:1_18:1)	Phosphatidylcholine (PC)	Glycerophospholipids (GP)
Phosphatidylcholine (16:1_18:2)	Phosphatidylcholine (PC)	Glycerophospholipids (GP)
Phosphatidylcholine (16:1_20:4)	Phosphatidylcholine (PC)	Glycerophospholipids (GP)
Phosphatidylcholine (17:0_18:1)	Phosphatidylcholine (PC)	Glycerophospholipids (GP)
Phosphatidylcholine (17:0_18:2)	Phosphatidylcholine (PC)	Glycerophospholipids (GP)
Phosphatidylcholine (17:0_20:4)	Phosphatidylcholine (PC)	Glycerophospholipids (GP)
Phosphatidylcholine (18:0_18:1)	Phosphatidylcholine (PC)	Glycerophospholipids (GP)
Phosphatidylcholine (18:0_18:2)	Phosphatidylcholine (PC)	Glycerophospholipids (GP)
Phosphatidylcholine (18:0_18:3)	Phosphatidylcholine (PC)	Glycerophospholipids (GP)
Phosphatidylcholine (18:0_20:2)	Phosphatidylcholine (PC)	Glycerophospholipids (GP)
Phosphatidylcholine (18:0_20:3)	Phosphatidylcholine (PC)	Glycerophospholipids (GP)
Phosphatidylcholine (18:0_20:4)	Phosphatidylcholine (PC)	Glycerophospholipids (GP)
Phosphatidylcholine (18:0_20:5)	Phosphatidylcholine (PC)	Glycerophospholipids (GP)
Phosphatidylcholine (18:0_22:5)	Phosphatidylcholine (PC)	Glycerophospholipids (GP)
Phosphatidylcholine (18:0_22:6)	Phosphatidylcholine (PC)	Glycerophospholipids (GP)
Phosphatidylcholine (18:1_18:1)	Phosphatidylcholine (PC)	Glycerophospholipids (GP)
Phosphatidylcholine (18:1_18:2)	Phosphatidylcholine (PC)	Glycerophospholipids (GP)
Phosphatidylcholine (18:1_18:3)	Phosphatidylcholine (PC)	Glycerophospholipids (GP)
Phosphatidylcholine (18:1_20:2)	Phosphatidylcholine (PC)	Glycerophospholipids (GP)
Phosphatidylcholine (18:1_20:3)	Phosphatidylcholine (PC)	Glycerophospholipids (GP)
Phosphatidylcholine (18:1_20:4)	Phosphatidylcholine (PC)	Glycerophospholipids (GP)
Phosphatidylcholine (18:2_18:2)	Phosphatidylcholine (PC)	Glycerophospholipids (GP)
Phosphatidylcholine (18:2_20:1)	Phosphatidylcholine (PC)	Glycerophospholipids (GP)
Phosphatidylcholine (18:2_20:3)	Phosphatidylcholine (PC)	Glycerophospholipids (GP)
Phosphatidylcholine (18:2_20:4)	Phosphatidylcholine (PC)	Glycerophospholipids (GP)
Phosphatidylcholine (O-16:0_16:0)	Phosphatidylcholine-ether (PCO)	Glycerophospholipids (GP)
Phosphatidylcholine (O-16:0_16:1)	Phosphatidylcholine-ether (PCO)	Glycerophospholipids (GP)
Phosphatidylcholine (O-16:0_18:1)	Phosphatidylcholine-ether (PCO)	Glycerophospholipids (GP)
Phosphatidylcholine (O-16:0_18:2)	Phosphatidylcholine-ether (PCO)	Glycerophospholipids (GP)
Phosphatidylcholine (O-16:0_20:3)	Phosphatidylcholine-ether (PCO)	Glycerophospholipids (GP)
Phosphatidylcholine (O-16:0_20:4)	Phosphatidylcholine-ether (PCO)	Glycerophospholipids (GP)
Phosphatidylcholine (O-16:0_22:5)	Phosphatidylcholine-ether (PCO)	Glycerophospholipids (GP)
Phosphatidylcholine (O-16:1_16:0)	Phosphatidylcholine-ether (PCO)	Glycerophospholipids (GP)
Phosphatidylcholine (O-16:1_18:0)	Phosphatidylcholine-ether (PCO)	Glycerophospholipids (GP)
Phosphatidylcholine (O-16:1_18:1)	Phosphatidylcholine-ether (PCO)	Glycerophospholipids (GP)
Phosphatidylcholine (O-16:1_18:2)	Phosphatidylcholine-ether (PCO)	Glycerophospholipids (GP)
Phosphatidylcholine (O-16:1_20:3)	Phosphatidylcholine-ether (PCO)	Glycerophospholipids (GP)
Phosphatidylcholine (O-16:1_20:4)	Phosphatidylcholine-ether (PCO)	Glycerophospholipids (GP)
Phosphatidylcholine (O-16:2_18:0)	Phosphatidylcholine-ether (PCO)	Glycerophospholipids (GP)
Phosphatidylcholine (O-17:0_15:0)	Phosphatidylcholine-ether (PCO)	Glycerophospholipids (GP)
Phosphatidylcholine (O-17:0_17:1)	Phosphatidylcholine-ether (PCO)	Glycerophospholipids (GP)
Phosphatidylcholine (O-18:0_14:0)	Phosphatidylcholine-ether (PCO)	Glycerophospholipids (GP)
Phosphatidylcholine (O-18:0_16:1)	Phosphatidylcholine-ether (PCO)	Glycerophospholipids (GP)
Phosphatidylcholine (O-18:0_20:4)	Phosphatidylcholine-ether (PCO)	Glycerophospholipids (GP)
Phosphatidylcholine (O-18:1_16:0)	Phosphatidylcholine-ether (PCO)	Glycerophospholipids (GP)
Phosphatidylcholine (O-18:1_18:2)	Phosphatidylcholine-ether (PCO)	Glycerophospholipids (GP)
Phosphatidylcholine (O-18:1_20:3)	Phosphatidylcholine-ether (PCO)	Glycerophospholipids (GP)
Phosphatidylcholine (O-18:1_20:4)	Phosphatidylcholine-ether (PCO)	Glycerophospholipids (GP)
Phosphatidylcholine (O-18:2_16:0)	Phosphatidylcholine-ether (PCO)	Glycerophospholipids (GP)
Phosphatidylcholine (O-18:2_18:1)	Phosphatidylcholine-ether (PCO)	Glycerophospholipids (GP)
Phosphatidylcholine (O-18:2_18:2)	Phosphatidylcholine-ether (PCO)	Glycerophospholipids (GP)
Phosphatidylcholine (O-18:2_20:4)	Phosphatidylcholine-ether (PCO)	Glycerophospholipids (GP)
Phosphatidylethanolamine (16:0_18:2)	Phosphatidylethanolamine (PE)	Glycerophospholipids (GP)
Phosphatidylethanolamine (16:0_20:4)	Phosphatidylethanolamine (PE)	Glycerophospholipids (GP)
Phosphatidylethanolamine (18:0_18:2)	Phosphatidylethanolamine (PE)	Glycerophospholipids (GP)
Phosphatidylethanolamine (18:0_20:4)	Phosphatidylethanolamine (PE)	Glycerophospholipids (GP)
Phosphatidylethanolamine (18:1_18:1)	Phosphatidylethanolamine (PE)	Glycerophospholipids (GP)
Phosphatidylethanolamine (O-16:1_18:2)	Phosphatidylethanolamine-ether (PEO)	Glycerophospholipids (GP)
Phosphatidylethanolamine (O-16:1_20:4)	Phosphatidylethanolamine-ether (PEO)	Glycerophospholipids (GP)
Phosphatidylethanolamine (O-16:1_22:5)	Phosphatidylethanolamine-ether (PEO)	Glycerophospholipids (GP)
Phosphatidylethanolamine (O-18:1_18:2)	Phosphatidylethanolamine-ether (PEO)	Glycerophospholipids (GP)
Phosphatidylethanolamine (O-18:1_20:4)	Phosphatidylethanolamine-ether (PEO)	Glycerophospholipids (GP)
Phosphatidylethanolamine (O-18:2_18:1)	Phosphatidylethanolamine-ether (PEO)	Glycerophospholipids (GP)
Phosphatidylethanolamine (O-18:2_18:2)	Phosphatidylethanolamine-ether (PEO)	Glycerophospholipids (GP)
Phosphatidylethanolamine (O-18:2_20:4)	Phosphatidylethanolamine-ether (PEO)	Glycerophospholipids (GP)
Phosphatidylinositol (16:0_18:1)	Phosphatidylinositol (PI)	Glycerophospholipids (GP)
Phosphatidylinositol (16:0_18:2)	Phosphatidylinositol (PI)	Glycerophospholipids (GP)
Phosphatidylinositol (16:0_20:4)	Phosphatidylinositol (PI)	Glycerophospholipids (GP)
Phosphatidylinositol (18:0_18:1)	Phosphatidylinositol (PI)	Glycerophospholipids (GP)
Phosphatidylinositol (18:0_18:2)	Phosphatidylinositol (PI)	Glycerophospholipids (GP)
Phosphatidylinositol (18:0_20:3)	Phosphatidylinositol (PI)	Glycerophospholipids (GP)
Phosphatidylinositol (18:0_20:4)	Phosphatidylinositol (PI)	Glycerophospholipids (GP)
Phosphatidylinositol (18:1_18:1)	Phosphatidylinositol (PI)	Glycerophospholipids (GP)
Phosphatidylinositol (18:1_18:2)	Phosphatidylinositol (PI)	Glycerophospholipids (GP)
Phosphatidylinositol (18:1_20:4)	Phosphatidylinositol (PI)	Glycerophospholipids (GP)
Sphingomyelin (d32:1)	Sphingomyelin (SM)	Sphingolipids (SL)
Sphingomyelin (d34:0)	Sphingomyelin (SM)	Sphingolipids (SL)
Sphingomyelin (d34:1)	Sphingomyelin (SM)	Sphingolipids (SL)
Sphingomyelin (d34:2)	Sphingomyelin (SM)	Sphingolipids (SL)
Sphingomyelin (d36:1)	Sphingomyelin (SM)	Sphingolipids (SL)
Sphingomyelin (d36:2)	Sphingomyelin (SM)	Sphingolipids (SL)
Sphingomyelin (d38:1)	Sphingomyelin (SM)	Sphingolipids (SL)
Sphingomyelin (d38:2)	Sphingomyelin (SM)	Sphingolipids (SL)
Sphingomyelin (d40:1)	Sphingomyelin (SM)	Sphingolipids (SL)
Sphingomyelin (d40:2)	Sphingomyelin (SM)	Sphingolipids (SL)
Sphingomyelin (d42:2)	Sphingomyelin (SM)	Sphingolipids (SL)
Triacylglycerol (46:1)	Triacylglycerol (TAG)	Glycerolipids (GL)
Triacylglycerol (46:2)	Triacylglycerol (TAG)	Glycerolipids (GL)
Triacylglycerol (48:0)	Triacylglycerol (TAG)	Glycerolipids (GL)
Triacylglycerol (48:1)	Triacylglycerol (TAG)	Glycerolipids (GL)
Triacylglycerol (48:2)	Triacylglycerol (TAG)	Glycerolipids (GL)
Triacylglycerol (48:3)	Triacylglycerol (TAG)	Glycerolipids (GL)
Triacylglycerol (49:1)	Triacylglycerol (TAG)	Glycerolipids (GL)
Triacylglycerol (49:2)	Triacylglycerol (TAG)	Glycerolipids (GL)
Triacylglycerol (50:1)	Triacylglycerol (TAG)	Glycerolipids (GL)
Triacylglycerol (50:2)	Triacylglycerol (TAG)	Glycerolipids (GL)
Triacylglycerol (50:3)	Triacylglycerol (TAG)	Glycerolipids (GL)
Triacylglycerol (50:4)	Triacylglycerol (TAG)	Glycerolipids (GL)
Triacylglycerol (50:5)	Triacylglycerol (TAG)	Glycerolipids (GL)
Triacylglycerol (51:1)	Triacylglycerol (TAG)	Glycerolipids (GL)
Triacylglycerol (51:2)	Triacylglycerol (TAG)	Glycerolipids (GL)
Triacylglycerol (51:3)	Triacylglycerol (TAG)	Glycerolipids (GL)
Triacylglycerol (51:4)	Triacylglycerol (TAG)	Glycerolipids (GL)
Triacylglycerol (52:2)	Triacylglycerol (TAG)	Glycerolipids (GL)
Triacylglycerol (52:3)	Triacylglycerol (TAG)	Glycerolipids (GL)
Triacylglycerol (52:4)	Triacylglycerol (TAG)	Glycerolipids (GL)
Triacylglycerol (52:5)	Triacylglycerol (TAG)	Glycerolipids (GL)
Triacylglycerol (52:6)	Triacylglycerol (TAG)	Glycerolipids (GL)
Triacylglycerol (53:2)	Triacylglycerol (TAG)	Glycerolipids (GL)
Triacylglycerol (53:3)	Triacylglycerol (TAG)	Glycerolipids (GL)
Triacylglycerol (53:4)	Triacylglycerol (TAG)	Glycerolipids (GL)
Triacylglycerol (54:3)	Triacylglycerol (TAG)	Glycerolipids (GL)
Triacylglycerol (54:4)	Triacylglycerol (TAG)	Glycerolipids (GL)
Triacylglycerol (54:5)	Triacylglycerol (TAG)	Glycerolipids (GL)
Triacylglycerol (54:6)	Triacylglycerol (TAG)	Glycerolipids (GL)
Triacylglycerol (54:7)	Triacylglycerol (TAG)	Glycerolipids (GL)
Triacylglycerol (56:3)	Triacylglycerol (TAG)	Glycerolipids (GL)
Triacylglycerol (56:4)	Triacylglycerol (TAG)	Glycerolipids (GL)
Triacylglycerol (56:5)	Triacylglycerol (TAG)	Glycerolipids (GL)
Triacylglycerol (56:6)	Triacylglycerol (TAG)	Glycerolipids (GL)
Triacylglycerol (56:7)	Triacylglycerol (TAG)	Glycerolipids (GL)
Triacylglycerol (56:8)	Triacylglycerol (TAG)	Glycerolipids (GL)
Triacylglycerol (58:7)	Triacylglycerol (TAG)	Glycerolipids (GL)
Triacylglycerol (58:8)	Triacylglycerol (TAG)	Glycerolipids (GL)
