# Supplementary material for: Genetically predicted causal link between the plasma lipidome and pancreatic diseases: a bidirectional Mendelian randomization study
Source: Front Nutr. 2025 Jan 15;11:1466509. doi: 10.3389/fnut.2024.1466509 (PMC11774697; doi:10.3389/fnut.2024.1466509)
Supplement: Supplementary file 2 [file Table_2.xlsx]

## Sheet: Table S2
Table S2 Detailed information on instrumental variables in the plasma lipidome
SNP	chr	pos	effect_allele	other_allele	eaf	beta	se	pval	id	samplesize	exposure	F-statistic
rs12787616	11	26008522	C	T	0.373402	0.0770731	0.0174349	9.98064e-06	GCST90277238	7174	Sterol ester (27:1/14:0) levels || id:GCST90277238	19.5419
rs2686446	3	195507255	C	G	0.711291	0.0895928	0.0184847	1.27882e-06	GCST90277238	7174	Sterol ester (27:1/14:0) levels || id:GCST90277238	23.4921
rs4246215	11	61796827	T	G	0.435753	-0.0805303	0.0168544	1.80431e-06	GCST90277238	7174	Sterol ester (27:1/14:0) levels || id:GCST90277238	22.8293
rs7957768	12	101754541	T	G	0.521115	-0.0868074	0.0167419	2.21473e-07	GCST90277238	7174	Sterol ester (27:1/14:0) levels || id:GCST90277238	26.8846
rs41289170	1	72791134	A	G	0.00253532	0.798673	0.179051	8.2951e-06	GCST90277238	7174	Sterol ester (27:1/14:0) levels || id:GCST90277238	19.8969
rs11608	2	27212506	A	G	0.723361	0.0884663	0.0187861	2.5327e-06	GCST90277238	7174	Sterol ester (27:1/14:0) levels || id:GCST90277238	22.176
rs7198817	16	11851921	A	C	0.577731	0.0762666	0.017021	7.54788e-06	GCST90277238	7174	Sterol ester (27:1/14:0) levels || id:GCST90277238	20.077
rs1800961	20	44413724	T	C	0.0524109	-0.186306	0.0372912	5.98971e-07	GCST90277238	7174	Sterol ester (27:1/14:0) levels || id:GCST90277238	24.9598
rs187429064	19	19269704	G	A	0.0535314	-0.233998	0.037881	6.89235e-10	GCST90277238	7174	Sterol ester (27:1/14:0) levels || id:GCST90277238	38.1576
rs2964094	5	174326694	C	T	0.753417	0.08746	0.0193	5.94273e-06	GCST90277238	7174	Sterol ester (27:1/14:0) levels || id:GCST90277238	20.5355
rs10812660	9	27742537	A	T	0.375095	0.0790219	0.0178603	9.80704e-06	GCST90277238	7174	Sterol ester (27:1/14:0) levels || id:GCST90277238	19.5757
rs1696359	12	120950756	C	T	0.584877	-0.0795863	0.0169855	2.83871e-06	GCST90277238	7174	Sterol ester (27:1/14:0) levels || id:GCST90277238	21.9543
rs6045698	20	1965583	C	A	0.264138	0.0898031	0.0192	2.95754e-06	GCST90277238	7174	Sterol ester (27:1/14:0) levels || id:GCST90277238	21.8766
rs28601761	8	125487789	G	C	0.409958	-0.0841313	0.017007	7.70746e-07	GCST90277238	7174	Sterol ester (27:1/14:0) levels || id:GCST90277238	24.4715
rs55764039	7	17920067	C	G	0.0526965	-0.180786	0.0374551	1.41434e-06	GCST90277238	7174	Sterol ester (27:1/14:0) levels || id:GCST90277238	23.2974
rs80195215	10	122133760	G	A	0.0466472	-0.186648	0.041025	5.45613e-06	GCST90277238	7174	Sterol ester (27:1/14:0) levels || id:GCST90277238	20.699
rs75922719	15	93906166	C	T	0.00683692	0.481467	0.10268	2.79444e-06	GCST90277238	7174	Sterol ester (27:1/14:0) levels || id:GCST90277238	21.9868
rs116778355	2	224951925	T	A	0.0124697	-0.380271	0.0776759	1.00083e-06	GCST90277238	7174	Sterol ester (27:1/14:0) levels || id:GCST90277238	23.967
rs2479959	13	111318086	A	G	0.300314	-0.0802807	0.0181579	9.94989e-06	GCST90277238	7174	Sterol ester (27:1/14:0) levels || id:GCST90277238	19.5475
rs429358	19	44908684	C	T	0.189202	0.141695	0.0214612	4.33234e-11	GCST90277238	7174	Sterol ester (27:1/14:0) levels || id:GCST90277238	43.5914
rs62232045	22	43503538	C	T	0.34448	0.0859271	0.0175818	1.04471e-06	GCST90277238	7174	Sterol ester (27:1/14:0) levels || id:GCST90277238	23.8855
rs139857433	2	98354059	T	A	0.00871159	-0.460114	0.100221	4.4923e-06	GCST90277239	6428	Sterol ester (27:1/15:0) levels || id:GCST90277239	21.0772
rs62502692	8	4035643	C	G	0.1092	-0.128048	0.0288078	8.94133e-06	GCST90277239	6428	Sterol ester (27:1/15:0) levels || id:GCST90277239	19.7572
rs12589429	14	48229919	T	C	0.182401	-0.103103	0.0230826	8.07614e-06	GCST90277239	6428	Sterol ester (27:1/15:0) levels || id:GCST90277239	19.9514
rs150680623	5	63595335	G	T	0.0141722	0.331858	0.073829	7.07798e-06	GCST90277239	6428	Sterol ester (27:1/15:0) levels || id:GCST90277239	20.2046
rs2237478	7	50678097	T	C	0.198499	-0.104831	0.0222633	2.5497e-06	GCST90277239	6428	Sterol ester (27:1/15:0) levels || id:GCST90277239	22.1718
rs2104810	21	41477170	A	G	0.636441	0.0838738	0.0185436	6.19278e-06	GCST90277239	6428	Sterol ester (27:1/15:0) levels || id:GCST90277239	20.4581
rs28582101	22	36797580	G	C	0.823268	-0.105432	0.0238214	9.75433e-06	GCST90277239	6428	Sterol ester (27:1/15:0) levels || id:GCST90277239	19.5889
rs140283718	19	30685856	A	T	0.0256515	-0.254003	0.0565114	7.08316e-06	GCST90277239	6428	Sterol ester (27:1/15:0) levels || id:GCST90277239	20.2025
rs930917	3	39848105	G	A	0.373339	0.0818243	0.0182405	7.38701e-06	GCST90277239	6428	Sterol ester (27:1/15:0) levels || id:GCST90277239	20.1229
rs77201364	17	14664504	A	G	0.0128033	0.367188	0.0816077	6.92904e-06	GCST90277239	6428	Sterol ester (27:1/15:0) levels || id:GCST90277239	20.2449
rs146236963	7	104180833	C	T	0.0164837	-0.327174	0.0712658	4.4914e-06	GCST90277239	6428	Sterol ester (27:1/15:0) levels || id:GCST90277239	21.0763
rs4246215	11	61796827	T	G	0.435753	-0.0839972	0.0178315	2.51936e-06	GCST90277239	6428	Sterol ester (27:1/15:0) levels || id:GCST90277239	22.1898
rs985679	8	138441693	G	A	0.530951	0.0795716	0.0176489	6.63668e-06	GCST90277239	6428	Sterol ester (27:1/15:0) levels || id:GCST90277239	20.3274
rs61859797	10	129461219	T	C	0.177621	0.108913	0.0231637	2.62843e-06	GCST90277239	6428	Sterol ester (27:1/15:0) levels || id:GCST90277239	22.1077
rs1999811	1	30991480	T	C	0.690792	-0.0855163	0.019051	7.28041e-06	GCST90277239	6428	Sterol ester (27:1/15:0) levels || id:GCST90277239	20.1494
rs115686032	5	40282763	T	C	0.039223	-0.232251	0.0457192	3.88085e-07	GCST90277239	6428	Sterol ester (27:1/15:0) levels || id:GCST90277239	25.8058
rs55662279	5	175777765	T	C	0.00354114	-0.77953	0.166027	2.71589e-06	GCST90277239	6428	Sterol ester (27:1/15:0) levels || id:GCST90277239	22.0449
rs113844909	4	26516933	C	G	0.0169738	-0.329819	0.0703035	2.76888e-06	GCST90277239	6428	Sterol ester (27:1/15:0) levels || id:GCST90277239	22.0089
rs17014799	1	209576196	C	T	0.00774436	0.461682	0.1022	6.36576e-06	GCST90277239	6428	Sterol ester (27:1/15:0) levels || id:GCST90277239	20.4072
rs2100040	5	65839152	A	G	0.258515	0.0915064	0.0201311	5.57413e-06	GCST90277239	6428	Sterol ester (27:1/15:0) levels || id:GCST90277239	20.6618
rs174527	11	61770929	C	G	0.44432	-0.0827319	0.0170498	1.24446e-06	GCST90277240	7174	Sterol ester (27:1/16:0) levels || id:GCST90277240	23.5455
rs10841310	12	19677962	T	G	0.245604	-0.0959824	0.0194188	7.87242e-07	GCST90277240	7174	Sterol ester (27:1/16:0) levels || id:GCST90277240	24.4308
rs7487904	12	53231170	G	C	0.14734	0.109375	0.0236843	3.94138e-06	GCST90277240	7174	Sterol ester (27:1/16:0) levels || id:GCST90277240	21.3263
rs28627829	4	164639807	G	T	0.134469	-0.118707	0.0247376	1.62859e-06	GCST90277240	7174	Sterol ester (27:1/16:0) levels || id:GCST90277240	23.027
rs74915447	4	72899760	A	G	0.0377859	0.246542	0.0442136	2.54667e-08	GCST90277240	7174	Sterol ester (27:1/16:0) levels || id:GCST90277240	31.0935
rs10078182	5	118775347	C	T	0.0218452	0.267501	0.0586745	5.21828e-06	GCST90277240	7174	Sterol ester (27:1/16:0) levels || id:GCST90277240	20.7851
rs10031375	4	37043069	G	C	0.557801	0.0759481	0.0164832	4.13964e-06	GCST90277240	7174	Sterol ester (27:1/16:0) levels || id:GCST90277240	21.23
rs73005445	19	15830645	G	A	0.253445	-0.0959476	0.0191538	5.58804e-07	GCST90277240	7174	Sterol ester (27:1/16:0) levels || id:GCST90277240	25.0933
rs56767222	3	3342886	C	T	0.00335823	0.667411	0.142441	2.8394e-06	GCST90277240	7174	Sterol ester (27:1/16:0) levels || id:GCST90277240	21.9542
rs75708826	18	65789123	G	A	0.0149458	-0.312739	0.0691292	6.1589e-06	GCST90277240	7174	Sterol ester (27:1/16:0) levels || id:GCST90277240	20.4664
rs138270540	4	74487710	C	A	0.0281159	0.329844	0.0507206	8.36387e-11	GCST90277240	7174	Sterol ester (27:1/16:0) levels || id:GCST90277240	42.291
rs1336770	6	124502870	G	A	0.585521	0.0796407	0.0170558	3.07322e-06	GCST90277240	7174	Sterol ester (27:1/16:0) levels || id:GCST90277240	21.8035
rs117010856	10	52079201	T	C	0.00275845	0.750765	0.165482	5.80184e-06	GCST90277240	7174	Sterol ester (27:1/16:0) levels || id:GCST90277240	20.5829
rs7167665	15	53458377	C	T	0.538374	0.0861242	0.0166516	2.3747e-07	GCST90277240	7174	Sterol ester (27:1/16:0) levels || id:GCST90277240	26.7509
rs7517801	1	154043206	A	G	0.0224149	-0.255545	0.0566816	6.62254e-06	GCST90277240	7174	Sterol ester (27:1/16:0) levels || id:GCST90277240	20.3259
rs7932326	11	43971474	A	G	0.616811	0.0788357	0.0171069	4.12522e-06	GCST90277240	7174	Sterol ester (27:1/16:0) levels || id:GCST90277240	21.2375
rs538047	11	88314021	A	G	0.46338	-0.0734591	0.0165984	9.74622e-06	GCST90277240	7174	Sterol ester (27:1/16:0) levels || id:GCST90277240	19.5866
rs56336136	19	48224239	T	C	0.104466	0.130208	0.0275427	2.31554e-06	GCST90277240	7174	Sterol ester (27:1/16:0) levels || id:GCST90277240	22.3492
rs10860778	12	101714807	T	C	0.491434	-0.0849918	0.0167283	3.8492e-07	GCST90277240	7174	Sterol ester (27:1/16:0) levels || id:GCST90277240	25.8137
rs118068660	19	11079868	T	C	0.0946153	-0.209234	0.028077	1.02215e-13	GCST90277240	7174	Sterol ester (27:1/16:0) levels || id:GCST90277240	55.5345
rs2236514	9	136677616	G	C	0.647094	-0.0857586	0.0177474	1.37778e-06	GCST90277240	7174	Sterol ester (27:1/16:0) levels || id:GCST90277240	23.3499
rs11604424	11	116780399	T	C	0.752713	-0.104776	0.0192073	5.05981e-08	GCST90277240	7174	Sterol ester (27:1/16:0) levels || id:GCST90277240	29.7571
rs10795530	10	7162916	G	A	0.579699	-0.0760645	0.0169241	7.07696e-06	GCST90277240	7174	Sterol ester (27:1/16:0) levels || id:GCST90277240	20.2001
rs13085650	3	76900144	C	T	0.252312	-0.0870049	0.0193877	7.30989e-06	GCST90277240	7174	Sterol ester (27:1/16:0) levels || id:GCST90277240	20.1389
rs1800961	20	44413724	T	C	0.0524109	-0.221525	0.037154	2.60321e-09	GCST90277240	7174	Sterol ester (27:1/16:0) levels || id:GCST90277240	35.5496
rs79146711	4	73424911	T	C	0.0451481	0.223614	0.0408223	4.44675e-08	GCST90277240	7174	Sterol ester (27:1/16:0) levels || id:GCST90277240	30.0057
rs9788072	12	4796048	G	A	0.0562963	0.169729	0.0365147	3.40671e-06	GCST90277240	7174	Sterol ester (27:1/16:0) levels || id:GCST90277240	21.6061
rs11591147	1	55039974	T	G	0.0332154	-0.390076	0.0464416	5.35726e-17	GCST90277240	7174	Sterol ester (27:1/16:0) levels || id:GCST90277240	70.5479
rs10943045	6	72631607	T	G	0.216592	-0.0894847	0.0202012	9.57263e-06	GCST90277240	7174	Sterol ester (27:1/16:0) levels || id:GCST90277240	19.622
rs3017103	11	62406721	G	A	0.803552	0.0943278	0.0211284	8.14578e-06	GCST90277240	7174	Sterol ester (27:1/16:0) levels || id:GCST90277240	19.9318
rs9924448	16	73349244	T	C	0.557252	-0.084548	0.0170407	7.15205e-07	GCST90277240	7174	Sterol ester (27:1/16:0) levels || id:GCST90277240	24.6168
rs1367117	2	21041028	A	G	0.284591	0.109442	0.0183824	2.74361e-09	GCST90277240	7174	Sterol ester (27:1/16:0) levels || id:GCST90277240	35.4457
rs141836086	6	152650134	T	C	0.0333766	0.223109	0.0463116	1.48117e-06	GCST90277240	7174	Sterol ester (27:1/16:0) levels || id:GCST90277240	23.2089
rs3005923	1	56335870	A	G	0.0276041	-0.286076	0.0529001	6.58415e-08	GCST90277240	7174	Sterol ester (27:1/16:0) levels || id:GCST90277240	29.2449
rs174547	11	61803311	C	T	0.407429	-0.205939	0.0168412	4.7722e-34	GCST90277240	7174	Sterol ester (27:1/16:0) levels || id:GCST90277240	149.531
rs7412	19	44908822	T	C	0.053066	-0.407448	0.0369504	4.74747e-28	GCST90277240	7174	Sterol ester (27:1/16:0) levels || id:GCST90277240	121.592
rs603424	10	100315722	A	G	0.121331	-0.155845	0.0259739	2.06545e-09	GCST90277241	7172	Sterol ester (27:1/16:1) levels || id:GCST90277241	36.0007
rs4447106	10	100600003	A	G	0.14104	0.118474	0.0242138	1.01459e-06	GCST90277241	7172	Sterol ester (27:1/16:1) levels || id:GCST90277241	23.9398
rs7313803	12	87990673	T	C	0.260274	0.0873092	0.0194117	6.96926e-06	GCST90277241	7172	Sterol ester (27:1/16:1) levels || id:GCST90277241	20.2299
rs1800961	20	44413724	T	C	0.0524109	-0.204194	0.0372477	4.34267e-08	GCST90277241	7172	Sterol ester (27:1/16:1) levels || id:GCST90277241	30.0529
rs274673	5	6743310	C	T	0.951733	0.185974	0.0392848	2.24178e-06	GCST90277241	7172	Sterol ester (27:1/16:1) levels || id:GCST90277241	22.4107
rs201714080	16	71095785	A	C	0.0524396	-0.188495	0.0380821	7.60084e-07	GCST90277241	7172	Sterol ester (27:1/16:1) levels || id:GCST90277241	24.4995
rs113130033	14	89719965	G	A	0.0429959	-0.194002	0.0409637	2.22023e-06	GCST90277241	7172	Sterol ester (27:1/16:1) levels || id:GCST90277241	22.4292
rs2464190	12	120977587	C	T	0.457207	0.0764228	0.0167672	5.24998e-06	GCST90277241	7172	Sterol ester (27:1/16:1) levels || id:GCST90277241	20.7742
rs142738732	1	1329726	A	T	0.0633803	-0.165625	0.0349561	2.19709e-06	GCST90277241	7172	Sterol ester (27:1/16:1) levels || id:GCST90277241	22.4495
rs855500	9	33614216	C	T	0.582351	0.0761958	0.0168529	6.24211e-06	GCST90277241	7172	Sterol ester (27:1/16:1) levels || id:GCST90277241	20.4415
rs58489806	19	19346108	T	C	0.0756567	-0.142087	0.0315082	6.59485e-06	GCST90277241	7172	Sterol ester (27:1/16:1) levels || id:GCST90277241	20.3358
rs11647818	16	11833509	T	C	0.57458	0.0838631	0.0169791	8.01606e-07	GCST90277241	7172	Sterol ester (27:1/16:1) levels || id:GCST90277241	24.3957
rs187429064	19	19269704	G	A	0.0535314	-0.217301	0.0378548	9.81615e-09	GCST90277241	7172	Sterol ester (27:1/16:1) levels || id:GCST90277241	32.952
rs1260326	2	27508073	C	T	0.650878	-0.0904035	0.0174668	2.32931e-07	GCST90277241	7172	Sterol ester (27:1/16:1) levels || id:GCST90277241	26.7882
rs116917626	17	51561964	T	C	0.0275072	-0.259409	0.0524879	7.874e-07	GCST90277241	7172	Sterol ester (27:1/16:1) levels || id:GCST90277241	24.426
rs7355269	2	62072939	C	T	0.0260757	0.243229	0.0529062	4.35121e-06	GCST90277241	7172	Sterol ester (27:1/16:1) levels || id:GCST90277241	21.1357
rs5022521	4	110207431	T	C	0.797291	-0.108256	0.0212057	3.38667e-07	GCST90277241	7172	Sterol ester (27:1/16:1) levels || id:GCST90277241	26.0615
rs17603855	7	138187033	T	C	0.0575024	0.169155	0.0356528	2.1289e-06	GCST90277241	7172	Sterol ester (27:1/16:1) levels || id:GCST90277241	22.5104
rs10760286	9	123419309	C	T	0.510018	0.0827796	0.0169512	1.06465e-06	GCST90277241	7172	Sterol ester (27:1/16:1) levels || id:GCST90277241	23.8477
rs11119973	1	212561372	A	C	0.152837	0.110738	0.0231985	1.84338e-06	GCST90277241	7172	Sterol ester (27:1/16:1) levels || id:GCST90277241	22.7863
rs150352030	17	34678243	C	A	0.00378405	-0.645252	0.142069	5.66787e-06	GCST90277241	7172	Sterol ester (27:1/16:1) levels || id:GCST90277241	20.6281
rs80227620	2	167832629	T	C	0.143969	0.116755	0.0243943	1.73257e-06	GCST90277241	7172	Sterol ester (27:1/16:1) levels || id:GCST90277241	22.9073
rs117952876	19	9621826	C	T	0.0305829	0.21929	0.0495223	9.64196e-06	GCST90277241	7172	Sterol ester (27:1/16:1) levels || id:GCST90277241	19.6081
rs116522970	4	14330096	G	T	0.00490223	0.55842	0.12419	7.01117e-06	GCST90277241	7172	Sterol ester (27:1/16:1) levels || id:GCST90277241	20.2185
rs111656006	1	38245682	T	C	0.0482842	0.185117	0.0400311	3.81832e-06	GCST90277241	7172	Sterol ester (27:1/16:1) levels || id:GCST90277241	21.3844
rs10812660	9	27742537	A	T	0.375095	0.0800716	0.0178373	7.26189e-06	GCST90277241	7172	Sterol ester (27:1/16:1) levels || id:GCST90277241	20.1511
rs72945021	2	211666173	A	T	0.183056	-0.0997238	0.0218321	5.00768e-06	GCST90277242	7047	Sterol ester (27:1/17:0) levels || id:GCST90277242	20.8644
rs10241012	7	104334784	G	A	0.122733	0.118223	0.025873	4.97647e-06	GCST90277242	7047	Sterol ester (27:1/17:0) levels || id:GCST90277242	20.879
rs4246215	11	61796827	T	G	0.435753	-0.0845995	0.017008	6.70073e-07	GCST90277242	7047	Sterol ester (27:1/17:0) levels || id:GCST90277242	24.7417
rs140015624	11	71313656	C	T	0.0158041	0.322919	0.0690378	2.95542e-06	GCST90277242	7047	Sterol ester (27:1/17:0) levels || id:GCST90277242	21.8783
rs113505726	12	54038501	A	G	0.0418339	-0.192486	0.0421794	5.11305e-06	GCST90277242	7047	Sterol ester (27:1/17:0) levels || id:GCST90277242	20.8256
rs12735602	1	210320724	A	C	0.541073	0.0759366	0.0170987	9.08501e-06	GCST90277242	7047	Sterol ester (27:1/17:0) levels || id:GCST90277242	19.7231
rs2358779	16	31850641	A	G	0.971338	-0.242808	0.0531681	5.03217e-06	GCST90277242	7047	Sterol ester (27:1/17:0) levels || id:GCST90277242	20.8556
rs10775274	16	25212475	C	T	0.938366	0.170395	0.0357677	1.93268e-06	GCST90277242	7047	Sterol ester (27:1/17:0) levels || id:GCST90277242	22.6951
rs2382335	9	12243520	C	T	0.834553	0.101852	0.0226815	7.20685e-06	GCST90277242	7047	Sterol ester (27:1/17:0) levels || id:GCST90277242	20.1649
rs79568254	4	136648128	A	T	0.0149096	-0.309836	0.0691531	7.56018e-06	GCST90277242	7047	Sterol ester (27:1/17:0) levels || id:GCST90277242	20.0743
rs17791425	6	84260623	A	G	0.0500313	0.180099	0.0393889	4.89545e-06	GCST90277242	7047	Sterol ester (27:1/17:0) levels || id:GCST90277242	20.9062
rs635634	9	133279427	C	T	0.79789	-0.100165	0.0209797	1.83827e-06	GCST90277242	7047	Sterol ester (27:1/17:0) levels || id:GCST90277242	22.7947
rs2280696	12	53118972	T	A	0.126228	0.203799	0.0251576	6.3685e-16	GCST90277242	7047	Sterol ester (27:1/17:0) levels || id:GCST90277242	65.6245
rs9827613	3	11833970	G	A	0.461015	-0.0753765	0.0169197	8.50672e-06	GCST90277242	7047	Sterol ester (27:1/17:0) levels || id:GCST90277242	19.8466
rs79528439	15	48709000	A	T	0.118366	-0.131526	0.0265727	7.59619e-07	GCST90277242	7047	Sterol ester (27:1/17:0) levels || id:GCST90277242	24.4992
rs28582101	22	36797580	G	C	0.823268	-0.107796	0.0227609	2.21987e-06	GCST90277242	7047	Sterol ester (27:1/17:0) levels || id:GCST90277242	22.4299
rs11265455	1	160650361	G	A	0.140869	0.119264	0.025622	3.29806e-06	GCST90277242	7047	Sterol ester (27:1/17:0) levels || id:GCST90277242	21.6667
rs112403250	9	86205460	T	G	0.0248749	-0.243863	0.053475	5.19292e-06	GCST90277242	7047	Sterol ester (27:1/17:0) levels || id:GCST90277242	20.7965
rs10881589	9	134243611	T	C	0.433292	0.0786601	0.0176416	8.36759e-06	GCST90277242	7047	Sterol ester (27:1/17:0) levels || id:GCST90277242	19.8808
rs429358	19	44908684	C	T	0.189202	0.121765	0.0216407	1.90515e-08	GCST90277242	7047	Sterol ester (27:1/17:0) levels || id:GCST90277242	31.6594
rs1868072	2	30180840	C	T	0.705183	-0.082947	0.0186157	8.46516e-06	GCST90277242	7047	Sterol ester (27:1/17:0) levels || id:GCST90277242	19.8538
rs12921107	16	292437	C	T	0.141514	-0.125335	0.024234	2.37996e-07	GCST90277242	7047	Sterol ester (27:1/17:0) levels || id:GCST90277242	26.7482
rs77943189	6	122284176	G	A	0.0159565	0.33595	0.0706886	2.04609e-06	GCST90277242	7047	Sterol ester (27:1/17:0) levels || id:GCST90277242	22.5866
rs116859210	12	46735737	G	A	0.0122517	0.351253	0.0769236	5.03935e-06	GCST90277242	7047	Sterol ester (27:1/17:0) levels || id:GCST90277242	20.8507
rs1002079	16	76465100	G	C	0.100545	-0.142387	0.0280342	3.88677e-07	GCST90277242	7047	Sterol ester (27:1/17:0) levels || id:GCST90277242	25.7967
rs13125535	4	12263787	G	T	0.598462	0.0860677	0.0171841	5.60703e-07	GCST90277242	7047	Sterol ester (27:1/17:0) levels || id:GCST90277242	25.0857
rs12296850	12	100426307	G	A	0.0543108	0.173088	0.0376135	4.25846e-06	GCST90277242	7047	Sterol ester (27:1/17:0) levels || id:GCST90277242	21.1761
rs10746106	12	79317580	G	A	0.272257	-0.0845036	0.0188219	7.24072e-06	GCST90277243	7166	Sterol ester (27:1/17:1) levels || id:GCST90277243	20.1569
rs117691424	17	34703734	A	G	0.00379455	-0.634054	0.142193	8.36061e-06	GCST90277243	7166	Sterol ester (27:1/17:1) levels || id:GCST90277243	19.8836
rs1800961	20	44413724	T	C	0.0524109	-0.198468	0.0373164	1.07632e-07	GCST90277243	7166	Sterol ester (27:1/17:1) levels || id:GCST90277243	28.2866
rs79101108	5	105868026	A	G	0.0306934	0.218054	0.0490922	9.05452e-06	GCST90277243	7166	Sterol ester (27:1/17:1) levels || id:GCST90277243	19.7289
rs40435	3	134998561	T	A	0.405815	-0.0785858	0.0169907	3.80813e-06	GCST90277243	7166	Sterol ester (27:1/17:1) levels || id:GCST90277243	21.3927
rs187429064	19	19269704	G	A	0.0535314	-0.210509	0.0379834	3.10021e-08	GCST90277243	7166	Sterol ester (27:1/17:1) levels || id:GCST90277243	30.7152
rs7957655	12	101754513	A	G	0.521019	-0.0778861	0.0167571	3.40872e-06	GCST90277243	7166	Sterol ester (27:1/17:1) levels || id:GCST90277243	21.6034
rs193228861	19	41730113	C	A	0.00838637	-0.422988	0.0918053	4.14085e-06	GCST90277243	7166	Sterol ester (27:1/17:1) levels || id:GCST90277243	21.2286
rs72723967	4	137812361	A	C	0.163055	0.103289	0.0227684	5.81081e-06	GCST90277243	7166	Sterol ester (27:1/17:1) levels || id:GCST90277243	20.5799
rs6469013	8	105734207	G	A	0.299189	0.0822434	0.0183089	7.16357e-06	GCST90277243	7166	Sterol ester (27:1/17:1) levels || id:GCST90277243	20.178
rs11614909	12	68935916	A	C	0.185869	-0.0971635	0.0216127	7.0359e-06	GCST90277243	7166	Sterol ester (27:1/17:1) levels || id:GCST90277243	20.211
rs141647056	18	55127832	G	A	0.00201519	-0.904921	0.202263	7.79679e-06	GCST90277243	7166	Sterol ester (27:1/17:1) levels || id:GCST90277243	20.0165
rs217184	16	72072066	C	T	0.227964	-0.0928741	0.0199357	3.23569e-06	GCST90277243	7166	Sterol ester (27:1/17:1) levels || id:GCST90277243	21.7033
rs116778355	2	224951925	T	A	0.0124697	-0.357334	0.0779284	4.60635e-06	GCST90277243	7166	Sterol ester (27:1/17:1) levels || id:GCST90277243	21.026
rs77392374	10	71286664	C	T	0.0268459	-0.243098	0.0533	5.1735e-06	GCST90277243	7166	Sterol ester (27:1/17:1) levels || id:GCST90277243	20.8022
rs7151696	14	22802228	T	C	0.569818	0.0780494	0.0169696	4.30711e-06	GCST90277243	7166	Sterol ester (27:1/17:1) levels || id:GCST90277243	21.1542
rs10812660	9	27742537	A	T	0.375095	0.0931526	0.0178696	1.91003e-07	GCST90277243	7166	Sterol ester (27:1/17:1) levels || id:GCST90277243	27.1744
rs76492272	18	70340195	A	G	0.0285099	0.257817	0.0535393	1.49732e-06	GCST90277243	7166	Sterol ester (27:1/17:1) levels || id:GCST90277243	23.1888
rs11130797	3	60928407	A	G	0.300261	0.0834853	0.0181957	4.54418e-06	GCST90277244	7157	Sterol ester (27:1/18:0) levels || id:GCST90277244	21.0515
rs3741298	11	116786845	T	C	0.765351	-0.10866	0.0196057	3.08878e-08	GCST90277244	7157	Sterol ester (27:1/18:0) levels || id:GCST90277244	30.7167
rs17242295	7	136137436	C	G	0.318872	0.0811354	0.0179964	6.62959e-06	GCST90277244	7157	Sterol ester (27:1/18:0) levels || id:GCST90277244	20.3259
rs55721138	3	13583299	T	C	0.053233	-0.180948	0.0376118	1.5318e-06	GCST90277244	7157	Sterol ester (27:1/18:0) levels || id:GCST90277244	23.1451
rs17181296	6	154117109	A	G	0.113762	0.121626	0.0270025	6.76012e-06	GCST90277244	7157	Sterol ester (27:1/18:0) levels || id:GCST90277244	20.2883
rs17482800	3	137801985	A	G	0.0982629	-0.130805	0.0279811	2.99233e-06	GCST90277244	7157	Sterol ester (27:1/18:0) levels || id:GCST90277244	21.8534
rs4246215	11	61796827	T	G	0.435753	-0.111203	0.0168544	4.46858e-11	GCST90277244	7157	Sterol ester (27:1/18:0) levels || id:GCST90277244	43.5318
rs2280696	12	53118972	T	A	0.126228	0.25386	0.024949	3.69061e-24	GCST90277244	7157	Sterol ester (27:1/18:0) levels || id:GCST90277244	103.534
rs144944992	1	164790578	T	C	0.00943105	0.494641	0.0896755	3.58445e-08	GCST90277244	7157	Sterol ester (27:1/18:0) levels || id:GCST90277244	30.4251
rs113270487	1	5333063	A	G	0.052498	0.174924	0.038294	5.00075e-06	GCST90277244	7157	Sterol ester (27:1/18:0) levels || id:GCST90277244	20.8659
rs7425339	2	162800402	A	T	0.623206	0.078654	0.0173871	6.16934e-06	GCST90277244	7157	Sterol ester (27:1/18:0) levels || id:GCST90277244	20.4638
rs366590	11	16850893	A	G	0.288143	0.08355	0.0186791	7.8295e-06	GCST90277244	7157	Sterol ester (27:1/18:0) levels || id:GCST90277244	20.007
rs10735853	12	53924362	C	T	0.48218	-0.0789559	0.0167897	2.61404e-06	GCST90277244	7157	Sterol ester (27:1/18:0) levels || id:GCST90277244	22.1148
rs10879574	12	73198257	A	G	0.237067	0.0889799	0.0198396	7.40109e-06	GCST90277244	7157	Sterol ester (27:1/18:0) levels || id:GCST90277244	20.1149
rs13405349	2	211659523	T	G	0.185083	-0.100598	0.0216248	3.34562e-06	GCST90277244	7157	Sterol ester (27:1/18:0) levels || id:GCST90277244	21.6409
rs11154240	6	124457214	C	T	0.782737	0.0941404	0.0201755	3.12324e-06	GCST90277244	7157	Sterol ester (27:1/18:0) levels || id:GCST90277244	21.7723
rs73005445	19	15830645	G	A	0.253445	-0.104413	0.0192175	5.71185e-08	GCST90277244	7157	Sterol ester (27:1/18:0) levels || id:GCST90277244	29.5199
rs429358	19	44908684	C	T	0.189202	0.133624	0.0214843	5.2565e-10	GCST90277244	7157	Sterol ester (27:1/18:0) levels || id:GCST90277244	38.6836
rs134783	22	27255754	C	T	0.398061	0.0813707	0.0171476	2.11938e-06	GCST90277244	7157	Sterol ester (27:1/18:0) levels || id:GCST90277244	22.518
rs141162511	2	172761437	T	C	0.0197573	0.267313	0.0598999	8.21469e-06	GCST90277244	7157	Sterol ester (27:1/18:0) levels || id:GCST90277244	19.9154
rs635634	9	133279427	C	T	0.79789	-0.15377	0.0207262	1.31211e-13	GCST90277244	7157	Sterol ester (27:1/18:0) levels || id:GCST90277244	55.0432
rs10031375	4	37043069	G	C	0.557801	0.0752585	0.0165421	5.46173e-06	GCST90277244	7157	Sterol ester (27:1/18:0) levels || id:GCST90277244	20.6981
rs30743	5	135996882	C	T	0.763317	-0.0951456	0.0203513	2.98823e-06	GCST90277244	7157	Sterol ester (27:1/18:0) levels || id:GCST90277244	21.8571
rs56228609	16	56953853	T	C	0.275513	-0.10381	0.0186582	2.73262e-08	GCST90277244	7157	Sterol ester (27:1/18:0) levels || id:GCST90277244	30.9556
rs192928655	2	131866759	T	C	0.0236042	-0.285075	0.0593392	1.58436e-06	GCST90277244	7157	Sterol ester (27:1/18:0) levels || id:GCST90277244	23.08
rs12575187	11	48176734	T	C	0.125715	-0.113333	0.0249148	5.47804e-06	GCST90277244	7157	Sterol ester (27:1/18:0) levels || id:GCST90277244	20.6918
rs17725246	7	44542387	C	T	0.338836	0.0970678	0.0176788	4.13556e-08	GCST90277244	7157	Sterol ester (27:1/18:0) levels || id:GCST90277244	30.147
rs11646327	16	29117117	G	A	0.254977	0.0932891	0.0192243	1.24252e-06	GCST90277244	7157	Sterol ester (27:1/18:0) levels || id:GCST90277244	23.5484
rs10841310	12	19677962	T	G	0.245604	-0.105591	0.019433	5.69845e-08	GCST90277245	7174	Sterol ester (27:1/18:1) levels || id:GCST90277245	29.5239
rs11591147	1	55039974	T	G	0.0332154	-0.298324	0.046602	1.63308e-10	GCST90277245	7174	Sterol ester (27:1/18:1) levels || id:GCST90277245	40.9796
rs7487904	12	53231170	G	C	0.14734	0.127935	0.0237069	7.01121e-08	GCST90277245	7174	Sterol ester (27:1/18:1) levels || id:GCST90277245	29.1225
rs11687710	2	21148196	C	T	0.25707	0.08949	0.0191687	3.08593e-06	GCST90277245	7174	Sterol ester (27:1/18:1) levels || id:GCST90277245	21.7953
rs117802584	13	72602312	TG	CG	0.101393	0.12746	0.0280997	5.82264e-06	GCST90277245	7174	Sterol ester (27:1/18:1) levels || id:GCST90277245	20.5752
rs9924448	16	73349244	T	C	0.557252	-0.0773917	0.0170761	5.92785e-06	GCST90277245	7174	Sterol ester (27:1/18:1) levels || id:GCST90277245	20.5405
rs73176681	13	31500828	G	A	0.0455946	0.191002	0.0404108	2.32683e-06	GCST90277245	7174	Sterol ester (27:1/18:1) levels || id:GCST90277245	22.3399
rs115419570	2	156522444	T	C	0.0203609	0.295158	0.0596798	7.75316e-07	GCST90277245	7174	Sterol ester (27:1/18:1) levels || id:GCST90277245	24.4599
rs7932326	11	43971474	A	G	0.616811	0.0772058	0.0171159	6.55748e-06	GCST90277245	7174	Sterol ester (27:1/18:1) levels || id:GCST90277245	20.347
rs10860778	12	101714807	T	C	0.491434	-0.0815118	0.0167481	1.15667e-06	GCST90277245	7174	Sterol ester (27:1/18:1) levels || id:GCST90277245	23.687
rs73005445	19	15830645	G	A	0.253445	-0.087242	0.0191832	5.50635e-06	GCST90277245	7174	Sterol ester (27:1/18:1) levels || id:GCST90277245	20.6828
rs701081	12	124663423	G	A	0.603314	-0.0836375	0.0171434	1.08975e-06	GCST90277245	7174	Sterol ester (27:1/18:1) levels || id:GCST90277245	23.8017
rs11588501	1	56532951	G	C	0.0244629	0.242306	0.054556	9.0647e-06	GCST90277245	7174	Sterol ester (27:1/18:1) levels || id:GCST90277245	19.7262
rs182695896	4	73947510	C	A	0.025305	0.338302	0.0529583	1.78427e-10	GCST90277245	7174	Sterol ester (27:1/18:1) levels || id:GCST90277245	40.8076
rs1800961	20	44413724	T	C	0.0524109	-0.21016	0.037228	1.71172e-08	GCST90277245	7174	Sterol ester (27:1/18:1) levels || id:GCST90277245	31.8684
rs7804103	7	19940796	A	T	0.0617451	-0.15897	0.0348156	5.04797e-06	GCST90277245	7174	Sterol ester (27:1/18:1) levels || id:GCST90277245	20.8489
rs12127700	1	38265767	G	A	0.455188	0.0790999	0.0178372	9.35769e-06	GCST90277245	7174	Sterol ester (27:1/18:1) levels || id:GCST90277245	19.6652
rs140055410	13	26901722	T	C	0.00300488	0.722861	0.162249	8.49905e-06	GCST90277245	7174	Sterol ester (27:1/18:1) levels || id:GCST90277245	19.8493
rs55833830	17	80953542	A	C	0.229208	-0.106967	0.0197425	6.21273e-08	GCST90277245	7174	Sterol ester (27:1/18:1) levels || id:GCST90277245	29.3559
rs118068660	19	11079868	T	C	0.0946153	-0.171924	0.0281541	1.06825e-09	GCST90277245	7174	Sterol ester (27:1/18:1) levels || id:GCST90277245	37.2898
rs10078182	5	118775347	C	T	0.0218452	0.268326	0.0586987	4.92541e-06	GCST90277245	7174	Sterol ester (27:1/18:1) levels || id:GCST90277245	20.8963
rs41441450	5	86717236	T	C	0.00982439	-0.383906	0.0851981	6.70402e-06	GCST90277245	7174	Sterol ester (27:1/18:1) levels || id:GCST90277245	20.3044
rs10812660	9	27742537	A	T	0.375095	0.0799155	0.0178228	7.43683e-06	GCST90277245	7174	Sterol ester (27:1/18:1) levels || id:GCST90277245	20.1053
rs4845593	1	154078023	C	T	0.0221515	-0.290262	0.0571029	3.80059e-07	GCST90277245	7174	Sterol ester (27:1/18:1) levels || id:GCST90277245	25.8383
rs4906111	14	101393317	C	T	0.0243056	-0.245889	0.0540683	5.50919e-06	GCST90277245	7174	Sterol ester (27:1/18:1) levels || id:GCST90277245	20.682
rs117765824	18	53959046	C	G	0.0164037	0.318268	0.0673293	2.3198e-06	GCST90277245	7174	Sterol ester (27:1/18:1) levels || id:GCST90277245	22.3449
rs74915447	4	72899760	A	G	0.0377859	0.26344	0.0442726	2.79701e-09	GCST90277245	7174	Sterol ester (27:1/18:1) levels || id:GCST90277245	35.4073
rs1061808	6	32168770	G	T	0.584134	-0.081376	0.0168871	1.47244e-06	GCST90277245	7174	Sterol ester (27:1/18:1) levels || id:GCST90277245	23.2211
rs7412	19	44908822	T	C	0.053066	-0.281493	0.0371564	4.00681e-14	GCST90277245	7174	Sterol ester (27:1/18:1) levels || id:GCST90277245	57.3942
rs151274583	9	116950689	A	C	0.0176455	0.288021	0.0630424	4.98583e-06	GCST90277245	7174	Sterol ester (27:1/18:1) levels || id:GCST90277245	20.8729
rs114483871	4	73124451	T	C	0.0380971	0.234283	0.0448943	1.85204e-07	GCST90277245	7174	Sterol ester (27:1/18:1) levels || id:GCST90277245	27.2332
rs10404959	19	41031633	C	T	0.62962	-0.0788636	0.0173025	5.2495e-06	GCST90277245	7174	Sterol ester (27:1/18:1) levels || id:GCST90277245	20.7747
rs79146711	4	73424911	T	C	0.0451481	0.284004	0.040874	4.01592e-12	GCST90277246	7174	Sterol ester (27:1/18:2) levels || id:GCST90277246	48.2786
rs118068660	19	11079868	T	C	0.0946153	-0.193503	0.0281547	6.8142e-12	GCST90277246	7174	Sterol ester (27:1/18:2) levels || id:GCST90277246	47.2361
rs17395333	2	21100497	G	A	0.277564	0.103708	0.0187058	3.05555e-08	GCST90277246	7174	Sterol ester (27:1/18:2) levels || id:GCST90277246	30.7377
rs11604424	11	116780399	T	C	0.752713	-0.0973264	0.0192472	4.3736e-07	GCST90277246	7174	Sterol ester (27:1/18:2) levels || id:GCST90277246	25.5697
rs7932326	11	43971474	A	G	0.616811	0.0757387	0.0171286	9.92669e-06	GCST90277246	7174	Sterol ester (27:1/18:2) levels || id:GCST90277246	19.552
rs144064722	4	72540456	G	A	0.0323981	0.239124	0.0474632	4.81444e-07	GCST90277246	7174	Sterol ester (27:1/18:2) levels || id:GCST90277246	25.3824
rs144863685	16	88768837	C	A	0.0060984	0.499781	0.110439	6.12034e-06	GCST90277246	7174	Sterol ester (27:1/18:2) levels || id:GCST90277246	20.4793
rs80339463	12	19768671	T	C	0.0144758	0.324637	0.072609	7.89603e-06	GCST90277246	7174	Sterol ester (27:1/18:2) levels || id:GCST90277246	19.9901
rs117806675	10	5384541	A	G	0.00754364	-0.462698	0.098335	2.58111e-06	GCST90277246	7174	Sterol ester (27:1/18:2) levels || id:GCST90277246	22.1401
rs116302332	4	74505174	T	C	0.0281155	0.345953	0.0509182	1.17107e-11	GCST90277246	7174	Sterol ester (27:1/18:2) levels || id:GCST90277246	46.1624
rs10796911	1	37622895	C	G	0.864794	0.116654	0.024554	2.06326e-06	GCST90277246	7174	Sterol ester (27:1/18:2) levels || id:GCST90277246	22.5712
rs11591147	1	55039974	T	G	0.0332154	-0.358123	0.0465818	1.6926e-14	GCST90277246	7174	Sterol ester (27:1/18:2) levels || id:GCST90277246	59.106
rs9330455	9	89816177	A	C	0.828489	0.106264	0.0231034	4.30353e-06	GCST90277246	7174	Sterol ester (27:1/18:2) levels || id:GCST90277246	21.1554
rs7012814	8	9315848	A	G	0.511845	0.0785618	0.0168586	3.21597e-06	GCST90277246	7174	Sterol ester (27:1/18:2) levels || id:GCST90277246	21.716
rs281417	19	10308454	T	C	0.312493	-0.0815195	0.0180265	6.20611e-06	GCST90277246	7174	Sterol ester (27:1/18:2) levels || id:GCST90277246	20.4503
rs9405846	6	5542174	G	A	0.585114	0.0776111	0.0169298	4.62828e-06	GCST90277246	7174	Sterol ester (27:1/18:2) levels || id:GCST90277246	21.0157
rs61941338	12	112377818	T	C	0.0321545	0.223546	0.0491269	5.43897e-06	GCST90277246	7174	Sterol ester (27:1/18:2) levels || id:GCST90277246	20.7059
rs7412	19	44908822	T	C	0.053066	-0.464139	0.0369389	7.78668e-36	GCST90277246	7174	Sterol ester (27:1/18:2) levels || id:GCST90277246	157.88
rs9304645	19	44947071	A	G	0.165552	-0.122667	0.022352	4.20125e-08	GCST90277246	7174	Sterol ester (27:1/18:2) levels || id:GCST90277246	30.1178
rs61796597	4	36228194	T	C	0.0375888	-0.208503	0.0445881	2.97289e-06	GCST90277246	7174	Sterol ester (27:1/18:2) levels || id:GCST90277246	21.8669
rs2521811	17	45856678	C	T	0.714441	-0.0825906	0.0184276	7.50811e-06	GCST90277246	7174	Sterol ester (27:1/18:2) levels || id:GCST90277246	20.0874
rs1800961	20	44413724	T	C	0.0524109	-0.215559	0.0372427	7.42014e-09	GCST90277246	7174	Sterol ester (27:1/18:2) levels || id:GCST90277246	33.5004
rs2524299	11	61837310	T	A	0.259441	0.138769	0.0190172	3.2532e-13	GCST90277246	7174	Sterol ester (27:1/18:2) levels || id:GCST90277246	53.2466
rs73327386	5	172483791	C	T	0.00371664	-0.637817	0.137656	3.65776e-06	GCST90277246	7174	Sterol ester (27:1/18:2) levels || id:GCST90277246	21.4685
rs1260326	2	27508073	C	T	0.650878	-0.105379	0.0174533	1.6383e-09	GCST90277247	7174	Sterol ester (27:1/18:3) levels || id:GCST90277247	36.4547
rs11591147	1	55039974	T	G	0.0332154	-0.224926	0.046672	1.46901e-06	GCST90277247	7174	Sterol ester (27:1/18:3) levels || id:GCST90277247	23.2256
rs137900618	2	136640311	G	T	0.00444968	0.604548	0.132348	5.00483e-06	GCST90277247	7174	Sterol ester (27:1/18:3) levels || id:GCST90277247	20.8654
rs62294915	3	182509337	C	T	0.04828	0.187689	0.0422367	8.97079e-06	GCST90277247	7174	Sterol ester (27:1/18:3) levels || id:GCST90277247	19.7468
rs174527	11	61770929	C	G	0.44432	-0.0858535	0.0170663	5.00294e-07	GCST90277247	7174	Sterol ester (27:1/18:3) levels || id:GCST90277247	25.3068
rs174584	11	61843278	A	G	0.409877	-0.183231	0.0169196	4.0219e-27	GCST90277247	7174	Sterol ester (27:1/18:3) levels || id:GCST90277247	117.278
rs146997505	13	51210597	G	A	0.0167224	0.2969	0.0662089	7.42405e-06	GCST90277247	7174	Sterol ester (27:1/18:3) levels || id:GCST90277247	20.1089
rs1980102	15	33326741	A	C	0.374541	0.0811141	0.0171434	2.26973e-06	GCST90277247	7174	Sterol ester (27:1/18:3) levels || id:GCST90277247	22.3871
rs2255531	12	120977112	A	G	0.394936	0.0933972	0.0170246	4.24659e-08	GCST90277247	7174	Sterol ester (27:1/18:3) levels || id:GCST90277247	30.0964
rs182611493	19	19347579	G	A	0.0538013	-0.282368	0.0377678	8.54835e-14	GCST90277247	7174	Sterol ester (27:1/18:3) levels || id:GCST90277247	55.8969
rs7355269	2	62072939	C	T	0.0260757	0.258947	0.0528793	9.93232e-07	GCST90277247	7174	Sterol ester (27:1/18:3) levels || id:GCST90277247	23.9801
rs13172653	5	50889130	G	A	0.228082	0.0950575	0.0202146	2.6176e-06	GCST90277247	7174	Sterol ester (27:1/18:3) levels || id:GCST90277247	22.1127
rs58542926	19	19268740	T	C	0.0625655	-0.168598	0.0344486	1.00782e-06	GCST90277247	7174	Sterol ester (27:1/18:3) levels || id:GCST90277247	23.9531
rs319552	13	93173799	C	G	0.254699	0.0852029	0.019253	9.75815e-06	GCST90277247	7174	Sterol ester (27:1/18:3) levels || id:GCST90277247	19.5845
rs1800961	20	44413724	T	C	0.0524109	-0.239553	0.0372191	1.30139e-10	GCST90277247	7174	Sterol ester (27:1/18:3) levels || id:GCST90277247	41.4259
rs12199598	6	94453722	T	C	0.00584119	0.500936	0.112574	8.7181e-06	GCST90277247	7174	Sterol ester (27:1/18:3) levels || id:GCST90277247	19.8011
rs7412	19	44908822	T	C	0.053066	-0.190996	0.0372748	3.06739e-07	GCST90277247	7174	Sterol ester (27:1/18:3) levels || id:GCST90277247	26.2554
rs34500711	9	130101985	T	C	0.0381243	0.209548	0.0436213	1.58725e-06	GCST90277247	7174	Sterol ester (27:1/18:3) levels || id:GCST90277247	23.0765
rs7957655	12	101754513	A	G	0.521019	-0.0849482	0.0167251	3.8847e-07	GCST90277247	7174	Sterol ester (27:1/18:3) levels || id:GCST90277247	25.7971
rs113130033	14	89719965	G	A	0.0429959	-0.216897	0.0409546	1.21739e-07	GCST90277247	7174	Sterol ester (27:1/18:3) levels || id:GCST90277247	28.048
rs1404999	7	39081865	T	C	0.313745	-0.101886	0.0200767	3.99361e-07	GCST90277248	5848	Sterol ester (27:1/20:2) levels || id:GCST90277248	25.754
rs12527805	6	138623575	C	T	0.119133	0.1306	0.0288917	6.29449e-06	GCST90277248	5848	Sterol ester (27:1/20:2) levels || id:GCST90277248	20.4334
rs7933	2	43225044	G	A	0.329175	0.105612	0.0197416	9.13511e-08	GCST90277248	5848	Sterol ester (27:1/20:2) levels || id:GCST90277248	28.6195
rs13121156	4	96997008	C	T	0.320177	-0.0872324	0.0196574	9.25258e-06	GCST90277248	5848	Sterol ester (27:1/20:2) levels || id:GCST90277248	19.6926
rs7853989	9	133256205	C	G	0.155857	-0.133323	0.025785	2.40882e-07	GCST90277248	5848	Sterol ester (27:1/20:2) levels || id:GCST90277248	26.7347
rs7202845	16	26717568	C	A	0.670481	0.0987036	0.0198041	6.40514e-07	GCST90277248	5848	Sterol ester (27:1/20:2) levels || id:GCST90277248	24.8402
rs56276984	8	23548281	T	C	0.0692454	-0.167871	0.0361864	3.57304e-06	GCST90277248	5848	Sterol ester (27:1/20:2) levels || id:GCST90277248	21.5209
rs36194627	2	225135785	A	G	0.022932	0.29301	0.0639463	4.70396e-06	GCST90277248	5848	Sterol ester (27:1/20:2) levels || id:GCST90277248	20.9959
rs1903973	10	53105888	A	G	0.555794	0.0864271	0.0183767	2.61822e-06	GCST90277248	5848	Sterol ester (27:1/20:2) levels || id:GCST90277248	22.119
rs6709904	2	43853185	G	A	0.0998144	-0.211386	0.0319064	3.77284e-11	GCST90277248	5848	Sterol ester (27:1/20:2) levels || id:GCST90277248	43.8932
rs182695896	4	73947510	C	A	0.025305	0.285848	0.059393	1.52396e-06	GCST90277248	5848	Sterol ester (27:1/20:2) levels || id:GCST90277248	23.1633
rs2244334	10	69935534	C	T	0.0546342	-0.190934	0.0425631	7.39129e-06	GCST90277248	5848	Sterol ester (27:1/20:2) levels || id:GCST90277248	20.1233
rs10826704	10	29809803	T	C	0.0674581	-0.173322	0.0381044	5.50323e-06	GCST90277248	5848	Sterol ester (27:1/20:2) levels || id:GCST90277248	20.6898
rs114838148	5	180649403	T	C	0.0314016	0.247277	0.0553305	7.9941e-06	GCST90277248	5848	Sterol ester (27:1/20:2) levels || id:GCST90277248	19.9728
rs118137821	10	7348594	T	C	0.0261831	-0.268507	0.0587186	4.90802e-06	GCST90277248	5848	Sterol ester (27:1/20:2) levels || id:GCST90277248	20.9103
rs700320	7	147774030	T	C	0.269148	-0.0956443	0.0209912	5.30684e-06	GCST90277248	5848	Sterol ester (27:1/20:2) levels || id:GCST90277248	20.7608
rs55837134	7	44532058	A	G	0.239304	0.0994255	0.0217518	4.94796e-06	GCST90277248	5848	Sterol ester (27:1/20:2) levels || id:GCST90277248	20.8932
rs429358	19	44908684	C	T	0.189202	0.162093	0.0237247	9.1982e-12	GCST90277248	5848	Sterol ester (27:1/20:2) levels || id:GCST90277248	46.6796
rs9504426	6	5531009	G	C	0.377685	-0.0923357	0.0189735	1.16413e-06	GCST90277248	5848	Sterol ester (27:1/20:2) levels || id:GCST90277248	23.6834
rs6490297	12	120617356	C	T	0.313198	-0.0941881	0.0198133	2.04234e-06	GCST90277248	5848	Sterol ester (27:1/20:2) levels || id:GCST90277248	22.5984
rs74726976	5	90954717	T	C	0.0335694	0.227389	0.0513431	9.63906e-06	GCST90277248	5848	Sterol ester (27:1/20:2) levels || id:GCST90277248	19.6144
rs6755057	2	25435229	C	G	0.934547	-0.179938	0.0371773	1.33048e-06	GCST90277248	5848	Sterol ester (27:1/20:2) levels || id:GCST90277248	23.4256
rs77590808	2	165115925	A	G	0.0120211	-0.387514	0.0873529	9.31616e-06	GCST90277248	5848	Sterol ester (27:1/20:2) levels || id:GCST90277248	19.6798
rs75823353	3	7487632	G	A	0.0729211	0.16864	0.0357133	2.38577e-06	GCST90277248	5848	Sterol ester (27:1/20:2) levels || id:GCST90277248	22.2978
rs4245791	2	43847292	T	C	0.772602	-0.256295	0.0217247	9.13344e-32	GCST90277248	5848	Sterol ester (27:1/20:2) levels || id:GCST90277248	139.179
rs567249312	2	61591159	A	G	0.0207737	-0.306469	0.0641297	1.80545e-06	GCST90277248	5848	Sterol ester (27:1/20:2) levels || id:GCST90277248	22.8378
rs4778971	15	79180180	G	A	0.609431	-0.0902497	0.0196803	4.61143e-06	GCST90277248	5848	Sterol ester (27:1/20:2) levels || id:GCST90277248	21.0295
rs7036889	9	132336145	C	A	0.0907793	-0.134281	0.029493	5.37239e-06	GCST90277249	7171	Sterol ester (27:1/20:3) levels || id:GCST90277249	20.7296
rs56374730	16	15773795	G	T	0.296257	0.11198	0.0183708	1.14556e-09	GCST90277249	7171	Sterol ester (27:1/20:3) levels || id:GCST90277249	37.1556
rs77645768	4	72803111	A	G	0.0255539	0.272022	0.0538033	4.38557e-07	GCST90277249	7171	Sterol ester (27:1/20:3) levels || id:GCST90277249	25.5617
rs1428498	5	38698557	G	A	0.350825	-0.0812374	0.0172354	2.47985e-06	GCST90277249	7171	Sterol ester (27:1/20:3) levels || id:GCST90277249	22.2162
rs685850	15	53459505	G	A	0.556502	0.0834062	0.0167976	7.00648e-07	GCST90277249	7171	Sterol ester (27:1/20:3) levels || id:GCST90277249	24.6548
rs4977342	9	19882242	G	C	0.25096	-0.0931473	0.0197571	2.46524e-06	GCST90277249	7171	Sterol ester (27:1/20:3) levels || id:GCST90277249	22.2277
rs2727271	11	61835886	T	A	0.257859	-0.170476	0.0190212	3.9811e-19	GCST90277249	7171	Sterol ester (27:1/20:3) levels || id:GCST90277249	80.325
rs79047909	2	10043013	G	C	0.00622502	-0.515874	0.10675	1.37507e-06	GCST90277249	7171	Sterol ester (27:1/20:3) levels || id:GCST90277249	23.3535
rs9310455	3	14644646	A	C	0.066753	-0.152094	0.0335736	5.98519e-06	GCST90277249	7171	Sterol ester (27:1/20:3) levels || id:GCST90277249	20.5224
rs1135999	16	15038105	G	A	0.315252	-0.22595	0.0178214	1.90035e-36	GCST90277249	7171	Sterol ester (27:1/20:3) levels || id:GCST90277249	160.746
rs7020	20	25297964	A	G	0.445783	0.0851994	0.0168912	4.66628e-07	GCST90277249	7171	Sterol ester (27:1/20:3) levels || id:GCST90277249	25.442
rs80325645	9	131892383	C	T	0.00778947	-0.464751	0.096589	1.52637e-06	GCST90277249	7171	Sterol ester (27:1/20:3) levels || id:GCST90277249	23.1518
rs112478356	2	173688057	C	G	0.0172375	0.315808	0.0667789	2.29427e-06	GCST90277249	7171	Sterol ester (27:1/20:3) levels || id:GCST90277249	22.3649
rs6761859	2	173386140	A	G	0.0245545	0.253125	0.0562926	7.00874e-06	GCST90277249	7171	Sterol ester (27:1/20:3) levels || id:GCST90277249	20.2194
rs79146711	4	73424911	T	C	0.0451481	0.186384	0.0409628	5.44536e-06	GCST90277249	7171	Sterol ester (27:1/20:3) levels || id:GCST90277249	20.7032
rs2352991	14	95283517	G	A	0.73476	-0.088946	0.0191861	3.61402e-06	GCST90277249	7171	Sterol ester (27:1/20:3) levels || id:GCST90277249	21.4921
rs116917626	17	51561964	T	C	0.0275072	-0.238479	0.0525076	5.65998e-06	GCST90277249	7171	Sterol ester (27:1/20:3) levels || id:GCST90277249	20.6279
rs7412	19	44908822	T	C	0.053066	-0.20265	0.0372936	5.68818e-08	GCST90277249	7171	Sterol ester (27:1/20:3) levels || id:GCST90277249	29.5274
rs79771052	3	72433728	G	A	0.0120378	0.391774	0.0807417	1.24544e-06	GCST90277249	7171	Sterol ester (27:1/20:3) levels || id:GCST90277249	23.5437
rs182695896	4	73947510	C	A	0.025305	0.28512	0.0530713	8.00964e-08	GCST90277249	7171	Sterol ester (27:1/20:3) levels || id:GCST90277249	28.8626
rs3752149	19	15729265	C	A	0.258644	-0.0915318	0.0193371	2.24765e-06	GCST90277249	7171	Sterol ester (27:1/20:3) levels || id:GCST90277249	22.4058
rs144665282	17	82588500	T	C	0.0411693	-0.193681	0.0428763	6.36475e-06	GCST90277249	7171	Sterol ester (27:1/20:3) levels || id:GCST90277249	20.4051
rs530804537	1	55117537	A	G	0.0419602	-0.244913	0.041657	4.30519e-09	GCST90277249	7171	Sterol ester (27:1/20:3) levels || id:GCST90277249	34.5659
rs111575978	14	46693947	A	G	0.0213174	0.289062	0.0589725	9.70419e-07	GCST90277249	7171	Sterol ester (27:1/20:3) levels || id:GCST90277249	24.0261
rs117754141	6	109151613	G	C	0.0226497	0.291278	0.0597714	1.1206e-06	GCST90277249	7171	Sterol ester (27:1/20:3) levels || id:GCST90277249	23.7481
rs570929	11	88318708	C	G	0.548187	-0.0819763	0.0167238	9.70433e-07	GCST90277249	7171	Sterol ester (27:1/20:3) levels || id:GCST90277249	24.0274
rs117079226	9	109704483	A	G	0.0114766	0.375644	0.0779374	1.46571e-06	GCST90277249	7171	Sterol ester (27:1/20:3) levels || id:GCST90277249	23.2306
rs624605	11	76043576	T	G	0.443855	-0.0840902	0.0173866	1.34785e-06	GCST90277249	7171	Sterol ester (27:1/20:3) levels || id:GCST90277249	23.3917
rs187429064	19	19269704	G	A	0.0535314	-0.235892	0.0378639	4.92004e-10	GCST90277249	7171	Sterol ester (27:1/20:3) levels || id:GCST90277249	38.8129
rs1800961	20	44413724	T	C	0.0524109	-0.23874	0.0372471	1.54881e-10	GCST90277249	7171	Sterol ester (27:1/20:3) levels || id:GCST90277249	41.0833
rs62217148	20	18988572	T	C	0.0488087	-0.19515	0.0404522	1.43357e-06	GCST90277249	7171	Sterol ester (27:1/20:3) levels || id:GCST90277249	23.273
rs11591147	1	55039974	T	G	0.0332154	-0.297311	0.0461889	1.29732e-10	GCST90277250	7174	Sterol ester (27:1/20:4) levels || id:GCST90277250	41.433
rs223841	16	57423359	G	A	0.171801	-0.10079	0.0218958	4.23266e-06	GCST90277250	7174	Sterol ester (27:1/20:4) levels || id:GCST90277250	21.1891
rs117186386	16	87676514	C	T	0.0598929	0.178031	0.0352786	4.59845e-07	GCST90277250	7174	Sterol ester (27:1/20:4) levels || id:GCST90277250	25.4665
rs113248417	11	62059462	G	A	0.03689	-0.267977	0.0449424	2.59497e-09	GCST90277250	7174	Sterol ester (27:1/20:4) levels || id:GCST90277250	35.5535
rs117084735	14	98823032	T	C	0.0137998	0.319934	0.0709057	6.51109e-06	GCST90277250	7174	Sterol ester (27:1/20:4) levels || id:GCST90277250	20.3591
rs7837272	8	22193452	C	G	0.00206695	0.889559	0.193721	4.4656e-06	GCST90277250	7174	Sterol ester (27:1/20:4) levels || id:GCST90277250	21.0861
rs117825513	9	22932648	T	C	0.0109852	0.385173	0.0854388	6.63783e-06	GCST90277250	7174	Sterol ester (27:1/20:4) levels || id:GCST90277250	20.3236
rs186913978	2	17147264	T	G	0.011973	-0.414294	0.0772963	8.59933e-08	GCST90277250	7174	Sterol ester (27:1/20:4) levels || id:GCST90277250	28.7276
rs1135999	16	15038105	G	A	0.315252	-0.101484	0.0177973	1.22558e-08	GCST90277250	7174	Sterol ester (27:1/20:4) levels || id:GCST90277250	32.5152
rs11022403	11	12542442	T	C	0.303582	0.0844945	0.0183398	4.14925e-06	GCST90277250	7174	Sterol ester (27:1/20:4) levels || id:GCST90277250	21.226
rs3767941	1	40824563	T	C	0.166466	0.105232	0.0221242	2.00501e-06	GCST90277250	7174	Sterol ester (27:1/20:4) levels || id:GCST90277250	22.6235
rs2229738	11	68794860	T	C	0.155986	-0.15287	0.0234094	7.00528e-11	GCST90277250	7174	Sterol ester (27:1/20:4) levels || id:GCST90277250	42.6446
rs635196	18	44179195	C	T	0.18429	0.104506	0.0213907	1.05431e-06	GCST90277250	7174	Sterol ester (27:1/20:4) levels || id:GCST90277250	23.8689
rs182695896	4	73947510	C	A	0.025305	0.295609	0.0524625	1.82143e-08	GCST90277250	7174	Sterol ester (27:1/20:4) levels || id:GCST90277250	31.7495
rs9388335	6	124438655	A	T	0.531519	0.0782414	0.0168193	3.34578e-06	GCST90277250	7174	Sterol ester (27:1/20:4) levels || id:GCST90277250	21.64
rs113603971	10	13808836	C	T	0.0574688	-0.160653	0.0363248	9.88998e-06	GCST90277250	7174	Sterol ester (27:1/20:4) levels || id:GCST90277250	19.5601
rs4382917	11	62454004	A	G	0.255777	0.146345	0.0197048	1.2376e-13	GCST90277250	7174	Sterol ester (27:1/20:4) levels || id:GCST90277250	55.1584
rs9555673	13	110137139	T	A	0.430883	-0.0766271	0.0168215	5.31357e-06	GCST90277250	7174	Sterol ester (27:1/20:4) levels || id:GCST90277250	20.7508
rs6860806	5	132304843	G	A	0.420281	0.0756674	0.016911	7.75719e-06	GCST90277250	7174	Sterol ester (27:1/20:4) levels || id:GCST90277250	20.0207
rs3741252	11	61744026	T	C	0.133653	0.212004	0.0245185	6.46183e-18	GCST90277250	7174	Sterol ester (27:1/20:4) levels || id:GCST90277250	74.7653
rs74915447	4	72899760	A	G	0.0377859	0.19634	0.0438899	7.81496e-06	GCST90277250	7174	Sterol ester (27:1/20:4) levels || id:GCST90277250	20.0119
rs79136768	11	61594967	G	A	0.036937	-0.21982	0.044729	9.0958e-07	GCST90277250	7174	Sterol ester (27:1/20:4) levels || id:GCST90277250	24.1522
rs6812370	4	174026533	A	G	0.0165749	-0.344289	0.0655575	1.54896e-07	GCST90277250	7174	Sterol ester (27:1/20:4) levels || id:GCST90277250	27.5805
rs646299	13	38255030	T	A	0.600672	-0.0751302	0.0169367	9.30076e-06	GCST90277250	7174	Sterol ester (27:1/20:4) levels || id:GCST90277250	19.6776
rs3820438	1	201955621	C	G	0.290801	0.0843805	0.0181837	3.54182e-06	GCST90277250	7174	Sterol ester (27:1/20:4) levels || id:GCST90277250	21.5338
rs174528	11	61776027	C	T	0.41439	-0.64833	0.0151956	1e-200	GCST90277250	7174	Sterol ester (27:1/20:4) levels || id:GCST90277250	1820.36
rs187429064	19	19269704	G	A	0.0535314	-0.254328	0.0374576	1.20692e-11	GCST90277250	7174	Sterol ester (27:1/20:4) levels || id:GCST90277250	46.1008
rs2469034	18	73089879	C	A	0.78826	-0.0905263	0.020178	7.34618e-06	GCST90277250	7174	Sterol ester (27:1/20:4) levels || id:GCST90277250	20.1277
rs7020	20	25297964	A	G	0.445783	0.0746637	0.0167347	8.2514e-06	GCST90277250	7174	Sterol ester (27:1/20:4) levels || id:GCST90277250	19.906
rs1800961	20	44413724	T	C	0.0524109	-0.16735	0.0369279	5.947e-06	GCST90277250	7174	Sterol ester (27:1/20:4) levels || id:GCST90277250	20.5372
rs138482835	19	7662522	A	G	0.061152	-0.172335	0.0365071	2.39463e-06	GCST90277250	7174	Sterol ester (27:1/20:4) levels || id:GCST90277250	22.284
rs7412	19	44908822	T	C	0.053066	-0.309996	0.0367905	4.288e-17	GCST90277250	7174	Sterol ester (27:1/20:4) levels || id:GCST90277250	70.9971
rs174581	11	61839211	A	G	0.409733	-0.4109	0.0163804	3.55701e-133	GCST90277251	7174	Sterol ester (27:1/20:5) levels || id:GCST90277251	629.25
rs7936002	11	62451557	G	A	0.257197	0.109709	0.0196714	2.52693e-08	GCST90277251	7174	Sterol ester (27:1/20:5) levels || id:GCST90277251	31.1038
rs449647	19	44905307	T	A	0.136396	-0.133434	0.0250844	1.0706e-07	GCST90277251	7174	Sterol ester (27:1/20:5) levels || id:GCST90277251	28.296
rs143678376	5	85519569	A	C	0.0776826	0.152487	0.0312927	1.12219e-06	GCST90277251	7174	Sterol ester (27:1/20:5) levels || id:GCST90277251	23.7454
rs71629271	3	176095628	C	T	0.0634921	0.159522	0.0357778	8.36446e-06	GCST90277251	7174	Sterol ester (27:1/20:5) levels || id:GCST90277251	19.8799
rs4490551	5	23468036	A	G	0.204974	-0.093514	0.021076	9.25305e-06	GCST90277251	7174	Sterol ester (27:1/20:5) levels || id:GCST90277251	19.6869
rs75897070	8	3077293	C	G	0.0514392	0.16916	0.0379949	8.62441e-06	GCST90277251	7174	Sterol ester (27:1/20:5) levels || id:GCST90277251	19.8219
rs174527	11	61770929	C	G	0.44432	-0.128976	0.0170551	4.44024e-14	GCST90277251	7174	Sterol ester (27:1/20:5) levels || id:GCST90277251	57.1886
rs2625222	1	204934830	C	T	0.107239	-0.125073	0.0270528	3.83961e-06	GCST90277251	7174	Sterol ester (27:1/20:5) levels || id:GCST90277251	21.3748
rs11986253	8	132397243	C	G	0.175398	-0.105558	0.022583	3.0022e-06	GCST90277251	7174	Sterol ester (27:1/20:5) levels || id:GCST90277251	21.8484
rs34343838	1	169678964	A	G	0.119814	0.124142	0.0256546	1.33142e-06	GCST90277251	7174	Sterol ester (27:1/20:5) levels || id:GCST90277251	23.4157
rs12515163	5	113784003	G	A	0.400274	-0.0819542	0.0175851	3.21054e-06	GCST90277251	7174	Sterol ester (27:1/20:5) levels || id:GCST90277251	21.7196
rs4908782	1	8828055	T	C	0.354184	-0.0793345	0.0174566	5.58781e-06	GCST90277251	7174	Sterol ester (27:1/20:5) levels || id:GCST90277251	20.654
rs7780677	7	132693734	A	C	0.409033	-0.0764858	0.0170332	7.21473e-06	GCST90277251	7174	Sterol ester (27:1/20:5) levels || id:GCST90277251	20.1636
rs563923334	4	189636930	T	G	0.0169577	-0.308028	0.0688566	7.80466e-06	GCST90277251	7174	Sterol ester (27:1/20:5) levels || id:GCST90277251	20.0119
rs8132104	21	41847687	A	G	0.267791	0.0855565	0.0190233	6.98036e-06	GCST90277251	7174	Sterol ester (27:1/20:5) levels || id:GCST90277251	20.2271
rs2054498	4	37392086	G	A	0.537843	-0.0853222	0.0166125	2.87623e-07	GCST90277251	7174	Sterol ester (27:1/20:5) levels || id:GCST90277251	26.3787
rs7947954	11	42657198	C	T	0.154687	0.110621	0.0230023	1.54607e-06	GCST90277251	7174	Sterol ester (27:1/20:5) levels || id:GCST90277251	23.1277
rs1481977	11	103598670	G	A	0.860983	0.112727	0.024369	3.79358e-06	GCST90277251	7174	Sterol ester (27:1/20:5) levels || id:GCST90277251	21.3984
rs10860778	12	101714807	T	C	0.491434	-0.0857574	0.0167681	3.22728e-07	GCST90277251	7174	Sterol ester (27:1/20:5) levels || id:GCST90277251	26.1563
rs980814	6	156440204	G	T	0.454706	0.0790809	0.0170448	3.55064e-06	GCST90277251	7174	Sterol ester (27:1/20:5) levels || id:GCST90277251	21.5258
rs182611493	19	19347579	G	A	0.0538013	-0.180683	0.0378757	1.87302e-06	GCST90277251	7174	Sterol ester (27:1/20:5) levels || id:GCST90277251	22.7569
rs62025936	16	10434179	G	A	0.164905	0.106688	0.0227389	2.75496e-06	GCST90277251	7174	Sterol ester (27:1/20:5) levels || id:GCST90277251	22.0137
rs17548303	15	53447803	G	C	0.26164	0.0856648	0.0189479	6.24579e-06	GCST90277251	7174	Sterol ester (27:1/20:5) levels || id:GCST90277251	20.4401
rs508049	11	68908029	T	C	0.0979671	-0.15839	0.028652	3.35151e-08	GCST90277251	7174	Sterol ester (27:1/20:5) levels || id:GCST90277251	30.5595
rs3019200	11	61481911	A	C	0.803119	-0.100975	0.0213828	2.37469e-06	GCST90277251	7174	Sterol ester (27:1/20:5) levels || id:GCST90277251	22.2997
rs17110517	1	54369167	T	C	0.0609657	-0.174936	0.0353871	7.8495e-07	GCST90277252	7173	Sterol ester (27:1/22:6) levels || id:GCST90277252	24.4382
rs10150075	14	72571809	T	C	0.0530446	-0.204513	0.0382124	8.95799e-08	GCST90277252	7173	Sterol ester (27:1/22:6) levels || id:GCST90277252	28.644
rs113651041	3	185542441	T	C	0.384505	0.0762603	0.0172504	9.96555e-06	GCST90277252	7173	Sterol ester (27:1/22:6) levels || id:GCST90277252	19.5433
rs111751059	14	20010775	T	C	0.0551538	-0.164286	0.0365775	7.17844e-06	GCST90277252	7173	Sterol ester (27:1/22:6) levels || id:GCST90277252	20.1731
rs77708260	1	119349977	A	G	0.0245264	0.245305	0.0547022	7.41129e-06	GCST90277252	7173	Sterol ester (27:1/22:6) levels || id:GCST90277252	20.1096
rs2075083	7	17680332	T	G	0.581063	0.0744784	0.0168003	9.41799e-06	GCST90277252	7173	Sterol ester (27:1/22:6) levels || id:GCST90277252	19.6529
rs9559135	13	107677268	G	A	0.284133	0.0855016	0.0183359	3.16894e-06	GCST90277252	7173	Sterol ester (27:1/22:6) levels || id:GCST90277252	21.7442
rs149229417	3	68666055	A	C	0.0171037	0.318052	0.0659503	1.44497e-06	GCST90277252	7173	Sterol ester (27:1/22:6) levels || id:GCST90277252	23.2575
rs117061362	15	101196347	T	G	0.044898	0.19914	0.0410573	1.2577e-06	GCST90277252	7173	Sterol ester (27:1/22:6) levels || id:GCST90277252	23.5254
rs116794590	4	13024335	C	T	0.0255064	-0.248117	0.0532874	3.27689e-06	GCST90277252	7173	Sterol ester (27:1/22:6) levels || id:GCST90277252	21.6802
rs11633878	15	93239374	A	G	0.71883	-0.0974961	0.0204823	1.97307e-06	GCST90277252	7173	Sterol ester (27:1/22:6) levels || id:GCST90277252	22.6578
rs11591147	1	55039974	T	G	0.0332154	-0.23804	0.0468733	3.90086e-07	GCST90277252	7173	Sterol ester (27:1/22:6) levels || id:GCST90277252	25.7899
rs7412	19	44908822	T	C	0.053066	-0.268679	0.0371984	5.6073e-13	GCST90277252	7173	Sterol ester (27:1/22:6) levels || id:GCST90277252	52.1698
rs73769662	6	120046093	A	G	0.0888306	-0.129994	0.0293089	9.32644e-06	GCST90277252	7173	Sterol ester (27:1/22:6) levels || id:GCST90277252	19.672
rs2229738	11	68794860	T	C	0.155986	-0.113593	0.0234368	1.28064e-06	GCST90277252	7173	Sterol ester (27:1/22:6) levels || id:GCST90277252	23.4913
rs75101588	6	24387133	C	T	0.029961	0.25893	0.0499479	2.22849e-07	GCST90277252	7173	Sterol ester (27:1/22:6) levels || id:GCST90277252	26.8739
rs77456635	15	64865848	A	G	0.02424	-0.268171	0.0535673	5.67753e-07	GCST90277252	7173	Sterol ester (27:1/22:6) levels || id:GCST90277252	25.0625
rs174554	11	61811991	G	A	0.405862	-0.200968	0.0168825	2.2609e-32	GCST90277252	7173	Sterol ester (27:1/22:6) levels || id:GCST90277252	141.703
rs4072727	18	48039184	C	T	0.385293	-0.0925712	0.0171626	7.11119e-08	GCST90277252	7173	Sterol ester (27:1/22:6) levels || id:GCST90277252	29.0928
rs72852391	17	78966695	T	C	0.03913	0.213123	0.0449662	2.17975e-06	GCST90277252	7173	Sterol ester (27:1/22:6) levels || id:GCST90277252	22.4641
rs72657952	4	87901015	G	C	0.0242887	0.244788	0.0548043	8.0623e-06	GCST90277252	7173	Sterol ester (27:1/22:6) levels || id:GCST90277252	19.9504
rs115647337	4	91336094	T	G	0.0411956	-0.198006	0.0425017	3.23601e-06	GCST90277252	7173	Sterol ester (27:1/22:6) levels || id:GCST90277252	21.7042
rs11696517	20	57125699	A	G	0.160445	-0.101203	0.0226743	8.18501e-06	GCST90277252	7173	Sterol ester (27:1/22:6) levels || id:GCST90277252	19.9214
rs6535831	4	151996582	T	G	0.860853	0.114287	0.0243928	2.84759e-06	GCST90277253	7117	Ceramide (d40:1) levels || id:GCST90277253	21.9518
rs11868222	17	81124244	C	T	0.265696	-0.0841618	0.0189682	9.25185e-06	GCST90277253	7117	Ceramide (d40:1) levels || id:GCST90277253	19.6869
rs114910162	2	141867363	T	C	0.0494759	0.195321	0.0398544	9.74087e-07	GCST90277253	7117	Ceramide (d40:1) levels || id:GCST90277253	24.0185
rs10025139	4	36311616	C	T	0.221672	0.0898948	0.0200045	7.10299e-06	GCST90277253	7117	Ceramide (d40:1) levels || id:GCST90277253	20.1936
rs7157785	14	63768838	T	G	0.125459	0.147618	0.0252287	5.09709e-09	GCST90277253	7117	Ceramide (d40:1) levels || id:GCST90277253	34.2365
rs293566	20	32510074	C	T	0.46685	-0.0853302	0.0170331	5.57726e-07	GCST90277253	7117	Ceramide (d40:1) levels || id:GCST90277253	25.0968
rs867212	22	46667433	G	A	0.221783	-0.0982907	0.0202641	1.25647e-06	GCST90277253	7117	Ceramide (d40:1) levels || id:GCST90277253	23.5272
rs28505920	8	118268727	A	T	0.171403	0.123282	0.0223476	3.57529e-08	GCST90277253	7117	Ceramide (d40:1) levels || id:GCST90277253	30.4325
rs56143221	10	73731455	A	G	0.144171	-0.111051	0.0241011	4.13736e-06	GCST90277253	7117	Ceramide (d40:1) levels || id:GCST90277253	21.231
rs865934	14	98057258	G	T	0.0178066	-0.282961	0.0633695	8.11412e-06	GCST90277253	7117	Ceramide (d40:1) levels || id:GCST90277253	19.9385
rs12927793	16	89171782	A	G	0.529955	-0.0791556	0.0166825	2.12757e-06	GCST90277253	7117	Ceramide (d40:1) levels || id:GCST90277253	22.5134
rs1260326	2	27508073	C	T	0.650878	-0.0994691	0.0175128	1.40033e-08	GCST90277253	7117	Ceramide (d40:1) levels || id:GCST90277253	32.2601
rs1346910	9	71460729	T	C	0.822875	-0.102509	0.0220678	3.45644e-06	GCST90277253	7117	Ceramide (d40:1) levels || id:GCST90277253	21.5777
rs117873718	12	67485111	C	T	0.032618	-0.222939	0.0483273	4.03269e-06	GCST90277253	7117	Ceramide (d40:1) levels || id:GCST90277253	21.2808
rs58489806	19	19346108	T	C	0.0756567	-0.178451	0.0316157	1.71616e-08	GCST90277253	7117	Ceramide (d40:1) levels || id:GCST90277253	31.859
rs78573518	2	200379367	G	A	0.00678459	-0.478565	0.108168	9.81696e-06	GCST90277253	7117	Ceramide (d40:1) levels || id:GCST90277253	19.5742
rs12366015	11	117120135	G	A	0.716811	-0.088126	0.0186203	2.25291e-06	GCST90277253	7117	Ceramide (d40:1) levels || id:GCST90277253	22.3993
rs4704352	5	76672693	A	G	0.772668	0.0886995	0.0199419	8.79516e-06	GCST90277253	7117	Ceramide (d40:1) levels || id:GCST90277253	19.7838
rs2255744	7	47368432	G	A	0.767744	-0.0882764	0.0199015	9.30921e-06	GCST90277253	7117	Ceramide (d40:1) levels || id:GCST90277253	19.6751
rs2236124	20	13126078	C	T	0.146373	0.127704	0.0234895	5.60185e-08	GCST90277253	7117	Ceramide (d40:1) levels || id:GCST90277253	29.5571
rs364585	20	12982070	G	A	0.66136	-0.263295	0.0174402	1.01838e-50	GCST90277253	7117	Ceramide (d40:1) levels || id:GCST90277253	227.92
rs12477218	2	12194447	G	A	0.492204	0.0747848	0.0168687	9.41081e-06	GCST90277253	7117	Ceramide (d40:1) levels || id:GCST90277253	19.6546
rs2945048	19	38556464	A	T	0.240793	0.0875568	0.0194908	7.15833e-06	GCST90277253	7117	Ceramide (d40:1) levels || id:GCST90277253	20.18
rs56406916	20	13295543	A	G	0.0570568	0.172956	0.0374594	3.95562e-06	GCST90277253	7117	Ceramide (d40:1) levels || id:GCST90277253	21.3182
rs11064535	12	111854	A	G	0.0585008	-0.158727	0.0359062	9.98139e-06	GCST90277253	7117	Ceramide (d40:1) levels || id:GCST90277253	19.5417
rs11982486	7	95426286	C	T	0.240523	0.0893504	0.0195164	4.76639e-06	GCST90277253	7117	Ceramide (d40:1) levels || id:GCST90277253	20.9601
rs187429064	19	19269704	G	A	0.0535314	-0.231992	0.0379485	1.02441e-09	GCST90277253	7117	Ceramide (d40:1) levels || id:GCST90277253	37.3729
rs1917921	18	5754635	T	A	0.266854	-0.0852207	0.0191723	8.91196e-06	GCST90277253	7117	Ceramide (d40:1) levels || id:GCST90277253	19.7579
rs629047	11	97717674	G	A	0.433771	-0.0894544	0.0196544	5.43999e-06	GCST90277254	5287	Ceramide (d40:2) levels || id:GCST90277254	20.7149
rs61834063	1	240877505	G	A	0.209064	-0.112851	0.0237626	2.09673e-06	GCST90277254	5287	Ceramide (d40:2) levels || id:GCST90277254	22.554
rs12878001	14	63772911	G	T	0.124065	0.215989	0.0286656	5.66633e-14	GCST90277254	5287	Ceramide (d40:2) levels || id:GCST90277254	56.7729
rs111745969	15	92566992	A	G	0.134764	-0.134898	0.0286652	2.58703e-06	GCST90277254	5287	Ceramide (d40:2) levels || id:GCST90277254	22.1463
rs12974674	19	38559208	C	G	0.24051	0.10569	0.0224445	2.54489e-06	GCST90277254	5287	Ceramide (d40:2) levels || id:GCST90277254	22.1742
rs187429064	19	19269704	G	A	0.0535314	-0.220391	0.0443906	7.0986e-07	GCST90277254	5287	Ceramide (d40:2) levels || id:GCST90277254	24.6494
rs147060788	2	240329826	C	T	0.0340769	0.248716	0.0532558	3.07579e-06	GCST90277254	5287	Ceramide (d40:2) levels || id:GCST90277254	21.8109
rs61751862	19	48629610	C	G	0.0305294	0.24997	0.0539988	3.74987e-06	GCST90277254	5287	Ceramide (d40:2) levels || id:GCST90277254	21.4293
rs17748108	13	76834291	C	T	0.122772	0.144551	0.0301812	1.72075e-06	GCST90277254	5287	Ceramide (d40:2) levels || id:GCST90277254	22.9387
rs438568	20	12978039	G	A	0.665837	-0.227656	0.0201893	3.65655e-29	GCST90277254	5287	Ceramide (d40:2) levels || id:GCST90277254	127.15
rs10869023	9	71444815	T	C	0.0825144	0.159679	0.0354597	6.84384e-06	GCST90277254	5287	Ceramide (d40:2) levels || id:GCST90277254	20.278
rs114316759	2	132139262	A	G	0.0593866	-0.198476	0.0446252	8.85018e-06	GCST90277254	5287	Ceramide (d40:2) levels || id:GCST90277254	19.7813
rs115833524	2	167928158	T	C	0.0418265	0.23105	0.049361	2.91883e-06	GCST90277254	5287	Ceramide (d40:2) levels || id:GCST90277254	21.9101
rs139456652	11	6300702	A	G	0.0588129	0.213593	0.0432284	8.00523e-07	GCST90277254	5287	Ceramide (d40:2) levels || id:GCST90277254	24.4138
rs964184	11	116778201	C	G	0.848991	-0.14003	0.026711	1.64242e-07	GCST90277254	5287	Ceramide (d40:2) levels || id:GCST90277254	27.4829
rs6537481	4	147474942	G	A	0.188945	-0.113919	0.0252549	6.58702e-06	GCST90277254	5287	Ceramide (d40:2) levels || id:GCST90277254	20.347
rs6559102	8	6166747	A	G	0.0131253	-0.418324	0.0881224	2.11953e-06	GCST90277254	5287	Ceramide (d40:2) levels || id:GCST90277254	22.5348
rs117671667	11	36075190	T	C	0.0341145	0.267458	0.0570589	2.82596e-06	GCST90277254	5287	Ceramide (d40:2) levels || id:GCST90277254	21.9717
rs79320828	7	151291137	A	C	0.0126486	0.424561	0.0949584	7.87821e-06	GCST90277254	5287	Ceramide (d40:2) levels || id:GCST90277254	19.99
rs111984437	19	1150087	T	C	0.013014	-0.425483	0.0948587	7.42849e-06	GCST90277254	5287	Ceramide (d40:2) levels || id:GCST90277254	20.1192
rs117064201	9	76271174	A	C	0.0223009	-0.30193	0.0674204	7.6612e-06	GCST90277254	5287	Ceramide (d40:2) levels || id:GCST90277254	20.0553
rs62621917	1	114581582	C	T	0.00485169	0.568908	0.128125	9.11631e-06	GCST90277255	7174	Ceramide (d42:1) levels || id:GCST90277255	19.7159
rs1260326	2	27508073	C	T	0.650878	-0.088831	0.017446	3.63576e-07	GCST90277255	7174	Ceramide (d42:1) levels || id:GCST90277255	25.9261
rs72941422	4	131441209	C	T	0.277158	0.0837634	0.0185687	6.55055e-06	GCST90277255	7174	Ceramide (d42:1) levels || id:GCST90277255	20.3491
rs78573518	2	200379367	G	A	0.00678459	-0.500131	0.107554	3.37676e-06	GCST90277255	7174	Ceramide (d42:1) levels || id:GCST90277255	21.6229
rs3923037	2	20948514	C	A	0.392798	-0.0770068	0.0169397	5.5542e-06	GCST90277255	7174	Ceramide (d42:1) levels || id:GCST90277255	20.6655
rs10201832	2	62042163	T	A	0.0214135	0.262126	0.0584095	7.30621e-06	GCST90277255	7174	Ceramide (d42:1) levels || id:GCST90277255	20.1397
rs364585	20	12982070	G	A	0.66136	-0.222717	0.0174419	6.10811e-37	GCST90277255	7174	Ceramide (d42:1) levels || id:GCST90277255	163.049
rs114910162	2	141867363	T	C	0.0494759	0.185799	0.0397446	2.99249e-06	GCST90277255	7174	Ceramide (d42:1) levels || id:GCST90277255	21.854
rs114822153	4	72372827	A	G	0.0296179	0.237444	0.0509524	3.21224e-06	GCST90277255	7174	Ceramide (d42:1) levels || id:GCST90277255	21.7167
rs12927793	16	89171782	A	G	0.529955	-0.078516	0.016616	2.34225e-06	GCST90277255	7174	Ceramide (d42:1) levels || id:GCST90277255	22.3287
rs6977389	7	95390043	A	G	0.560349	-0.0777708	0.0168713	4.10344e-06	GCST90277255	7174	Ceramide (d42:1) levels || id:GCST90277255	21.2489
rs56368930	14	33070106	C	G	0.012375	0.37973	0.0826758	4.44148e-06	GCST90277255	7174	Ceramide (d42:1) levels || id:GCST90277255	21.0957
rs11105228	12	89259912	A	G	0.337067	-0.085957	0.0176409	1.12504e-06	GCST90277255	7174	Ceramide (d42:1) levels || id:GCST90277255	23.7422
rs10033592	4	40237784	G	T	0.655299	-0.0821246	0.0176572	3.35918e-06	GCST90277255	7174	Ceramide (d42:1) levels || id:GCST90277255	21.6323
rs186176314	5	16573000	C	T	0.0225114	0.26929	0.057719	3.13192e-06	GCST90277255	7174	Ceramide (d42:1) levels || id:GCST90277255	21.7672
rs28505920	8	118268727	A	T	0.171403	0.101162	0.0222551	5.56586e-06	GCST90277255	7174	Ceramide (d42:1) levels || id:GCST90277255	20.6622
rs11130463	3	55192986	C	A	0.881307	0.115441	0.0258876	8.34951e-06	GCST90277255	7174	Ceramide (d42:1) levels || id:GCST90277255	19.8855
rs7970512	12	67513820	A	C	0.0349783	-0.211977	0.0478469	9.54064e-06	GCST90277255	7174	Ceramide (d42:1) levels || id:GCST90277255	19.6277
rs2945048	19	38556464	A	T	0.240793	0.0925624	0.0194051	1.87822e-06	GCST90277255	7174	Ceramide (d42:1) levels || id:GCST90277255	22.7529
rs7252628	19	18958653	A	G	0.30308	0.0841486	0.0190353	9.97638e-06	GCST90277255	7174	Ceramide (d42:1) levels || id:GCST90277255	19.5422
rs7123454	11	116833462	A	C	0.811496	-0.110975	0.021605	2.86814e-07	GCST90277255	7174	Ceramide (d42:1) levels || id:GCST90277255	26.3841
rs8100204	19	19282905	A	G	0.170713	-0.166109	0.0223854	1.29409e-13	GCST90277255	7174	Ceramide (d42:1) levels || id:GCST90277255	55.0626
rs112631157	8	17632332	T	C	0.00597336	-0.53841	0.120018	7.36685e-06	GCST90277255	7174	Ceramide (d42:1) levels || id:GCST90277255	20.1249
rs72954979	18	71270815	A	G	0.0338385	-0.20877	0.0466583	7.77229e-06	GCST90277255	7174	Ceramide (d42:1) levels || id:GCST90277255	20.0207
rs57099041	4	175907374	T	C	0.0640638	0.15444	0.0339572	5.49592e-06	GCST90277255	7174	Ceramide (d42:1) levels || id:GCST90277255	20.685
rs117888980	9	107021609	G	T	0.0185533	-0.29441	0.0636033	3.73973e-06	GCST90277255	7174	Ceramide (d42:1) levels || id:GCST90277255	21.4262
rs2236124	20	13126078	C	T	0.146373	0.148192	0.0233976	2.53305e-10	GCST90277255	7174	Ceramide (d42:1) levels || id:GCST90277255	40.115
rs6503695	17	42347515	C	T	0.31405	0.0837721	0.0179914	3.27638e-06	GCST90277256	7173	Ceramide (d42:2) levels || id:GCST90277256	21.6805
rs12356523	10	130351351	A	G	0.190552	0.0980092	0.0210594	3.31489e-06	GCST90277256	7173	Ceramide (d42:2) levels || id:GCST90277256	21.6592
rs5141	11	116831407	C	T	0.863694	-0.124841	0.0245758	3.86709e-07	GCST90277256	7173	Ceramide (d42:2) levels || id:GCST90277256	25.8047
rs7769878	6	56110664	G	C	0.133712	0.116048	0.0254472	5.18796e-06	GCST90277256	7173	Ceramide (d42:2) levels || id:GCST90277256	20.7967
rs1042034	2	21002409	T	C	0.727594	0.102639	0.018599	3.53615e-08	GCST90277256	7173	Ceramide (d42:2) levels || id:GCST90277256	30.4541
rs142985829	3	102651475	T	C	0.0121236	0.362245	0.07914	4.78745e-06	GCST90277256	7173	Ceramide (d42:2) levels || id:GCST90277256	20.9514
rs61836115	10	14273933	G	T	0.10482	0.122607	0.0275249	8.53971e-06	GCST90277256	7173	Ceramide (d42:2) levels || id:GCST90277256	19.8417
rs55817533	2	120863835	C	A	0.115611	0.130074	0.0262014	7.04643e-07	GCST90277256	7173	Ceramide (d42:2) levels || id:GCST90277256	24.6452
rs28505920	8	118268727	A	T	0.171403	0.116544	0.0222444	1.6581e-07	GCST90277256	7173	Ceramide (d42:2) levels || id:GCST90277256	27.4498
rs79098941	16	52635159	C	T	0.0238872	0.26394	0.0559069	2.3885e-06	GCST90277256	7173	Ceramide (d42:2) levels || id:GCST90277256	22.2884
rs117704733	17	37499294	T	C	0.0875997	0.136573	0.0297186	4.38643e-06	GCST90277256	7173	Ceramide (d42:2) levels || id:GCST90277256	21.119
rs116327692	2	137364592	T	C	0.0142941	0.346637	0.0715174	1.27822e-06	GCST90277256	7173	Ceramide (d42:2) levels || id:GCST90277256	23.4923
rs1169306	12	121000508	T	C	0.359634	-0.0983412	0.0173556	1.51403e-08	GCST90277256	7173	Ceramide (d42:2) levels || id:GCST90277256	32.1064
rs6535831	4	151996582	T	G	0.860853	0.120941	0.0242669	6.3756e-07	GCST90277256	7173	Ceramide (d42:2) levels || id:GCST90277256	24.8381
rs10761716	10	63122540	G	C	0.461059	-0.0785813	0.0166918	2.54977e-06	GCST90277256	7173	Ceramide (d42:2) levels || id:GCST90277256	22.1632
rs779714	3	7468297	T	C	0.8701	0.120669	0.0261567	4.03157e-06	GCST90277256	7173	Ceramide (d42:2) levels || id:GCST90277256	21.2826
rs6837202	4	168325002	A	G	0.0334349	-0.208618	0.0461354	6.22151e-06	GCST90277256	7173	Ceramide (d42:2) levels || id:GCST90277256	20.4473
rs7493416	14	63888972	C	T	0.691495	0.0814642	0.0181819	7.56664e-06	GCST90277256	7173	Ceramide (d42:2) levels || id:GCST90277256	20.075
rs1260326	2	27508073	C	T	0.650878	-0.0947977	0.0174347	5.585e-08	GCST90277256	7173	Ceramide (d42:2) levels || id:GCST90277256	29.5642
rs11713732	3	54513590	T	C	0.160202	0.112298	0.0236642	2.12008e-06	GCST90277256	7173	Ceramide (d42:2) levels || id:GCST90277256	22.5196
rs9839625	3	31247248	A	C	0.260416	-0.0867251	0.0191292	5.88161e-06	GCST90277256	7173	Ceramide (d42:2) levels || id:GCST90277256	20.554
rs1572595	10	8406642	T	C	0.382105	-0.0837854	0.0172617	1.2353e-06	GCST90277256	7173	Ceramide (d42:2) levels || id:GCST90277256	23.5597
rs11507232	9	71470570	A	G	0.0949966	0.126578	0.0286346	9.98829e-06	GCST90277256	7173	Ceramide (d42:2) levels || id:GCST90277256	19.5404
rs12763964	10	70843134	C	T	0.205697	-0.131962	0.0206836	1.88198e-10	GCST90277256	7173	Ceramide (d42:2) levels || id:GCST90277256	40.7048
rs2236124	20	13126078	C	T	0.146373	0.169704	0.0233739	4.2613e-13	GCST90277256	7173	Ceramide (d42:2) levels || id:GCST90277256	52.7135
rs364585	20	12982070	G	A	0.66136	-0.265158	0.0173572	7.11568e-52	GCST90277256	7173	Ceramide (d42:2) levels || id:GCST90277256	233.373
rs2945048	19	38556464	A	T	0.240793	0.0858173	0.0193952	9.79687e-06	GCST90277256	7173	Ceramide (d42:2) levels || id:GCST90277256	19.5777
rs78709083	21	28580399	T	C	0.0392165	0.204114	0.0437824	3.18657e-06	GCST90277256	7173	Ceramide (d42:2) levels || id:GCST90277256	21.7343
rs5767288	22	46600357	A	G	0.190342	-0.141379	0.0214117	4.30754e-11	GCST90277256	7173	Ceramide (d42:2) levels || id:GCST90277256	43.5981
rs72999033	19	19255823	T	C	0.0623971	-0.199245	0.0343829	7.11969e-09	GCST90277256	7173	Ceramide (d42:2) levels || id:GCST90277256	33.5807
rs187429064	19	19269704	G	A	0.0535314	-0.287704	0.037735	2.74967e-14	GCST90277256	7173	Ceramide (d42:2) levels || id:GCST90277256	58.1304
rs11730766	4	72366511	T	C	0.0287398	0.252852	0.0515779	9.67338e-07	GCST90277257	7166	Cholesterol levels || id:GCST90277257	24.0329
rs182695896	4	73947510	C	A	0.025305	0.268217	0.0533247	5.02173e-07	GCST90277257	7166	Cholesterol levels || id:GCST90277257	25.2997
rs11591147	1	55039974	T	G	0.0332154	-0.213519	0.0469534	5.51492e-06	GCST90277257	7166	Cholesterol levels || id:GCST90277257	20.6794
rs180958041	2	170149397	T	C	0.0124096	-0.365314	0.0771305	2.21711e-06	GCST90277257	7166	Cholesterol levels || id:GCST90277257	22.4326
rs2237478	7	50678097	T	C	0.198499	-0.0993409	0.0210886	2.51603e-06	GCST90277257	7166	Cholesterol levels || id:GCST90277257	22.1902
rs10812660	9	27742537	A	T	0.375095	0.0859508	0.0178831	1.56748e-06	GCST90277257	7166	Cholesterol levels || id:GCST90277257	23.1001
rs78721266	9	96213656	G	A	0.0439974	0.190781	0.0412899	3.90383e-06	GCST90277257	7166	Cholesterol levels || id:GCST90277257	21.3492
rs429358	19	44908684	C	T	0.189202	0.105625	0.0215085	9.26375e-07	GCST90277257	7166	Cholesterol levels || id:GCST90277257	24.1164
rs75059546	5	126190702	A	C	0.0200951	-0.277693	0.0610309	5.4502e-06	GCST90277257	7166	Cholesterol levels || id:GCST90277257	20.7029
rs112411704	9	2958367	G	A	0.0175182	0.303163	0.0660495	4.51145e-06	GCST90277257	7166	Cholesterol levels || id:GCST90277257	21.0675
rs34462361	2	215511513	G	A	0.255623	0.0853688	0.0191119	8.05389e-06	GCST90277257	7166	Cholesterol levels || id:GCST90277257	19.9522
rs12562141	1	181952433	C	T	0.0832304	-0.139218	0.0303353	4.5242e-06	GCST90277257	7166	Cholesterol levels || id:GCST90277257	21.0617
rs1271671	12	31810895	A	G	0.0278953	0.23516	0.0513246	4.69827e-06	GCST90277257	7166	Cholesterol levels || id:GCST90277257	20.9931
rs75611814	13	23150340	C	T	0.103337	0.124347	0.0274126	5.82208e-06	GCST90277257	7166	Cholesterol levels || id:GCST90277257	20.5764
rs11857386	15	58428969	C	G	0.471057	-0.0794348	0.0173171	4.5688e-06	GCST90277257	7166	Cholesterol levels || id:GCST90277257	21.0412
rs223841	16	57423359	G	A	0.171801	-0.0981812	0.0221918	9.80879e-06	GCST90277257	7166	Cholesterol levels || id:GCST90277257	19.5736
rs141401656	18	35844265	C	T	0.0153839	-0.302557	0.0684302	9.9415e-06	GCST90277257	7166	Cholesterol levels || id:GCST90277257	19.5487
rs118068660	19	11079868	T	C	0.0946153	-0.161378	0.0282534	1.16088e-08	GCST90277257	7166	Cholesterol levels || id:GCST90277257	32.6248
rs114243848	19	49823108	C	A	0.0423232	-0.227789	0.0422417	7.16565e-08	GCST90277257	7166	Cholesterol levels || id:GCST90277257	29.0792
rs12366015	11	117120135	G	A	0.716811	-0.0823684	0.0186254	9.91288e-06	GCST90277257	7166	Cholesterol levels || id:GCST90277257	19.5574
rs12552499	9	121135217	G	A	0.0474496	-0.188787	0.0400685	2.50171e-06	GCST90277257	7166	Cholesterol levels || id:GCST90277257	22.1992
rs16963800	16	14576910	C	T	0.160235	0.110271	0.0228056	1.35622e-06	GCST90277257	7166	Cholesterol levels || id:GCST90277257	23.3797
rs17702736	18	39850559	C	T	0.38907	-0.0768175	0.0172158	8.24001e-06	GCST90277257	7166	Cholesterol levels || id:GCST90277257	19.9098
rs73005445	19	15830645	G	A	0.253445	-0.090004	0.019237	2.93914e-06	GCST90277257	7166	Cholesterol levels || id:GCST90277257	21.8902
rs669552	3	172335874	G	A	0.156026	-0.108173	0.0232719	3.3989e-06	GCST90277257	7166	Cholesterol levels || id:GCST90277257	21.606
rs11781607	8	11644899	A	G	0.321845	-0.0807375	0.0180574	7.89129e-06	GCST90277257	7166	Cholesterol levels || id:GCST90277257	19.9913
rs11858279	15	58420774	C	T	0.302589	0.0877418	0.0181876	1.43256e-06	GCST90277257	7166	Cholesterol levels || id:GCST90277257	23.2735
rs57405165	20	40665923	T	C	0.154935	-0.106878	0.0230275	3.52459e-06	GCST90277257	7166	Cholesterol levels || id:GCST90277257	21.5419
rs143214193	3	194964435	A	G	0.00764415	-0.49546	0.108798	5.34832e-06	GCST90277257	7166	Cholesterol levels || id:GCST90277257	20.7384
rs7909144	10	52240944	G	A	0.593119	0.0761083	0.0169979	7.6572e-06	GCST90277257	7166	Cholesterol levels || id:GCST90277257	20.0481
rs77645768	4	72803111	A	G	0.0255539	0.242277	0.0539359	7.16322e-06	GCST90277257	7166	Cholesterol levels || id:GCST90277257	20.1776
rs2879630	10	51918584	A	G	0.188973	-0.101233	0.0211857	1.80104e-06	GCST90277257	7166	Cholesterol levels || id:GCST90277257	22.8328
rs1800961	20	44413724	T	C	0.0524109	-0.179574	0.037366	1.57076e-06	GCST90277257	7166	Cholesterol levels || id:GCST90277257	23.0958
rs6699688	1	77136442	T	C	0.563322	-0.08076	0.0182031	9.28565e-06	GCST90277258	6293	Diacylglycerol (16:0_18:1) levels || id:GCST90277258	19.6835
rs115473344	5	120107843	A	G	0.0113381	0.374436	0.0842182	8.89038e-06	GCST90277258	6293	Diacylglycerol (16:0_18:1) levels || id:GCST90277258	19.7671
rs117905902	7	76683164	G	A	0.0481944	0.190961	0.0425214	7.21218e-06	GCST90277258	6293	Diacylglycerol (16:0_18:1) levels || id:GCST90277258	20.1685
rs117730598	9	2770506	C	T	0.0298946	0.238528	0.0530026	6.90276e-06	GCST90277258	6293	Diacylglycerol (16:0_18:1) levels || id:GCST90277258	20.2528
rs72753379	9	120350676	T	C	0.039167	0.231459	0.0477457	1.27613e-06	GCST90277258	6293	Diacylglycerol (16:0_18:1) levels || id:GCST90277258	23.5006
rs118099052	12	44462630	T	A	0.0146135	0.378683	0.0763461	7.21727e-07	GCST90277258	6293	Diacylglycerol (16:0_18:1) levels || id:GCST90277258	24.6024
rs9796793	16	30484331	A	G	0.124802	-0.123277	0.027557	7.82371e-06	GCST90277258	6293	Diacylglycerol (16:0_18:1) levels || id:GCST90277258	20.0124
rs76606887	16	78596301	C	T	0.0353154	0.218132	0.0490042	8.67796e-06	GCST90277258	6293	Diacylglycerol (16:0_18:1) levels || id:GCST90277258	19.814
rs17033194	3	10598526	C	G	0.213317	0.10238	0.0225451	5.69383e-06	GCST90277258	6293	Diacylglycerol (16:0_18:1) levels || id:GCST90277258	20.6218
rs117614422	15	40252330	G	C	0.0649907	-0.173463	0.0378622	4.70401e-06	GCST90277258	6293	Diacylglycerol (16:0_18:1) levels || id:GCST90277258	20.9895
rs11775636	8	142752432	A	G	0.15754	-0.122	0.0241698	4.59686e-07	GCST90277258	6293	Diacylglycerol (16:0_18:1) levels || id:GCST90277258	25.4785
rs55857911	1	230598232	T	C	0.0925141	0.148449	0.0320369	3.66084e-06	GCST90277258	6293	Diacylglycerol (16:0_18:1) levels || id:GCST90277258	21.4711
rs28689929	15	93154632	T	C	0.378205	-0.0817784	0.0183054	8.0462e-06	GCST90277258	6293	Diacylglycerol (16:0_18:1) levels || id:GCST90277258	19.9581
rs1884216	14	36679967	A	C	0.622644	-0.0847771	0.0184277	4.29211e-06	GCST90277258	6293	Diacylglycerol (16:0_18:1) levels || id:GCST90277258	21.1648
rs964184	11	116778201	C	G	0.848991	-0.18604	0.0245538	4.04272e-14	GCST90277258	6293	Diacylglycerol (16:0_18:1) levels || id:GCST90277258	57.4084
rs78056622	1	184416563	G	C	0.0110347	0.416817	0.0916486	5.51296e-06	GCST90277258	6293	Diacylglycerol (16:0_18:1) levels || id:GCST90277258	20.6842
rs93	7	24401906	C	T	0.655746	0.0817178	0.0184844	9.98592e-06	GCST90277258	6293	Diacylglycerol (16:0_18:1) levels || id:GCST90277258	19.5444
rs111568723	9	132470502	G	A	0.025886	0.259263	0.0583405	8.96761e-06	GCST90277258	6293	Diacylglycerol (16:0_18:1) levels || id:GCST90277258	19.7488
rs36094040	12	72431183	C	T	0.348202	-0.0870531	0.0189894	4.63832e-06	GCST90277258	6293	Diacylglycerol (16:0_18:1) levels || id:GCST90277258	21.0158
rs447117	18	5149977	G	C	0.650649	-0.082813	0.0184659	7.43175e-06	GCST90277258	6293	Diacylglycerol (16:0_18:1) levels || id:GCST90277258	20.112
rs1260326	2	27508073	C	T	0.650878	-0.0993268	0.018614	9.81218e-08	GCST90277258	6293	Diacylglycerol (16:0_18:1) levels || id:GCST90277258	28.4743
rs180999317	7	157355450	A	G	0.00474668	-0.653502	0.137471	2.03835e-06	GCST90277258	6293	Diacylglycerol (16:0_18:1) levels || id:GCST90277258	22.5981
rs34606692	5	149755706	T	C	0.19634	-0.113829	0.0229667	7.37751e-07	GCST90277259	6075	Diacylglycerol (16:0_18:2) levels || id:GCST90277259	24.5645
rs7165355	15	38675336	C	G	0.19247	-0.107268	0.0232193	3.91768e-06	GCST90277259	6075	Diacylglycerol (16:0_18:2) levels || id:GCST90277259	21.3423
rs4262724	11	23915220	A	C	0.717403	0.0917305	0.0203203	6.46359e-06	GCST90277259	6075	Diacylglycerol (16:0_18:2) levels || id:GCST90277259	20.3783
rs2868424	16	11584433	A	T	0.164588	0.111129	0.0249354	8.46549e-06	GCST90277259	6075	Diacylglycerol (16:0_18:2) levels || id:GCST90277259	19.862
rs57747810	12	19924761	A	C	0.0117031	-0.40422	0.0843771	1.7001e-06	GCST90277259	6075	Diacylglycerol (16:0_18:2) levels || id:GCST90277259	22.9502
rs6687291	1	230586281	A	G	0.319911	0.0981228	0.0198149	7.53832e-07	GCST90277259	6075	Diacylglycerol (16:0_18:2) levels || id:GCST90277259	24.522
rs78504564	2	42953102	T	C	0.00491725	-0.630151	0.133693	2.48848e-06	GCST90277259	6075	Diacylglycerol (16:0_18:2) levels || id:GCST90277259	22.2163
rs17145750	7	73612048	T	C	0.140658	-0.133888	0.0261469	3.13516e-07	GCST90277259	6075	Diacylglycerol (16:0_18:2) levels || id:GCST90277259	26.2206
rs758398	6	28352897	T	C	0.182989	-0.116161	0.0234432	7.41846e-07	GCST90277259	6075	Diacylglycerol (16:0_18:2) levels || id:GCST90277259	24.552
rs2004776	1	230712956	T	C	0.196464	-0.107535	0.0229444	2.83384e-06	GCST90277259	6075	Diacylglycerol (16:0_18:2) levels || id:GCST90277259	21.9658
rs112122274	9	136257994	G	A	0.0359716	-0.252753	0.0527345	1.67951e-06	GCST90277259	6075	Diacylglycerol (16:0_18:2) levels || id:GCST90277259	22.9722
rs11182480	12	44386579	C	T	0.0177771	0.340654	0.0712403	1.77607e-06	GCST90277259	6075	Diacylglycerol (16:0_18:2) levels || id:GCST90277259	22.8652
rs149992851	3	55269076	G	A	0.0198046	0.292679	0.065381	7.71728e-06	GCST90277259	6075	Diacylglycerol (16:0_18:2) levels || id:GCST90277259	20.0392
rs6810359	3	188792426	T	G	0.0528312	-0.192355	0.0414853	3.61236e-06	GCST90277259	6075	Diacylglycerol (16:0_18:2) levels || id:GCST90277259	21.499
rs964184	11	116778201	C	G	0.848991	-0.224813	0.0247993	1.64373e-19	GCST90277259	6075	Diacylglycerol (16:0_18:2) levels || id:GCST90277259	82.1796
rs4806901	19	3057222	C	T	0.150519	0.121442	0.0263643	4.18415e-06	GCST90277259	6075	Diacylglycerol (16:0_18:2) levels || id:GCST90277259	21.218
rs7569544	2	42290376	A	C	0.264661	-0.0913086	0.0206177	9.64333e-06	GCST90277259	6075	Diacylglycerol (16:0_18:2) levels || id:GCST90277259	19.613
rs35986054	17	1623049	C	T	0.196235	0.106823	0.0232206	4.29974e-06	GCST90277259	6075	Diacylglycerol (16:0_18:2) levels || id:GCST90277259	21.1633
rs9344829	6	64177173	T	C	0.373208	0.0895723	0.0187517	1.82213e-06	GCST90277259	6075	Diacylglycerol (16:0_18:2) levels || id:GCST90277259	22.8174
rs34792804	9	8556190	G	T	0.0596433	-0.173241	0.0389231	8.69799e-06	GCST90277259	6075	Diacylglycerol (16:0_18:2) levels || id:GCST90277259	19.8101
rs1260326	2	27508073	C	T	0.650878	-0.102475	0.0189096	6.20953e-08	GCST90277259	6075	Diacylglycerol (16:0_18:2) levels || id:GCST90277259	29.3678
rs140314539	2	220215369	A	G	0.0213776	0.308404	0.0638144	1.37753e-06	GCST90277259	6075	Diacylglycerol (16:0_18:2) levels || id:GCST90277259	23.3562
rs148163011	9	71279650	G	C	0.0241916	-0.281341	0.0600208	2.82505e-06	GCST90277259	6075	Diacylglycerol (16:0_18:2) levels || id:GCST90277259	21.9716
rs1032956	15	97687850	C	T	0.450592	0.0827601	0.0185054	7.87896e-06	GCST90277259	6075	Diacylglycerol (16:0_18:2) levels || id:GCST90277259	20.0007
rs76587848	1	186849811	T	G	0.0580198	0.178121	0.0401649	9.36073e-06	GCST90277259	6075	Diacylglycerol (16:0_18:2) levels || id:GCST90277259	19.6669
rs111934503	8	130543708	C	T	0.00456566	0.669314	0.13958	1.66212e-06	GCST90277259	6075	Diacylglycerol (16:0_18:2) levels || id:GCST90277259	22.9939
rs144838649	21	44845081	T	C	0.00471305	-0.58031	0.125006	3.5158e-06	GCST90277259	6075	Diacylglycerol (16:0_18:2) levels || id:GCST90277259	21.5506
rs7254036	19	41202334	T	C	0.531574	0.0819962	0.0182332	7.01179e-06	GCST90277259	6075	Diacylglycerol (16:0_18:2) levels || id:GCST90277259	20.2237
rs78263224	19	52961172	C	T	0.0434622	0.205521	0.0458816	7.61332e-06	GCST90277260	6215	Diacylglycerol (16:1_18:1) levels || id:GCST90277260	20.0648
rs77134026	7	36495127	A	G	0.0306174	0.257957	0.055336	3.20162e-06	GCST90277260	6215	Diacylglycerol (16:1_18:1) levels || id:GCST90277260	21.731
rs143808674	1	81671654	G	A	0.048035	-0.186449	0.0419048	8.76095e-06	GCST90277260	6215	Diacylglycerol (16:1_18:1) levels || id:GCST90277260	19.7967
rs1260326	2	27508073	C	T	0.650878	-0.11192	0.0186705	2.15261e-09	GCST90277260	6215	Diacylglycerol (16:1_18:1) levels || id:GCST90277260	35.9338
rs10022344	4	124943164	T	C	0.180771	0.105672	0.0237049	8.40957e-06	GCST90277260	6215	Diacylglycerol (16:1_18:1) levels || id:GCST90277260	19.8721
rs3829088	9	23713682	C	T	0.202568	0.101769	0.022403	5.65484e-06	GCST90277260	6215	Diacylglycerol (16:1_18:1) levels || id:GCST90277260	20.6357
rs140283718	19	30685856	A	T	0.0256515	-0.265886	0.0571052	3.28899e-06	GCST90277260	6215	Diacylglycerol (16:1_18:1) levels || id:GCST90277260	21.679
rs11775636	8	142752432	A	G	0.15754	-0.113375	0.0242701	3.05366e-06	GCST90277260	6215	Diacylglycerol (16:1_18:1) levels || id:GCST90277260	21.8218
rs4788788	16	71305356	A	C	0.238157	-0.0932329	0.0210341	9.46926e-06	GCST90277260	6215	Diacylglycerol (16:1_18:1) levels || id:GCST90277260	19.6467
rs112122274	9	136257994	G	A	0.0359716	-0.259929	0.0525045	7.57659e-07	GCST90277260	6215	Diacylglycerol (16:1_18:1) levels || id:GCST90277260	24.5085
rs2524075	6	31276082	T	C	0.208006	-0.107183	0.0218188	9.21967e-07	GCST90277260	6215	Diacylglycerol (16:1_18:1) levels || id:GCST90277260	24.1318
rs111750990	12	96298692	C	A	0.0413621	-0.214278	0.0455897	2.65328e-06	GCST90277260	6215	Diacylglycerol (16:1_18:1) levels || id:GCST90277260	22.0913
rs7910473	10	62379823	T	C	0.977325	0.284781	0.0610289	3.12792e-06	GCST90277260	6215	Diacylglycerol (16:1_18:1) levels || id:GCST90277260	21.7746
rs12050879	15	39983732	A	G	0.0208889	-0.277766	0.0621538	7.99098e-06	GCST90277260	6215	Diacylglycerol (16:1_18:1) levels || id:GCST90277260	19.9721
rs908150	17	66540315	C	T	0.428483	0.0807078	0.0182166	9.56121e-06	GCST90277260	6215	Diacylglycerol (16:1_18:1) levels || id:GCST90277260	19.6289
rs11182480	12	44386579	C	T	0.0177771	0.345205	0.069573	7.1595e-07	GCST90277260	6215	Diacylglycerol (16:1_18:1) levels || id:GCST90277260	24.6191
rs7955732	12	72331215	T	G	0.422862	-0.0886008	0.0182566	1.24412e-06	GCST90277260	6215	Diacylglycerol (16:1_18:1) levels || id:GCST90277260	23.5524
rs147782497	18	78352143	A	C	0.0242209	0.267025	0.0601294	9.11019e-06	GCST90277260	6215	Diacylglycerol (16:1_18:1) levels || id:GCST90277260	19.7211
rs2182380	6	43900875	G	A	0.03059	0.260746	0.0543597	1.64945e-06	GCST90277260	6215	Diacylglycerol (16:1_18:1) levels || id:GCST90277260	23.0081
rs964184	11	116778201	C	G	0.848991	-0.163958	0.0246535	3.16883e-11	GCST90277260	6215	Diacylglycerol (16:1_18:1) levels || id:GCST90277260	44.2291
rs10502551	18	30887893	G	C	0.0508576	-0.212813	0.0415968	3.21357e-07	GCST90277260	6215	Diacylglycerol (16:1_18:1) levels || id:GCST90277260	26.1744
rs117771237	22	40189878	A	C	0.0118126	0.383805	0.0853419	7.01652e-06	GCST90277260	6215	Diacylglycerol (16:1_18:1) levels || id:GCST90277260	20.2254
rs268	8	19956018	G	A	0.0226757	0.281466	0.0580317	1.25965e-06	GCST90277261	6884	Diacylglycerol (18:1_18:1) levels || id:GCST90277261	23.5245
rs964184	11	116778201	C	G	0.848991	-0.263829	0.0234323	3.74031e-29	GCST90277261	6884	Diacylglycerol (18:1_18:1) levels || id:GCST90277261	126.77
rs10169217	2	212010621	G	A	0.676036	-0.0982652	0.0182234	7.18195e-08	GCST90277261	6884	Diacylglycerol (18:1_18:1) levels || id:GCST90277261	29.0764
rs9865586	3	132015999	G	A	0.16497	-0.106769	0.0225922	2.33403e-06	GCST90277261	6884	Diacylglycerol (18:1_18:1) levels || id:GCST90277261	22.3343
rs1260326	2	27508073	C	T	0.650878	-0.122667	0.0177922	5.87541e-12	GCST90277261	6884	Diacylglycerol (18:1_18:1) levels || id:GCST90277261	47.5331
rs139500046	12	96850670	C	A	0.011246	-0.392874	0.0806545	1.13365e-06	GCST90277261	6884	Diacylglycerol (18:1_18:1) levels || id:GCST90277261	23.7274
rs137871178	14	58138012	C	T	0.0173158	0.299295	0.0671464	8.42233e-06	GCST90277261	6884	Diacylglycerol (18:1_18:1) levels || id:GCST90277261	19.868
rs116011373	3	87298641	A	G	0.0487529	-0.186075	0.0398387	3.0554e-06	GCST90277261	6884	Diacylglycerol (18:1_18:1) levels || id:GCST90277261	21.8155
rs116796527	4	62344980	T	C	0.0143341	-0.337288	0.0717999	2.68077e-06	GCST90277261	6884	Diacylglycerol (18:1_18:1) levels || id:GCST90277261	22.0675
rs147782497	18	78352143	A	C	0.0242209	0.258536	0.0564599	4.74776e-06	GCST90277261	6884	Diacylglycerol (18:1_18:1) levels || id:GCST90277261	20.9682
rs62046299	16	82009735	C	T	0.016456	0.36387	0.0722036	4.78193e-07	GCST90277261	6884	Diacylglycerol (18:1_18:1) levels || id:GCST90277261	25.3966
rs1042034	2	21002409	T	C	0.727594	0.10387	0.0190302	4.96797e-08	GCST90277261	6884	Diacylglycerol (18:1_18:1) levels || id:GCST90277261	29.7916
rs3770813	2	36549412	T	G	0.0277123	-0.24588	0.052062	2.36931e-06	GCST90277261	6884	Diacylglycerol (18:1_18:1) levels || id:GCST90277261	22.3051
rs7782961	7	6295952	T	A	0.231896	0.0946344	0.0203859	3.50905e-06	GCST90277261	6884	Diacylglycerol (18:1_18:1) levels || id:GCST90277261	21.5496
rs17596144	1	220805303	T	C	0.151717	0.130967	0.0238742	4.25945e-08	GCST90277261	6884	Diacylglycerol (18:1_18:1) levels || id:GCST90277261	30.093
rs1060743	2	127068957	G	A	0.291405	-0.0834703	0.0187728	8.8641e-06	GCST90277261	6884	Diacylglycerol (18:1_18:1) levels || id:GCST90277261	19.77
rs2954021	8	125469835	G	A	0.53836	-0.0758322	0.0170724	9.05253e-06	GCST90277261	6884	Diacylglycerol (18:1_18:1) levels || id:GCST90277261	19.7296
rs76950187	2	128427075	G	A	0.0744995	0.159728	0.0325695	9.58486e-07	GCST90277261	6884	Diacylglycerol (18:1_18:1) levels || id:GCST90277261	24.0514
rs12365864	11	116618319	G	A	0.166329	0.104994	0.0230951	5.5525e-06	GCST90277261	6884	Diacylglycerol (18:1_18:1) levels || id:GCST90277261	20.6676
rs62291573	4	4999649	C	T	0.214362	0.106679	0.0214718	6.90896e-07	GCST90277261	6884	Diacylglycerol (18:1_18:1) levels || id:GCST90277261	24.6843
rs35332062	7	73597712	A	G	0.121986	-0.143787	0.025949	3.11246e-08	GCST90277261	6884	Diacylglycerol (18:1_18:1) levels || id:GCST90277261	30.7042
rs36094040	12	72431183	C	T	0.348202	-0.0828741	0.0181348	4.95843e-06	GCST90277261	6884	Diacylglycerol (18:1_18:1) levels || id:GCST90277261	20.8839
rs157582	19	44892962	T	C	0.223336	0.0943821	0.0205469	4.43342e-06	GCST90277261	6884	Diacylglycerol (18:1_18:1) levels || id:GCST90277261	21.1002
rs75082203	10	88606986	A	G	0.012891	0.349384	0.0783713	8.40135e-06	GCST90277262	6613	Diacylglycerol (18:1_18:2) levels || id:GCST90277262	19.8743
rs55788915	16	23267056	A	C	0.0310445	-0.251482	0.0527715	1.92284e-06	GCST90277262	6613	Diacylglycerol (18:1_18:2) levels || id:GCST90277262	22.7099
rs11668758	19	44971423	T	C	0.306566	0.0962473	0.0190611	4.54358e-07	GCST90277262	6613	Diacylglycerol (18:1_18:2) levels || id:GCST90277262	25.4965
rs1042034	2	21002409	T	C	0.727594	0.0933662	0.0194673	1.64957e-06	GCST90277262	6613	Diacylglycerol (18:1_18:2) levels || id:GCST90277262	23.0021
rs62291573	4	4999649	C	T	0.214362	0.100201	0.021883	4.75379e-06	GCST90277262	6613	Diacylglycerol (18:1_18:2) levels || id:GCST90277262	20.9667
rs138578034	11	17897155	T	G	0.00322044	-0.689383	0.154092	7.8045e-06	GCST90277262	6613	Diacylglycerol (18:1_18:2) levels || id:GCST90277262	20.0152
rs7745829	6	14146172	G	A	0.146771	-0.11216	0.0246928	5.66411e-06	GCST90277262	6613	Diacylglycerol (18:1_18:2) levels || id:GCST90277262	20.6317
rs9973939	2	212078809	G	A	0.660192	-0.0819088	0.0183589	8.26465e-06	GCST90277262	6613	Diacylglycerol (18:1_18:2) levels || id:GCST90277262	19.9053
rs116011373	3	87298641	A	G	0.0487529	-0.182497	0.0406825	7.37772e-06	GCST90277262	6613	Diacylglycerol (18:1_18:2) levels || id:GCST90277262	20.1232
rs7782961	7	6295952	T	A	0.231896	0.0917802	0.0207562	9.93546e-06	GCST90277262	6613	Diacylglycerol (18:1_18:2) levels || id:GCST90277262	19.5525
rs964184	11	116778201	C	G	0.848991	-0.291138	0.0237376	3.25964e-34	GCST90277262	6613	Diacylglycerol (18:1_18:2) levels || id:GCST90277262	150.426
rs10773708	12	129796667	A	G	0.682589	-0.0871411	0.0188187	3.71447e-06	GCST90277262	6613	Diacylglycerol (18:1_18:2) levels || id:GCST90277262	21.4421
rs1233660	6	28292472	A	T	0.220513	-0.0976838	0.0208965	3.00094e-06	GCST90277262	6613	Diacylglycerol (18:1_18:2) levels || id:GCST90277262	21.8523
rs75008187	6	64441454	A	G	0.127817	0.128795	0.0262843	9.79924e-07	GCST90277262	6613	Diacylglycerol (18:1_18:2) levels || id:GCST90277262	24.0107
rs7239207	18	62009100	C	T	0.694138	-0.0861675	0.0188601	4.99059e-06	GCST90277262	6613	Diacylglycerol (18:1_18:2) levels || id:GCST90277262	20.8737
rs1874124	1	220801995	T	C	0.151915	0.118137	0.0243982	1.31322e-06	GCST90277262	6613	Diacylglycerol (18:1_18:2) levels || id:GCST90277262	23.4453
rs4608457	19	20106360	T	C	0.0452902	-0.199572	0.0417726	1.80899e-06	GCST90277262	6613	Diacylglycerol (18:1_18:2) levels || id:GCST90277262	22.8253
rs11670344	19	33144357	C	A	0.27776	0.0872642	0.0191435	5.23989e-06	GCST90277262	6613	Diacylglycerol (18:1_18:2) levels || id:GCST90277262	20.7792
rs4691907	4	163302506	T	G	0.531727	0.0782841	0.0174753	7.59629e-06	GCST90277262	6613	Diacylglycerol (18:1_18:2) levels || id:GCST90277262	20.0677
rs157582	19	44892962	T	C	0.223336	0.117905	0.0208635	1.65714e-08	GCST90277262	6613	Diacylglycerol (18:1_18:2) levels || id:GCST90277262	31.9367
rs142868058	11	62717059	T	C	0.0050215	-0.559152	0.125458	8.45138e-06	GCST90277262	6613	Diacylglycerol (18:1_18:2) levels || id:GCST90277262	19.8638
rs12365864	11	116618319	G	A	0.166329	0.123537	0.0235387	1.58149e-07	GCST90277262	6613	Diacylglycerol (18:1_18:2) levels || id:GCST90277262	27.5441
rs79624003	7	73598455	G	A	0.122045	-0.172297	0.0265336	8.97975e-11	GCST90277262	6613	Diacylglycerol (18:1_18:2) levels || id:GCST90277262	42.1661
rs72694990	1	150251390	A	G	0.128652	-0.120548	0.026121	4.00147e-06	GCST90277262	6613	Diacylglycerol (18:1_18:2) levels || id:GCST90277262	21.2981
rs268	8	19956018	G	A	0.0226757	0.336	0.0582284	8.25719e-09	GCST90277262	6613	Diacylglycerol (18:1_18:2) levels || id:GCST90277262	33.2973
rs75596627	8	43650502	A	G	0.113988	0.127897	0.0278959	4.62349e-06	GCST90277262	6613	Diacylglycerol (18:1_18:2) levels || id:GCST90277262	21.0204
rs181215046	11	32530936	G	T	0.0074698	-0.476547	0.104608	5.31634e-06	GCST90277262	6613	Diacylglycerol (18:1_18:2) levels || id:GCST90277262	20.753
rs117416257	10	5793091	T	C	0.00456826	-0.604472	0.130717	3.83007e-06	GCST90277262	6613	Diacylglycerol (18:1_18:2) levels || id:GCST90277262	21.384
rs1260326	2	27508073	C	T	0.650878	-0.128985	0.0180533	9.97682e-13	GCST90277262	6613	Diacylglycerol (18:1_18:2) levels || id:GCST90277262	51.0464
rs17007519	4	141672748	T	C	0.0218632	-0.301082	0.0603587	6.23764e-07	GCST90277262	6613	Diacylglycerol (18:1_18:2) levels || id:GCST90277262	24.8823
rs72836628	10	112142696	T	C	0.296584	-0.0902347	0.0190111	2.11291e-06	GCST90277262	6613	Diacylglycerol (18:1_18:2) levels || id:GCST90277262	22.5285
rs11684166	2	111060064	A	G	0.176517	0.106307	0.0228942	3.4906e-06	GCST90277262	6613	Diacylglycerol (18:1_18:2) levels || id:GCST90277262	21.5612
rs141116593	6	154880792	G	C	0.0740121	0.155326	0.0331375	2.82126e-06	GCST90277262	6613	Diacylglycerol (18:1_18:2) levels || id:GCST90277262	21.9709
rs2352723	1	230156121	C	T	0.76854	-0.112348	0.0203979	3.76323e-08	GCST90277262	6613	Diacylglycerol (18:1_18:2) levels || id:GCST90277262	30.3361
rs57500102	3	171536246	A	G	0.00730636	-0.498744	0.110988	7.12182e-06	GCST90277262	6613	Diacylglycerol (18:1_18:2) levels || id:GCST90277262	20.1931
rs114444157	3	176180291	C	T	0.077593	0.149373	0.0332669	7.23366e-06	GCST90277262	6613	Diacylglycerol (18:1_18:2) levels || id:GCST90277262	20.1613
rs10749053	10	110816937	C	T	0.873622	-0.142176	0.0275643	2.56665e-07	GCST90277263	6572	Diacylglycerol (18:1_18:3) levels || id:GCST90277263	26.6047
rs964184	11	116778201	C	G	0.848991	-0.170501	0.0240304	1.42754e-12	GCST90277263	6572	Diacylglycerol (18:1_18:3) levels || id:GCST90277263	50.3422
rs112374014	5	178403016	A	G	0.0160751	0.318177	0.070907	7.33177e-06	GCST90277263	6572	Diacylglycerol (18:1_18:3) levels || id:GCST90277263	20.1354
rs6958772	7	10662626	C	G	0.24412	0.0955653	0.0201958	2.26779e-06	GCST90277263	6572	Diacylglycerol (18:1_18:3) levels || id:GCST90277263	22.3912
rs6583035	1	107643461	C	T	0.161946	-0.111585	0.0236652	2.4618e-06	GCST90277263	6572	Diacylglycerol (18:1_18:3) levels || id:GCST90277263	22.2327
rs55865364	1	196932199	G	A	0.0317546	0.231342	0.0502493	4.22092e-06	GCST90277263	6572	Diacylglycerol (18:1_18:3) levels || id:GCST90277263	21.1958
rs116011373	3	87298641	A	G	0.0487529	-0.191003	0.040892	3.05596e-06	GCST90277263	6572	Diacylglycerol (18:1_18:3) levels || id:GCST90277263	21.8174
rs13237829	7	74460551	A	G	0.502752	-0.080769	0.0172855	3.03279e-06	GCST90277263	6572	Diacylglycerol (18:1_18:3) levels || id:GCST90277263	21.8336
rs75224949	10	24164242	T	C	0.0493382	-0.188918	0.0420842	7.27079e-06	GCST90277263	6572	Diacylglycerol (18:1_18:3) levels || id:GCST90277263	20.1516
rs7599400	2	36315434	A	C	0.00795465	0.489709	0.0959949	3.45634e-07	GCST90277263	6572	Diacylglycerol (18:1_18:3) levels || id:GCST90277263	26.0243
rs180761622	8	32454379	T	C	0.0331424	0.235098	0.0491201	1.73491e-06	GCST90277263	6572	Diacylglycerol (18:1_18:3) levels || id:GCST90277263	22.9076
rs61950149	13	20969363	C	T	0.184527	0.100809	0.0225585	7.99211e-06	GCST90277263	6572	Diacylglycerol (18:1_18:3) levels || id:GCST90277263	19.97
rs151145497	18	78520543	G	C	0.0457739	0.185568	0.041073	6.35263e-06	GCST90277263	6572	Diacylglycerol (18:1_18:3) levels || id:GCST90277263	20.4124
rs114441702	4	141972167	G	A	0.0265166	-0.257374	0.0560813	4.52353e-06	GCST90277263	6572	Diacylglycerol (18:1_18:3) levels || id:GCST90277263	21.0617
rs4608457	19	20106360	T	C	0.0452902	-0.192892	0.0427464	6.51396e-06	GCST90277263	6572	Diacylglycerol (18:1_18:3) levels || id:GCST90277263	20.3624
rs268	8	19956018	G	A	0.0226757	0.280588	0.0594344	2.39475e-06	GCST90277263	6572	Diacylglycerol (18:1_18:3) levels || id:GCST90277263	22.2876
rs112075774	16	23263670	A	G	0.0769663	-0.16475	0.0339068	1.20665e-06	GCST90277263	6572	Diacylglycerol (18:1_18:3) levels || id:GCST90277263	23.609
rs141217537	1	186241818	C	T	0.0325261	0.219238	0.0486132	6.59288e-06	GCST90277263	6572	Diacylglycerol (18:1_18:3) levels || id:GCST90277263	20.3387
rs1260326	2	27508073	C	T	0.650878	-0.0897506	0.0182396	8.82754e-07	GCST90277263	6572	Diacylglycerol (18:1_18:3) levels || id:GCST90277263	24.2127
rs117518401	3	133895761	T	C	0.173246	0.112031	0.0232496	1.4773e-06	GCST90277263	6572	Diacylglycerol (18:1_18:3) levels || id:GCST90277263	23.2191
rs77442856	5	153405520	A	G	0.122288	-0.123316	0.0267831	4.21362e-06	GCST90277263	6572	Diacylglycerol (18:1_18:3) levels || id:GCST90277263	21.1991
rs12463051	19	54419778	A	G	0.353055	0.086002	0.0189208	5.57811e-06	GCST90277263	6572	Diacylglycerol (18:1_18:3) levels || id:GCST90277263	20.6604
rs1203898	20	22572502	C	T	0.035376	-0.215795	0.0473459	5.26056e-06	GCST90277263	6572	Diacylglycerol (18:1_18:3) levels || id:GCST90277263	20.7739
rs12116819	1	163474114	A	G	0.0295511	-0.246434	0.0507769	1.23936e-06	GCST90277264	7174	Phosphatidylcholine (16:0_0:0) levels || id:GCST90277264	23.5542
rs62231613	3	4762993	A	G	0.00872667	-0.442043	0.0931244	2.10498e-06	GCST90277264	7174	Phosphatidylcholine (16:0_0:0) levels || id:GCST90277264	22.5321
rs4955144	3	32353724	A	C	0.707585	0.0824646	0.0181919	5.90617e-06	GCST90277264	7174	Phosphatidylcholine (16:0_0:0) levels || id:GCST90277264	20.5484
rs75668753	5	117857598	G	A	0.0210784	-0.296566	0.0591603	5.4866e-07	GCST90277264	7174	Phosphatidylcholine (16:0_0:0) levels || id:GCST90277264	25.1294
rs12926135	16	23623429	A	C	0.377075	-0.0800764	0.0180332	9.10501e-06	GCST90277264	7174	Phosphatidylcholine (16:0_0:0) levels || id:GCST90277264	19.718
rs73200277	8	18126210	T	C	0.0216957	0.284239	0.0589515	1.45421e-06	GCST90277264	7174	Phosphatidylcholine (16:0_0:0) levels || id:GCST90277264	23.2476
rs248443	5	151194171	T	C	0.697926	-0.0938492	0.0183241	3.10527e-07	GCST90277264	7174	Phosphatidylcholine (16:0_0:0) levels || id:GCST90277264	26.2311
rs11051913	12	32302096	C	T	0.249964	-0.0878564	0.0194389	6.29002e-06	GCST90277264	7174	Phosphatidylcholine (16:0_0:0) levels || id:GCST90277264	20.4269
rs76530357	3	77008436	T	G	0.024507	0.255968	0.0545096	2.70238e-06	GCST90277264	7174	Phosphatidylcholine (16:0_0:0) levels || id:GCST90277264	22.0509
rs117001547	8	100059985	G	C	0.0197323	0.277099	0.0621397	8.34326e-06	GCST90277264	7174	Phosphatidylcholine (16:0_0:0) levels || id:GCST90277264	19.8853
rs117646116	10	20803487	T	C	0.0576132	0.160571	0.0360597	8.59086e-06	GCST90277264	7174	Phosphatidylcholine (16:0_0:0) levels || id:GCST90277264	19.8285
rs181353915	17	49398516	G	A	0.0165027	0.289755	0.0653809	9.4803e-06	GCST90277264	7174	Phosphatidylcholine (16:0_0:0) levels || id:GCST90277264	19.6408
rs571344	1	98498507	C	T	0.629991	0.0817571	0.0177607	4.22844e-06	GCST90277264	7174	Phosphatidylcholine (16:0_0:0) levels || id:GCST90277264	21.19
rs148313235	19	54065411	G	T	0.0168197	-0.344627	0.0673267	3.1552e-07	GCST90277264	7174	Phosphatidylcholine (16:0_0:0) levels || id:GCST90277264	26.2014
rs7168957	15	61598332	T	C	0.936712	-0.168517	0.0342785	9.01981e-07	GCST90277264	7174	Phosphatidylcholine (16:0_0:0) levels || id:GCST90277264	24.1682
rs62067063	17	9294060	C	T	0.580293	0.0858114	0.0178219	1.50132e-06	GCST90277264	7174	Phosphatidylcholine (16:0_0:0) levels || id:GCST90277264	23.1837
rs2714309	6	7298054	A	G	0.391311	0.0797193	0.0172119	3.68826e-06	GCST90277264	7174	Phosphatidylcholine (16:0_0:0) levels || id:GCST90277264	21.4521
rs75563920	4	80232181	C	T	0.117408	-0.125655	0.0259325	1.28894e-06	GCST90277264	7174	Phosphatidylcholine (16:0_0:0) levels || id:GCST90277264	23.4785
rs34782816	3	120300479	T	C	0.202884	-0.0941022	0.0207164	5.64929e-06	GCST90277264	7174	Phosphatidylcholine (16:0_0:0) levels || id:GCST90277264	20.6334
rs17029364	4	152971920	G	A	0.189268	-0.0974253	0.0216166	6.68014e-06	GCST90277264	7174	Phosphatidylcholine (16:0_0:0) levels || id:GCST90277264	20.3128
rs9565669	13	81460606	A	G	0.483296	-0.0756655	0.0167458	6.32488e-06	GCST90277264	7174	Phosphatidylcholine (16:0_0:0) levels || id:GCST90277264	20.4166
rs76309137	7	95573476	T	C	0.0126828	-0.340117	0.0758043	7.33753e-06	GCST90277264	7174	Phosphatidylcholine (16:0_0:0) levels || id:GCST90277264	20.1312
rs149105878	12	17851399	C	A	0.00308201	-0.732858	0.163108	7.11742e-06	GCST90277264	7174	Phosphatidylcholine (16:0_0:0) levels || id:GCST90277264	20.1878
rs78117248	19	1052854	G	A	0.0062004	-0.493116	0.110336	7.96315e-06	GCST90277264	7174	Phosphatidylcholine (16:0_0:0) levels || id:GCST90277264	19.9739
rs191695863	11	40267436	A	C	0.00567345	-0.545615	0.11875	4.40531e-06	GCST90277264	7174	Phosphatidylcholine (16:0_0:0) levels || id:GCST90277264	21.1108
rs1260326	2	27508073	C	T	0.650878	-0.0990041	0.0174883	1.56e-08	GCST90277264	7174	Phosphatidylcholine (16:0_0:0) levels || id:GCST90277264	32.0488
rs73693512	8	79831072	A	G	0.0263528	0.23766	0.0528433	6.96986e-06	GCST90277264	7174	Phosphatidylcholine (16:0_0:0) levels || id:GCST90277264	20.227
rs17477122	12	26619127	G	A	0.141961	-0.110303	0.0240932	4.77068e-06	GCST90277264	7174	Phosphatidylcholine (16:0_0:0) levels || id:GCST90277264	20.9597
rs7529794	1	39937698	T	G	0.249805	0.134247	0.0193492	4.31609e-12	GCST90277264	7174	Phosphatidylcholine (16:0_0:0) levels || id:GCST90277264	48.1375
rs2691773	2	155599766	T	C	0.555892	0.0749848	0.016792	8.10082e-06	GCST90277264	7174	Phosphatidylcholine (16:0_0:0) levels || id:GCST90277264	19.9408
rs77116141	13	111120067	C	T	0.136852	0.110397	0.024371	5.99223e-06	GCST90277264	7174	Phosphatidylcholine (16:0_0:0) levels || id:GCST90277264	20.5196
rs4000217	13	110757928	G	T	0.439222	0.07544	0.0169062	8.22848e-06	GCST90277265	7173	Phosphatidylcholine (18:0_0:0) levels || id:GCST90277265	19.9118
rs75668753	5	117857598	G	A	0.0210784	-0.267713	0.0591605	6.12476e-06	GCST90277265	7173	Phosphatidylcholine (18:0_0:0) levels || id:GCST90277265	20.4774
rs145366219	9	33013634	G	A	0.0668144	-0.158451	0.0337286	2.6762e-06	GCST90277265	7173	Phosphatidylcholine (18:0_0:0) levels || id:GCST90277265	22.0695
rs78392466	6	101082967	T	A	0.0377498	-0.20877	0.0438669	1.98069e-06	GCST90277265	7173	Phosphatidylcholine (18:0_0:0) levels || id:GCST90277265	22.6497
rs117140365	10	74861163	C	G	0.016047	-0.329048	0.0671658	9.83331e-07	GCST90277265	7173	Phosphatidylcholine (18:0_0:0) levels || id:GCST90277265	24.0006
rs76530357	3	77008436	T	G	0.024507	0.26617	0.0544819	1.05327e-06	GCST90277265	7173	Phosphatidylcholine (18:0_0:0) levels || id:GCST90277265	23.8679
rs77751297	12	95853480	T	G	0.164814	0.112682	0.0226153	6.41351e-07	GCST90277265	7173	Phosphatidylcholine (18:0_0:0) levels || id:GCST90277265	24.8259
rs143623180	1	206781181	T	C	0.0630338	0.158391	0.0346422	4.90328e-06	GCST90277265	7173	Phosphatidylcholine (18:0_0:0) levels || id:GCST90277265	20.905
rs10095602	8	53669039	T	C	0.0518388	0.175905	0.0380231	3.78601e-06	GCST90277265	7173	Phosphatidylcholine (18:0_0:0) levels || id:GCST90277265	21.4023
rs1146461	1	94942936	A	G	0.462843	-0.0799367	0.0166324	1.56887e-06	GCST90277265	7173	Phosphatidylcholine (18:0_0:0) levels || id:GCST90277265	23.0984
rs59634655	16	78457680	T	G	0.163331	-0.107958	0.0228951	2.45652e-06	GCST90277265	7173	Phosphatidylcholine (18:0_0:0) levels || id:GCST90277265	22.2344
rs1018070	8	18416117	A	T	0.0610606	0.17749	0.0354874	5.82719e-07	GCST90277265	7173	Phosphatidylcholine (18:0_0:0) levels || id:GCST90277265	25.0149
rs79713567	14	36841591	T	C	0.0503732	-0.186585	0.0407507	4.75402e-06	GCST90277265	7173	Phosphatidylcholine (18:0_0:0) levels || id:GCST90277265	20.9644
rs140427655	19	54124989	T	C	0.0162905	-0.300526	0.0670617	7.52829e-06	GCST90277265	7173	Phosphatidylcholine (18:0_0:0) levels || id:GCST90277265	20.0824
rs7529794	1	39937698	T	G	0.249805	0.101489	0.0193679	1.64931e-07	GCST90277265	7173	Phosphatidylcholine (18:0_0:0) levels || id:GCST90277265	27.4583
rs56121911	3	45251126	G	A	0.096784	0.130541	0.0286373	5.23542e-06	GCST90277265	7173	Phosphatidylcholine (18:0_0:0) levels || id:GCST90277265	20.7792
rs11582724	1	201132736	T	C	0.575133	-0.0783007	0.0170824	4.64132e-06	GCST90277265	7173	Phosphatidylcholine (18:0_0:0) levels || id:GCST90277265	21.0104
rs73040346	2	178827066	C	T	0.0311548	-0.216607	0.0485558	8.28166e-06	GCST90277265	7173	Phosphatidylcholine (18:0_0:0) levels || id:GCST90277265	19.9004
rs186790715	7	124474397	C	T	0.0168166	0.339272	0.0656724	2.45157e-07	GCST90277265	7173	Phosphatidylcholine (18:0_0:0) levels || id:GCST90277265	26.6889
rs76309137	7	95573476	T	C	0.0126828	-0.351083	0.0757448	3.62696e-06	GCST90277265	7173	Phosphatidylcholine (18:0_0:0) levels || id:GCST90277265	21.4839
rs797821	7	83961536	C	T	0.561139	-0.0754232	0.0167958	7.20941e-06	GCST90277265	7173	Phosphatidylcholine (18:0_0:0) levels || id:GCST90277265	20.1655
rs11780085	8	11680104	T	A	0.00810119	0.45235	0.101766	8.91705e-06	GCST90277265	7173	Phosphatidylcholine (18:0_0:0) levels || id:GCST90277265	19.758
rs76179782	10	70458313	A	C	0.0442967	0.198559	0.0438255	5.97053e-06	GCST90277265	7173	Phosphatidylcholine (18:0_0:0) levels || id:GCST90277265	20.527
rs7322909	13	81451428	A	C	0.531381	-0.0787191	0.0168405	2.9995e-06	GCST90277265	7173	Phosphatidylcholine (18:0_0:0) levels || id:GCST90277265	21.8499
rs6496477	15	88358204	A	G	0.407076	0.0780815	0.0175458	8.7045e-06	GCST90277265	7173	Phosphatidylcholine (18:0_0:0) levels || id:GCST90277265	19.8039
rs7048143	9	91806878	T	C	0.246568	-0.0876798	0.019816	9.78947e-06	GCST90277265	7173	Phosphatidylcholine (18:0_0:0) levels || id:GCST90277265	19.5779
rs77900286	21	40397531	C	T	0.00808943	-0.499708	0.0973002	2.88055e-07	GCST90277265	7173	Phosphatidylcholine (18:0_0:0) levels || id:GCST90277265	26.3758
rs76023792	20	9964250	A	T	0.0338376	0.217376	0.0470315	3.86518e-06	GCST90277265	7173	Phosphatidylcholine (18:0_0:0) levels || id:GCST90277265	21.3622
rs146435288	5	2069974	C	A	0.0702474	0.153318	0.0333561	4.37022e-06	GCST90277266	7174	Phosphatidylcholine (18:1_0:0) levels || id:GCST90277266	21.1269
rs9691107	7	100920067	C	T	0.436127	-0.075742	0.0169341	7.82825e-06	GCST90277266	7174	Phosphatidylcholine (18:1_0:0) levels || id:GCST90277266	20.0055
rs11212840	11	109005691	C	T	0.316899	-0.0797329	0.0178516	8.06811e-06	GCST90277266	7174	Phosphatidylcholine (18:1_0:0) levels || id:GCST90277266	19.949
rs61852444	1	246692321	C	G	0.313513	-0.0927903	0.0179729	2.49663e-07	GCST90277266	7174	Phosphatidylcholine (18:1_0:0) levels || id:GCST90277266	26.6544
rs138778351	20	16819023	A	C	0.00710056	-0.467708	0.105471	9.37342e-06	GCST90277266	7174	Phosphatidylcholine (18:1_0:0) levels || id:GCST90277266	19.6645
rs7529794	1	39937698	T	G	0.249805	0.125907	0.0193482	8.14869e-11	GCST90277266	7174	Phosphatidylcholine (18:1_0:0) levels || id:GCST90277266	42.3466
rs2714309	6	7298054	A	G	0.391311	0.0796192	0.0172046	3.75763e-06	GCST90277266	7174	Phosphatidylcholine (18:1_0:0) levels || id:GCST90277266	21.4164
rs71379351	17	49270778	C	T	0.482545	-0.0806684	0.0167714	1.53879e-06	GCST90277266	7174	Phosphatidylcholine (18:1_0:0) levels || id:GCST90277266	23.1349
rs11727825	4	24133433	A	G	0.262706	0.0929482	0.0192627	1.42575e-06	GCST90277266	7174	Phosphatidylcholine (18:1_0:0) levels || id:GCST90277266	23.2835
rs11720139	3	46995266	G	C	0.384106	0.0783531	0.0171483	4.97453e-06	GCST90277266	7174	Phosphatidylcholine (18:1_0:0) levels || id:GCST90277266	20.8771
rs35583283	8	18396999	C	G	0.192565	0.101885	0.0212696	1.69858e-06	GCST90277266	7174	Phosphatidylcholine (18:1_0:0) levels || id:GCST90277266	22.9457
rs76881617	2	27256675	T	C	0.0490839	0.172013	0.0383727	7.47813e-06	GCST90277266	7174	Phosphatidylcholine (18:1_0:0) levels || id:GCST90277266	20.0945
rs142604671	17	61552499	T	C	0.092928	0.147428	0.0306717	1.56415e-06	GCST90277266	7174	Phosphatidylcholine (18:1_0:0) levels || id:GCST90277266	23.1038
rs6496477	15	88358204	A	G	0.407076	0.0787306	0.0175452	7.3202e-06	GCST90277266	7174	Phosphatidylcholine (18:1_0:0) levels || id:GCST90277266	20.1359
rs6455722	6	161340057	G	T	0.334905	-0.0811247	0.0176282	4.2552e-06	GCST90277266	7174	Phosphatidylcholine (18:1_0:0) levels || id:GCST90277266	21.1783
rs7935110	11	41087025	G	C	0.632521	0.0823122	0.0171841	1.69904e-06	GCST90277266	7174	Phosphatidylcholine (18:1_0:0) levels || id:GCST90277266	22.9443
rs72845685	17	68496359	C	G	0.190097	0.095303	0.0211215	6.52098e-06	GCST90277266	7174	Phosphatidylcholine (18:1_0:0) levels || id:GCST90277266	20.3593
rs115972339	4	77085694	G	A	0.0350133	-0.21054	0.0461544	5.15572e-06	GCST90277266	7174	Phosphatidylcholine (18:1_0:0) levels || id:GCST90277266	20.8086
rs10833360	11	20577887	T	C	0.670185	-0.0835781	0.0176992	2.37567e-06	GCST90277266	7174	Phosphatidylcholine (18:1_0:0) levels || id:GCST90277266	22.2986
rs9527967	13	59324563	G	A	0.277074	-0.0864091	0.0189278	5.07007e-06	GCST90277266	7174	Phosphatidylcholine (18:1_0:0) levels || id:GCST90277266	20.841
rs6539823	12	84167129	C	T	0.649673	0.0791125	0.0174749	6.0678e-06	GCST90277266	7174	Phosphatidylcholine (18:1_0:0) levels || id:GCST90277266	20.4956
rs55908410	17	61714452	C	T	0.0151256	-0.313973	0.0698911	7.15043e-06	GCST90277266	7174	Phosphatidylcholine (18:1_0:0) levels || id:GCST90277266	20.1809
rs73218874	3	110722896	G	A	0.0381498	-0.207188	0.0468572	9.92175e-06	GCST90277267	7174	Phosphatidylcholine (18:2_0:0) levels || id:GCST90277267	19.5513
rs149768482	2	204687512	T	C	0.0671009	0.198338	0.0349639	1.45917e-08	GCST90277267	7174	Phosphatidylcholine (18:2_0:0) levels || id:GCST90277267	32.179
rs115972339	4	77085694	G	A	0.0350133	-0.225364	0.0461119	1.04339e-06	GCST90277267	7174	Phosphatidylcholine (18:2_0:0) levels || id:GCST90277267	23.886
rs414383	17	31622748	T	A	0.671451	-0.0812143	0.0176699	4.37122e-06	GCST90277267	7174	Phosphatidylcholine (18:2_0:0) levels || id:GCST90277267	21.125
rs17126576	8	18381562	G	C	0.424294	-0.0751361	0.0168369	8.21472e-06	GCST90277267	7174	Phosphatidylcholine (18:2_0:0) levels || id:GCST90277267	19.9147
rs174560	11	61814292	C	T	0.382915	0.131069	0.0172363	3.22182e-14	GCST90277267	7174	Phosphatidylcholine (18:2_0:0) levels || id:GCST90277267	57.8245
rs10833360	11	20577887	T	C	0.670185	-0.0882033	0.0176843	6.24965e-07	GCST90277267	7174	Phosphatidylcholine (18:2_0:0) levels || id:GCST90277267	24.8768
rs139683825	11	30336511	G	A	0.0383719	-0.208937	0.0443604	2.52136e-06	GCST90277267	7174	Phosphatidylcholine (18:2_0:0) levels || id:GCST90277267	22.184
rs7529794	1	39937698	T	G	0.249805	0.116545	0.0193401	1.76026e-09	GCST90277267	7174	Phosphatidylcholine (18:2_0:0) levels || id:GCST90277267	36.3136
rs59319733	1	246693388	A	G	0.339448	-0.0854255	0.0175789	1.20079e-06	GCST90277267	7174	Phosphatidylcholine (18:2_0:0) levels || id:GCST90277267	23.6152
rs8069148	17	68491696	C	A	0.252194	0.0894226	0.0191681	3.13657e-06	GCST90277267	7174	Phosphatidylcholine (18:2_0:0) levels || id:GCST90277267	21.7639
rs72707125	4	184839680	G	A	0.030126	0.222233	0.0497137	7.92726e-06	GCST90277267	7174	Phosphatidylcholine (18:2_0:0) levels || id:GCST90277267	19.9832
rs2610042	8	56509388	G	A	0.976678	0.274074	0.056371	1.18593e-06	GCST90277267	7174	Phosphatidylcholine (18:2_0:0) levels || id:GCST90277267	23.6387
rs114796420	3	122279149	A	G	0.0191402	0.274579	0.0614144	7.90197e-06	GCST90277267	7174	Phosphatidylcholine (18:2_0:0) levels || id:GCST90277267	19.9891
rs150917153	4	182275394	T	C	0.0551197	0.176098	0.0365252	1.45437e-06	GCST90277267	7174	Phosphatidylcholine (18:2_0:0) levels || id:GCST90277267	23.2447
rs6685742	1	171705634	A	G	0.256617	0.0880133	0.0193891	5.73176e-06	GCST90277267	7174	Phosphatidylcholine (18:2_0:0) levels || id:GCST90277267	20.6054
rs71379351	17	49270778	C	T	0.482545	-0.0766067	0.0167628	4.95353e-06	GCST90277267	7174	Phosphatidylcholine (18:2_0:0) levels || id:GCST90277267	20.8853
rs111336143	18	57256007	A	T	0.0272362	0.26027	0.0545321	1.85187e-06	GCST90277267	7174	Phosphatidylcholine (18:2_0:0) levels || id:GCST90277267	22.7795
rs62511275	8	116151644	G	C	0.0420349	0.220372	0.0463935	2.0815e-06	GCST90277268	6235	Phosphatidylcholine (20:4_0:0) levels || id:GCST90277268	22.5631
rs600626	11	75744264	G	A	0.232311	-0.120776	0.0211779	1.23015e-08	GCST90277268	6235	Phosphatidylcholine (20:4_0:0) levels || id:GCST90277268	32.5234
rs79995028	14	41287117	T	G	0.00443818	-0.653339	0.144059	5.85613e-06	GCST90277268	6235	Phosphatidylcholine (20:4_0:0) levels || id:GCST90277268	20.5682
rs529446	12	5112153	C	T	0.78374	0.0971816	0.0217264	7.84512e-06	GCST90277268	6235	Phosphatidylcholine (20:4_0:0) levels || id:GCST90277268	20.0075
rs1363011	18	64269741	A	G	0.130014	0.118384	0.0267793	9.99899e-06	GCST90277268	6235	Phosphatidylcholine (20:4_0:0) levels || id:GCST90277268	19.5428
rs174527	11	61770929	C	G	0.44432	-0.185753	0.018233	3.45277e-24	GCST90277268	6235	Phosphatidylcholine (20:4_0:0) levels || id:GCST90277268	103.79
rs6564238	16	75219782	G	C	0.329284	0.0855869	0.019101	7.55731e-06	GCST90277268	6235	Phosphatidylcholine (20:4_0:0) levels || id:GCST90277268	20.0772
rs9967725	2	56382464	T	A	0.349902	-0.100782	0.0186548	6.79236e-08	GCST90277268	6235	Phosphatidylcholine (20:4_0:0) levels || id:GCST90277268	29.1867
rs7936002	11	62451557	G	A	0.257197	0.134077	0.0209445	1.64783e-10	GCST90277268	6235	Phosphatidylcholine (20:4_0:0) levels || id:GCST90277268	40.9797
rs7179330	15	23837617	T	A	0.980304	0.312852	0.0642506	1.14895e-06	GCST90277268	6235	Phosphatidylcholine (20:4_0:0) levels || id:GCST90277268	23.7096
rs12905466	15	71480547	T	C	0.204015	-0.102198	0.0223715	5.00831e-06	GCST90277268	6235	Phosphatidylcholine (20:4_0:0) levels || id:GCST90277268	20.8687
rs4708901	6	161271441	A	G	0.215053	-0.0987273	0.0216807	5.37146e-06	GCST90277268	6235	Phosphatidylcholine (20:4_0:0) levels || id:GCST90277268	20.7361
rs142999489	7	95974040	G	C	0.056224	-0.193964	0.0397553	1.0913e-06	GCST90277268	6235	Phosphatidylcholine (20:4_0:0) levels || id:GCST90277268	23.8041
rs11669519	19	614967	C	T	0.340626	0.0910024	0.0201543	6.44658e-06	GCST90277268	6235	Phosphatidylcholine (20:4_0:0) levels || id:GCST90277268	20.3878
rs77620291	4	150065952	A	G	0.0080944	0.489805	0.102287	1.71854e-06	GCST90277268	6235	Phosphatidylcholine (20:4_0:0) levels || id:GCST90277268	22.9301
rs174545	11	61801834	G	C	0.407641	-0.533953	0.0170048	1e-200	GCST90277268	6235	Phosphatidylcholine (20:4_0:0) levels || id:GCST90277268	985.968
rs10733608	9	114386150	T	G	0.484932	0.0828074	0.0177949	3.33998e-06	GCST90277268	6235	Phosphatidylcholine (20:4_0:0) levels || id:GCST90277268	21.6545
rs58451960	11	62059600	T	C	0.137195	-0.169585	0.0263015	1.21876e-10	GCST90277268	6235	Phosphatidylcholine (20:4_0:0) levels || id:GCST90277268	41.5732
rs76513766	1	172130754	A	G	0.0117105	0.378442	0.0841553	7.01253e-06	GCST90277268	6235	Phosphatidylcholine (20:4_0:0) levels || id:GCST90277268	20.2225
rs10884272	10	106220847	A	G	0.365434	-0.0833561	0.0184652	6.45847e-06	GCST90277268	6235	Phosphatidylcholine (20:4_0:0) levels || id:GCST90277268	20.3782
rs76469829	1	29962031	T	C	0.0370967	-0.216256	0.0476192	5.68885e-06	GCST90277268	6235	Phosphatidylcholine (20:4_0:0) levels || id:GCST90277268	20.624
rs191895023	7	2289982	A	C	0.00235653	0.804691	0.1771	5.62612e-06	GCST90277268	6235	Phosphatidylcholine (20:4_0:0) levels || id:GCST90277268	20.6453
rs150158785	17	49470511	A	G	0.0800836	-0.147659	0.0329416	7.51012e-06	GCST90277268	6235	Phosphatidylcholine (20:4_0:0) levels || id:GCST90277268	20.0923
rs12303	20	64047793	A	G	0.196404	-0.103955	0.0226595	4.565e-06	GCST90277268	6235	Phosphatidylcholine (20:4_0:0) levels || id:GCST90277268	21.047
rs139516883	22	23818551	C	T	0.0163384	-0.353231	0.0713586	7.60962e-07	GCST90277268	6235	Phosphatidylcholine (20:4_0:0) levels || id:GCST90277268	24.5033
rs182611493	19	19347579	G	A	0.0538013	-0.20768	0.0403794	2.77699e-07	GCST90277268	6235	Phosphatidylcholine (20:4_0:0) levels || id:GCST90277268	26.4527
rs149182005	6	159557473	C	T	0.0243073	0.277095	0.0607448	5.16861e-06	GCST90277269	6258	Phosphatidylethanolamine (18:0_0:0) levels || id:GCST90277269	20.8084
rs7529794	1	39937698	T	G	0.249805	0.150648	0.0206988	3.79261e-13	GCST90277269	6258	Phosphatidylethanolamine (18:0_0:0) levels || id:GCST90277269	52.9708
rs1260326	2	27508073	C	T	0.650878	-0.0943186	0.0187633	5.12294e-07	GCST90277269	6258	Phosphatidylethanolamine (18:0_0:0) levels || id:GCST90277269	25.2683
rs3135062	4	3285732	G	C	0.190554	0.103873	0.0229129	5.90853e-06	GCST90277269	6258	Phosphatidylethanolamine (18:0_0:0) levels || id:GCST90277269	20.5516
rs62411861	6	49191020	T	C	0.00339204	-0.737707	0.163905	6.8845e-06	GCST90277269	6258	Phosphatidylethanolamine (18:0_0:0) levels || id:GCST90277269	20.2574
rs189518615	7	116377385	T	A	0.0401846	0.206365	0.0464632	9.08017e-06	GCST90277269	6258	Phosphatidylethanolamine (18:0_0:0) levels || id:GCST90277269	19.7267
rs758186	17	12597341	T	C	0.593037	0.0808256	0.0179952	7.19002e-06	GCST90277269	6258	Phosphatidylethanolamine (18:0_0:0) levels || id:GCST90277269	20.1737
rs79577600	17	49966298	T	G	0.0958104	0.145989	0.0311747	2.88516e-06	GCST90277269	6258	Phosphatidylethanolamine (18:0_0:0) levels || id:GCST90277269	21.9299
rs12196051	6	142892562	A	G	0.0244466	-0.291906	0.059231	8.50265e-07	GCST90277269	6258	Phosphatidylethanolamine (18:0_0:0) levels || id:GCST90277269	24.2878
rs6713691	2	9689106	G	A	0.19703	-0.110273	0.0230508	1.7577e-06	GCST90277269	6258	Phosphatidylethanolamine (18:0_0:0) levels || id:GCST90277269	22.8858
rs4663191	2	235266114	G	A	0.746146	0.0972252	0.0206821	2.64196e-06	GCST90277269	6258	Phosphatidylethanolamine (18:0_0:0) levels || id:GCST90277269	22.0988
rs35152003	8	18433891	A	T	0.661874	-0.0968994	0.0191055	4.04977e-07	GCST90277269	6258	Phosphatidylethanolamine (18:0_0:0) levels || id:GCST90277269	25.7232
rs72757442	5	54771412	T	C	0.0489424	0.216544	0.0432938	5.83109e-07	GCST90277269	6258	Phosphatidylethanolamine (18:0_0:0) levels || id:GCST90277269	25.0173
rs1800588	15	58431476	T	C	0.258046	0.108553	0.0207586	1.75507e-07	GCST90277269	6258	Phosphatidylethanolamine (18:0_0:0) levels || id:GCST90277269	27.3456
rs16918167	9	99053057	T	G	0.151074	-0.118855	0.0249624	1.96378e-06	GCST90277269	6258	Phosphatidylethanolamine (18:0_0:0) levels || id:GCST90277269	22.6706
rs12726330	1	155135691	A	G	0.0428897	-0.232012	0.0449653	2.54294e-07	GCST90277269	6258	Phosphatidylethanolamine (18:0_0:0) levels || id:GCST90277269	26.6235
rs116987919	7	70998624	G	C	0.0163458	0.339817	0.0726712	2.98289e-06	GCST90277269	6258	Phosphatidylethanolamine (18:0_0:0) levels || id:GCST90277269	21.8658
rs1532085	15	58391167	G	A	0.573441	-0.101106	0.0179737	1.93061e-08	GCST90277269	6258	Phosphatidylethanolamine (18:0_0:0) levels || id:GCST90277269	31.6431
rs62220410	21	44325499	T	G	0.0035148	0.673538	0.151222	8.57685e-06	GCST90277269	6258	Phosphatidylethanolamine (18:0_0:0) levels || id:GCST90277269	19.8378
rs10015043	4	168564086	G	A	0.462911	0.0886368	0.0198204	7.90505e-06	GCST90277270	5172	Phosphatidylethanolamine (18:1_0:0) levels || id:GCST90277270	19.9988
rs115554476	5	4129081	T	C	0.0147525	-0.355091	0.0799272	9.06071e-06	GCST90277270	5172	Phosphatidylethanolamine (18:1_0:0) levels || id:GCST90277270	19.7374
rs9826895	3	23781447	A	G	0.272343	-0.103052	0.0220214	2.95337e-06	GCST90277270	5172	Phosphatidylethanolamine (18:1_0:0) levels || id:GCST90277270	21.8989
rs6768813	3	142947149	C	T	0.628767	0.109509	0.0203534	7.74136e-08	GCST90277270	5172	Phosphatidylethanolamine (18:1_0:0) levels || id:GCST90277270	28.9485
rs151000252	6	85323731	T	G	0.00247903	0.872544	0.194618	7.49358e-06	GCST90277270	5172	Phosphatidylethanolamine (18:1_0:0) levels || id:GCST90277270	20.1006
rs7636653	3	73256915	A	T	0.476338	-0.0995654	0.019641	4.12619e-07	GCST90277270	5172	Phosphatidylethanolamine (18:1_0:0) levels || id:GCST90277270	25.6974
rs149492888	5	99192949	A	G	0.00918203	-0.5254	0.112985	3.3994e-06	GCST90277270	5172	Phosphatidylethanolamine (18:1_0:0) levels || id:GCST90277270	21.6241
rs117398262	15	38411586	A	C	0.0287411	0.2662	0.0590693	6.72247e-06	GCST90277270	5172	Phosphatidylethanolamine (18:1_0:0) levels || id:GCST90277270	20.3092
rs11917269	3	50443604	T	G	0.27729	0.108543	0.0218194	6.74936e-07	GCST90277270	5172	Phosphatidylethanolamine (18:1_0:0) levels || id:GCST90277270	24.7467
rs2296637	10	127361837	T	C	0.109222	-0.145066	0.0322811	7.14026e-06	GCST90277270	5172	Phosphatidylethanolamine (18:1_0:0) levels || id:GCST90277270	20.1946
rs116537941	1	230124135	G	A	0.0541032	-0.197931	0.0439526	6.84264e-06	GCST90277270	5172	Phosphatidylethanolamine (18:1_0:0) levels || id:GCST90277270	20.2796
rs75388820	2	27102273	A	G	0.0467532	0.22805	0.0468894	1.18575e-06	GCST90277270	5172	Phosphatidylethanolamine (18:1_0:0) levels || id:GCST90277270	23.6543
rs35584640	6	73616238	A	G	0.217719	-0.108067	0.0236268	4.89489e-06	GCST90277270	5172	Phosphatidylethanolamine (18:1_0:0) levels || id:GCST90277270	20.9207
rs6434115	2	152605833	A	G	0.612666	0.0933379	0.0207398	6.92348e-06	GCST90277270	5172	Phosphatidylethanolamine (18:1_0:0) levels || id:GCST90277270	20.2538
rs7776911	7	50816756	A	G	0.840985	-0.137228	0.026822	3.21901e-07	GCST90277270	5172	Phosphatidylethanolamine (18:1_0:0) levels || id:GCST90277270	26.176
rs192233385	14	46165338	T	C	0.00330428	-0.914193	0.205935	9.20148e-06	GCST90277270	5172	Phosphatidylethanolamine (18:1_0:0) levels || id:GCST90277270	19.7068
rs2585266	17	5310096	T	C	0.0442746	-0.241221	0.0487318	7.67099e-07	GCST90277270	5172	Phosphatidylethanolamine (18:1_0:0) levels || id:GCST90277270	24.5022
rs113318060	17	83090952	A	G	0.0105247	-0.443214	0.0996505	8.85523e-06	GCST90277270	5172	Phosphatidylethanolamine (18:1_0:0) levels || id:GCST90277270	19.7819
rs2236950	3	50383123	A	C	0.264837	-0.087287	0.0191874	5.4657e-06	GCST90277271	6905	Phosphatidylethanolamine (18:2_0:0) levels || id:GCST90277271	20.6951
rs2290053	3	126114417	T	C	0.497183	0.0761838	0.0169685	7.24224e-06	GCST90277271	6905	Phosphatidylethanolamine (18:2_0:0) levels || id:GCST90277271	20.1576
rs62076866	17	38791988	T	C	0.0127939	0.387542	0.0766431	4.3769e-07	GCST90277271	6905	Phosphatidylethanolamine (18:2_0:0) levels || id:GCST90277271	25.5677
rs79211442	6	22879225	C	T	0.136228	0.110657	0.0249358	9.2253e-06	GCST90277271	6905	Phosphatidylethanolamine (18:2_0:0) levels || id:GCST90277271	19.693
rs174560	11	61814292	C	T	0.382915	0.364648	0.0170903	7.02107e-98	GCST90277271	6905	Phosphatidylethanolamine (18:2_0:0) levels || id:GCST90277271	455.248
rs6413913	1	189909464	A	G	0.309028	-0.087949	0.0182626	1.49566e-06	GCST90277271	6905	Phosphatidylethanolamine (18:2_0:0) levels || id:GCST90277271	23.1919
rs1442407	8	3234062	T	G	0.178787	-0.115919	0.0220978	1.60187e-07	GCST90277271	6905	Phosphatidylethanolamine (18:2_0:0) levels || id:GCST90277271	27.5176
rs11063393	12	4892157	G	A	0.10249	-0.133779	0.0287068	3.2157e-06	GCST90277271	6905	Phosphatidylethanolamine (18:2_0:0) levels || id:GCST90277271	21.7173
rs1338449	1	218177981	C	T	0.348986	0.082216	0.0179943	4.98307e-06	GCST90277271	6905	Phosphatidylethanolamine (18:2_0:0) levels || id:GCST90277271	20.8758
rs791631	5	173674912	C	G	0.627689	-0.0797576	0.0175484	5.58281e-06	GCST90277271	6905	Phosphatidylethanolamine (18:2_0:0) levels || id:GCST90277271	20.6571
rs114899411	4	152031948	A	G	0.057478	-0.18852	0.0374958	5.08222e-07	GCST90277271	6905	Phosphatidylethanolamine (18:2_0:0) levels || id:GCST90277271	25.2784
rs11045856	12	21197755	G	T	0.166098	-0.118409	0.0229328	2.49161e-07	GCST90277271	6905	Phosphatidylethanolamine (18:2_0:0) levels || id:GCST90277271	26.6597
rs1260326	2	27508073	C	T	0.650878	-0.114725	0.0177626	1.12474e-10	GCST90277271	6905	Phosphatidylethanolamine (18:2_0:0) levels || id:GCST90277271	41.716
rs188404615	12	99719293	C	T	0.00681321	0.544265	0.103594	1.53203e-07	GCST90277271	6905	Phosphatidylethanolamine (18:2_0:0) levels || id:GCST90277271	27.6027
rs4726320	7	153641664	A	T	0.895313	0.12847	0.0283164	5.79971e-06	GCST90277271	6905	Phosphatidylethanolamine (18:2_0:0) levels || id:GCST90277271	20.5839
rs62242707	21	17470749	A	G	0.271932	0.0906287	0.0200587	6.33165e-06	GCST90277271	6905	Phosphatidylethanolamine (18:2_0:0) levels || id:GCST90277271	20.4139
rs1792909	11	62170073	A	G	0.387265	0.0901933	0.0174954	2.60094e-07	GCST90277271	6905	Phosphatidylethanolamine (18:2_0:0) levels || id:GCST90277271	26.5767
rs12459249	19	40833991	C	T	0.713762	0.0870205	0.0191938	5.88667e-06	GCST90277271	6905	Phosphatidylethanolamine (18:2_0:0) levels || id:GCST90277271	20.5552
rs115359603	5	21867829	G	A	0.0172786	-0.302185	0.066303	5.25819e-06	GCST90277271	6905	Phosphatidylethanolamine (18:2_0:0) levels || id:GCST90277271	20.7721
rs146330404	8	2533493	C	G	0.00594845	0.560459	0.115092	1.14203e-06	GCST90277271	6905	Phosphatidylethanolamine (18:2_0:0) levels || id:GCST90277271	23.7136
rs8034802	15	58432593	A	T	0.310621	0.0880856	0.0186318	2.31327e-06	GCST90277271	6905	Phosphatidylethanolamine (18:2_0:0) levels || id:GCST90277271	22.3512
rs326048	5	996057	G	A	0.285426	-0.0895673	0.0195314	4.59705e-06	GCST90277271	6905	Phosphatidylethanolamine (18:2_0:0) levels || id:GCST90277271	21.0297
rs35140833	18	5841984	G	A	0.15375	-0.114793	0.0242743	2.29959e-06	GCST90277271	6905	Phosphatidylethanolamine (18:2_0:0) levels || id:GCST90277271	22.3634
rs7776911	7	50816756	A	G	0.840985	-0.103623	0.0233665	9.35897e-06	GCST90277271	6905	Phosphatidylethanolamine (18:2_0:0) levels || id:GCST90277271	19.6664
rs71508993	10	64197077	T	C	0.0255031	0.245011	0.0540073	5.80631e-06	GCST90277271	6905	Phosphatidylethanolamine (18:2_0:0) levels || id:GCST90277271	20.581
rs111877698	1	201480758	C	A	0.0125708	0.42279	0.0866763	1.09596e-06	GCST90277271	6905	Phosphatidylethanolamine (18:2_0:0) levels || id:GCST90277271	23.793
rs3741259	11	61514878	T	C	0.115847	0.138833	0.0266079	1.86243e-07	GCST90277271	6905	Phosphatidylethanolamine (18:2_0:0) levels || id:GCST90277271	27.2248
rs60984271	7	102708677	T	A	0.219607	0.102768	0.023038	8.33719e-06	GCST90277272	5497	Phosphatidylcholine (14:0_16:0) levels || id:GCST90277272	19.8988
rs77191266	6	86624181	T	C	0.0366716	0.241774	0.0526202	4.42743e-06	GCST90277272	5497	Phosphatidylcholine (14:0_16:0) levels || id:GCST90277272	21.1113
rs148426771	5	21444102	G	T	0.049275	-0.212448	0.0470636	6.49287e-06	GCST90277272	5497	Phosphatidylcholine (14:0_16:0) levels || id:GCST90277272	20.3768
rs55654962	8	27843092	A	G	0.109244	0.134255	0.0300979	8.31981e-06	GCST90277272	5497	Phosphatidylcholine (14:0_16:0) levels || id:GCST90277272	19.897
rs9507859	13	27228661	T	C	0.764613	0.110629	0.0222903	7.13405e-07	GCST90277272	5497	Phosphatidylcholine (14:0_16:0) levels || id:GCST90277272	24.6324
rs74939791	8	82931796	G	T	0.0298181	0.269733	0.056719	2.02708e-06	GCST90277272	5497	Phosphatidylcholine (14:0_16:0) levels || id:GCST90277272	22.6158
rs72666927	4	93196475	T	C	0.0395573	-0.229491	0.051138	7.33728e-06	GCST90277272	5497	Phosphatidylcholine (14:0_16:0) levels || id:GCST90277272	20.1393
rs7239464	18	33463076	T	C	0.289407	0.0990153	0.0209827	2.42855e-06	GCST90277272	5497	Phosphatidylcholine (14:0_16:0) levels || id:GCST90277272	22.268
rs2014300	21	34985564	G	A	0.88771	0.140996	0.0303294	3.41599e-06	GCST90277272	5497	Phosphatidylcholine (14:0_16:0) levels || id:GCST90277272	21.6116
rs7230887	18	11445795	G	A	0.20673	-0.10598	0.023887	9.29224e-06	GCST90277272	5497	Phosphatidylcholine (14:0_16:0) levels || id:GCST90277272	19.6845
rs75414245	18	80062512	A	G	0.0151053	0.35195	0.0783945	7.28054e-06	GCST90277272	5497	Phosphatidylcholine (14:0_16:0) levels || id:GCST90277272	20.1554
rs6050	4	154586438	C	T	0.323178	0.0947531	0.0203366	3.24271e-06	GCST90277272	5497	Phosphatidylcholine (14:0_16:0) levels || id:GCST90277272	21.7085
rs1553262	15	97625949	T	C	0.00751639	0.516764	0.114538	6.56737e-06	GCST90277272	5497	Phosphatidylcholine (14:0_16:0) levels || id:GCST90277272	20.3557
rs72764354	9	127026955	A	G	0.045231	0.210087	0.046315	5.85503e-06	GCST90277272	5497	Phosphatidylcholine (14:0_16:0) levels || id:GCST90277272	20.5757
rs7075480	10	98416870	A	G	0.00736963	0.527451	0.117396	7.1799e-06	GCST90277272	5497	Phosphatidylcholine (14:0_16:0) levels || id:GCST90277272	20.1863
rs28416404	15	57731057	C	T	0.0792776	-0.165936	0.0354044	2.83954e-06	GCST90277272	5497	Phosphatidylcholine (14:0_16:0) levels || id:GCST90277272	21.9668
rs1230353	19	20083148	T	C	0.184564	-0.114398	0.0250177	4.91805e-06	GCST90277272	5497	Phosphatidylcholine (14:0_16:0) levels || id:GCST90277272	20.9094
rs17749540	22	36971495	T	C	0.152045	-0.121462	0.0270731	7.38874e-06	GCST90277272	5497	Phosphatidylcholine (14:0_16:0) levels || id:GCST90277272	20.1282
rs571968630	18	20932590	C	G	0.0113885	0.546962	0.0795644	6.73834e-12	GCST90277273	7064	Phosphatidylcholine (14:0_18:1) levels || id:GCST90277273	47.2582
rs11857386	15	58428969	C	G	0.471057	-0.0813299	0.0174284	3.11686e-06	GCST90277273	7064	Phosphatidylcholine (14:0_18:1) levels || id:GCST90277273	21.7764
rs147585949	16	20715373	A	G	0.00536217	-0.582066	0.123252	2.37247e-06	GCST90277273	7064	Phosphatidylcholine (14:0_18:1) levels || id:GCST90277273	22.3027
rs6531968	4	87278332	G	T	0.544484	-0.0786019	0.0169897	3.78602e-06	GCST90277273	7064	Phosphatidylcholine (14:0_18:1) levels || id:GCST90277273	21.404
rs3816689	17	4480495	T	C	0.110935	-0.120635	0.0268501	7.13061e-06	GCST90277273	7064	Phosphatidylcholine (14:0_18:1) levels || id:GCST90277273	20.1862
rs2946493	8	12966162	C	T	0.206115	0.0986783	0.0210821	2.90796e-06	GCST90277273	7064	Phosphatidylcholine (14:0_18:1) levels || id:GCST90277273	21.9086
rs113668788	9	137711224	A	G	0.107919	0.134702	0.0281995	1.81431e-06	GCST90277273	7064	Phosphatidylcholine (14:0_18:1) levels || id:GCST90277273	22.8174
rs2379129	20	62310086	A	C	0.399474	-0.0904947	0.0172699	1.65241e-07	GCST90277273	7064	Phosphatidylcholine (14:0_18:1) levels || id:GCST90277273	27.4579
rs12446515	16	56953103	T	C	0.278603	0.0970747	0.0187448	2.2956e-07	GCST90277273	7064	Phosphatidylcholine (14:0_18:1) levels || id:GCST90277273	26.8195
rs62189362	2	227401238	C	T	0.107679	0.124275	0.0270595	4.44848e-06	GCST90277273	7064	Phosphatidylcholine (14:0_18:1) levels || id:GCST90277273	21.0925
rs7484827	12	47729780	G	A	0.241111	0.0903435	0.0196217	4.21056e-06	GCST90277273	7064	Phosphatidylcholine (14:0_18:1) levels || id:GCST90277273	21.1993
rs1260326	2	27508073	C	T	0.650878	-0.105277	0.0176154	2.39067e-09	GCST90277273	7064	Phosphatidylcholine (14:0_18:1) levels || id:GCST90277273	35.7176
rs1555289	1	230156752	C	T	0.768322	0.0886537	0.0197836	7.54074e-06	GCST90277273	7064	Phosphatidylcholine (14:0_18:1) levels || id:GCST90277273	20.0809
rs78414457	13	37381120	T	G	0.0744292	0.154824	0.0328196	2.4322e-06	GCST90277273	7064	Phosphatidylcholine (14:0_18:1) levels || id:GCST90277273	22.2541
rs182611493	19	19347579	G	A	0.0538013	-0.169177	0.0380839	9.03766e-06	GCST90277273	7064	Phosphatidylcholine (14:0_18:1) levels || id:GCST90277273	19.7333
rs2686446	3	195507255	C	G	0.711291	0.089888	0.0186197	1.40948e-06	GCST90277273	7064	Phosphatidylcholine (14:0_18:1) levels || id:GCST90277273	23.3055
rs75785594	18	21353224	G	A	0.0100086	0.418972	0.0856223	1.01231e-06	GCST90277273	7064	Phosphatidylcholine (14:0_18:1) levels || id:GCST90277273	23.944
rs79066364	5	141674766	T	C	0.0254168	-0.240844	0.0541459	8.79598e-06	GCST90277273	7064	Phosphatidylcholine (14:0_18:1) levels || id:GCST90277273	19.7852
rs4564909	3	138147591	G	A	0.65294	-0.0806202	0.0177888	5.9386e-06	GCST90277273	7064	Phosphatidylcholine (14:0_18:1) levels || id:GCST90277273	20.5397
rs2070474	22	24495324	G	C	0.548507	0.0854462	0.016997	5.0966e-07	GCST90277273	7064	Phosphatidylcholine (14:0_18:1) levels || id:GCST90277273	25.2721
rs144849989	22	19662612	T	C	0.00553448	-0.532024	0.119941	9.32822e-06	GCST90277273	7064	Phosphatidylcholine (14:0_18:1) levels || id:GCST90277273	19.6756
rs8015793	14	95471324	C	G	0.273558	0.0876369	0.0196726	8.53078e-06	GCST90277274	6866	Phosphatidylcholine (14:0_18:2) levels || id:GCST90277274	19.845
rs950668	15	71629500	A	G	0.48293	-0.0812197	0.0176929	4.49702e-06	GCST90277274	6866	Phosphatidylcholine (14:0_18:2) levels || id:GCST90277274	21.0729
rs1262295	1	201408310	G	A	0.864262	0.116852	0.0252801	3.85878e-06	GCST90277274	6866	Phosphatidylcholine (14:0_18:2) levels || id:GCST90277274	21.3656
rs4683767	3	139875064	C	G	0.194053	-0.0970156	0.0215015	6.52374e-06	GCST90277274	6866	Phosphatidylcholine (14:0_18:2) levels || id:GCST90277274	20.3585
rs11853492	15	97139522	T	C	0.659728	-0.0834377	0.0185703	7.12964e-06	GCST90277274	6866	Phosphatidylcholine (14:0_18:2) levels || id:GCST90277274	20.1877
rs9663572	10	41829153	G	C	0.110496	-0.124946	0.027983	8.12772e-06	GCST90277274	6866	Phosphatidylcholine (14:0_18:2) levels || id:GCST90277274	19.9368
rs12137781	1	79358390	A	G	0.0589854	-0.170385	0.0368486	3.83127e-06	GCST90277274	6866	Phosphatidylcholine (14:0_18:2) levels || id:GCST90277274	21.3806
rs571968630	18	20932590	C	G	0.0113885	0.590789	0.0800521	1.76453e-13	GCST90277274	6866	Phosphatidylcholine (14:0_18:2) levels || id:GCST90277274	54.4652
rs4665972	2	27375230	C	T	0.620291	-0.114678	0.017513	6.23793e-11	GCST90277274	6866	Phosphatidylcholine (14:0_18:2) levels || id:GCST90277274	42.8785
rs13418209	2	163870869	T	G	0.363933	0.0799066	0.0178446	7.6534e-06	GCST90277274	6866	Phosphatidylcholine (14:0_18:2) levels || id:GCST90277274	20.0517
rs116105185	1	63400788	C	T	0.0304236	0.222481	0.0503241	9.97054e-06	GCST90277274	6866	Phosphatidylcholine (14:0_18:2) levels || id:GCST90277274	19.5449
rs78880935	3	68279920	C	T	0.0202776	0.276996	0.0625886	9.75497e-06	GCST90277274	6866	Phosphatidylcholine (14:0_18:2) levels || id:GCST90277274	19.5865
rs144154975	13	65750016	A	C	0.0253749	0.247997	0.0549784	6.56104e-06	GCST90277274	6866	Phosphatidylcholine (14:0_18:2) levels || id:GCST90277274	20.3474
rs55771840	17	79455291	T	C	0.13961	0.110082	0.0247034	8.47733e-06	GCST90277274	6866	Phosphatidylcholine (14:0_18:2) levels || id:GCST90277274	19.8573
rs74920877	6	8749035	A	G	0.0306326	0.21995	0.0494058	8.63862e-06	GCST90277274	6866	Phosphatidylcholine (14:0_18:2) levels || id:GCST90277274	19.8195
rs12113381	7	1103491	T	C	0.120269	0.122926	0.0263881	3.24419e-06	GCST90277274	6866	Phosphatidylcholine (14:0_18:2) levels || id:GCST90277274	21.7006
rs174548	11	61803876	G	C	0.383631	0.184079	0.0175053	1.14527e-25	GCST90277274	6866	Phosphatidylcholine (14:0_18:2) levels || id:GCST90277274	110.578
rs150543432	18	21887951	T	A	0.0134563	0.353838	0.0757474	3.04798e-06	GCST90277274	6866	Phosphatidylcholine (14:0_18:2) levels || id:GCST90277274	21.8209
rs4952487	2	41532438	T	A	0.366039	-0.0789529	0.0177001	8.29685e-06	GCST90277274	6866	Phosphatidylcholine (14:0_18:2) levels || id:GCST90277274	19.8969
rs72930845	18	30869553	T	G	0.0314332	-0.218939	0.0492904	9.04936e-06	GCST90277274	6866	Phosphatidylcholine (14:0_18:2) levels || id:GCST90277274	19.7297
rs500246	8	37124499	G	A	0.895281	-0.130571	0.0279232	2.97816e-06	GCST90277274	6866	Phosphatidylcholine (14:0_18:2) levels || id:GCST90277274	21.8657
rs2044350	18	52193653	G	C	0.787764	0.0952441	0.0212974	7.86521e-06	GCST90277274	6866	Phosphatidylcholine (14:0_18:2) levels || id:GCST90277274	19.9997
rs6089695	20	62232970	T	C	0.419321	-0.0827106	0.017306	1.79376e-06	GCST90277274	6866	Phosphatidylcholine (14:0_18:2) levels || id:GCST90277274	22.8417
rs7281206	21	37359926	C	T	0.506158	0.0880656	0.0168995	1.92972e-07	GCST90277274	6866	Phosphatidylcholine (14:0_18:2) levels || id:GCST90277274	27.1559
rs6045639	20	1953902	G	A	0.323705	0.091682	0.0182516	5.20439e-07	GCST90277274	6866	Phosphatidylcholine (14:0_18:2) levels || id:GCST90277274	25.2328
rs1800961	20	44413724	T	C	0.0524109	-0.170785	0.0382375	8.07816e-06	GCST90277274	6866	Phosphatidylcholine (14:0_18:2) levels || id:GCST90277274	19.949
rs11668274	19	47816733	T	C	0.00983151	-0.397618	0.0889319	7.89226e-06	GCST90277274	6866	Phosphatidylcholine (14:0_18:2) levels || id:GCST90277274	19.9902
rs11075022	16	11827406	C	T	0.570046	0.085736	0.0178499	1.5971e-06	GCST90277275	6468	Phosphatidylcholine (15:0_18:1) levels || id:GCST90277275	23.0704
rs10917404	1	23639339	T	C	0.226612	-0.0980141	0.0210591	3.31968e-06	GCST90277275	6468	Phosphatidylcholine (15:0_18:1) levels || id:GCST90277275	21.6619
rs6866162	5	174328650	C	T	0.126532	0.134102	0.0277161	1.33769e-06	GCST90277275	6468	Phosphatidylcholine (15:0_18:1) levels || id:GCST90277275	23.4103
rs75922719	15	93906166	C	T	0.00683692	0.47595	0.106512	8.00951e-06	GCST90277275	6468	Phosphatidylcholine (15:0_18:1) levels || id:GCST90277275	19.9676
rs13161129	5	133494602	A	G	0.113762	-0.126391	0.0280353	6.63195e-06	GCST90277275	6468	Phosphatidylcholine (15:0_18:1) levels || id:GCST90277275	20.3246
rs138445434	16	19425616	A	G	0.026451	-0.247256	0.055238	7.74299e-06	GCST90277275	6468	Phosphatidylcholine (15:0_18:1) levels || id:GCST90277275	20.0363
rs117207178	12	34480655	T	C	0.0971648	0.134296	0.0301216	8.38972e-06	GCST90277275	6468	Phosphatidylcholine (15:0_18:1) levels || id:GCST90277275	19.8779
rs581080	9	15305380	C	G	0.856198	0.116947	0.0249215	2.75223e-06	GCST90277275	6468	Phosphatidylcholine (15:0_18:1) levels || id:GCST90277275	22.0206
rs72815248	16	54459960	T	C	0.122126	-0.129924	0.0270933	1.65771e-06	GCST90277275	6468	Phosphatidylcholine (15:0_18:1) levels || id:GCST90277275	22.9961
rs73897494	21	23717899	A	G	0.0159726	-0.336796	0.0753119	7.875e-06	GCST90277275	6468	Phosphatidylcholine (15:0_18:1) levels || id:GCST90277275	19.9989
rs12916925	15	38647674	A	T	0.4607	0.0810035	0.0176303	4.41364e-06	GCST90277275	6468	Phosphatidylcholine (15:0_18:1) levels || id:GCST90277275	21.11
rs1044043	6	32826204	C	A	0.807692	-0.0980367	0.022047	8.88054e-06	GCST90277275	6468	Phosphatidylcholine (15:0_18:1) levels || id:GCST90277275	19.7733
rs12926159	16	88735092	A	G	0.0127734	-0.431442	0.0795666	6.1035e-08	GCST90277275	6468	Phosphatidylcholine (15:0_18:1) levels || id:GCST90277275	29.4024
rs77392374	10	71286664	C	T	0.0268459	-0.251777	0.0567488	9.27868e-06	GCST90277275	6468	Phosphatidylcholine (15:0_18:1) levels || id:GCST90277275	19.6842
rs41441450	5	86717236	T	C	0.00982439	-0.408356	0.089449	5.07544e-06	GCST90277275	6468	Phosphatidylcholine (15:0_18:1) levels || id:GCST90277275	20.8414
rs142477396	6	21056212	A	G	0.174537	-0.106871	0.023096	3.76976e-06	GCST90277275	6468	Phosphatidylcholine (15:0_18:1) levels || id:GCST90277275	21.4115
rs4238010	12	4009151	A	G	0.865501	-0.114591	0.0258504	9.44218e-06	GCST90277275	6468	Phosphatidylcholine (15:0_18:1) levels || id:GCST90277275	19.6502
rs1260326	2	27508073	C	T	0.650878	-0.0974131	0.0183955	1.22478e-07	GCST90277275	6468	Phosphatidylcholine (15:0_18:1) levels || id:GCST90277275	28.0422
rs2379129	20	62310086	A	C	0.399474	-0.0945557	0.018017	1.58482e-07	GCST90277275	6468	Phosphatidylcholine (15:0_18:1) levels || id:GCST90277275	27.543
rs1532085	15	58391167	G	A	0.573441	-0.0894363	0.0177315	4.67136e-07	GCST90277275	6468	Phosphatidylcholine (15:0_18:1) levels || id:GCST90277275	25.4411
rs10468017	15	58386313	T	C	0.337526	0.111867	0.0181425	7.41467e-10	GCST90277276	6639	Phosphatidylcholine (15:0_18:2) levels || id:GCST90277276	38.0198
rs17231506	16	56960616	T	C	0.27829	0.142778	0.0192121	1.20288e-13	GCST90277276	6639	Phosphatidylcholine (15:0_18:2) levels || id:GCST90277276	55.2297
rs1911704	2	41471833	C	G	0.349079	-0.0835307	0.0182235	4.64891e-06	GCST90277276	6639	Phosphatidylcholine (15:0_18:2) levels || id:GCST90277276	21.0101
rs16968712	13	106475436	C	T	0.119175	-0.13193	0.0280599	2.63049e-06	GCST90277276	6639	Phosphatidylcholine (15:0_18:2) levels || id:GCST90277276	22.1062
rs77404354	8	64641039	T	C	0.00845274	-0.478427	0.100212	1.84168e-06	GCST90277276	6639	Phosphatidylcholine (15:0_18:2) levels || id:GCST90277276	22.7925
rs6769712	3	24997572	A	T	0.478935	-0.0843452	0.0172751	1.07128e-06	GCST90277276	6639	Phosphatidylcholine (15:0_18:2) levels || id:GCST90277276	23.8385
rs142336498	8	51606091	T	G	0.0090478	0.408018	0.0903148	6.35704e-06	GCST90277276	6639	Phosphatidylcholine (15:0_18:2) levels || id:GCST90277276	20.4099
rs76916318	10	44350663	C	T	0.0184297	0.293155	0.0645911	5.76195e-06	GCST90277276	6639	Phosphatidylcholine (15:0_18:2) levels || id:GCST90277276	20.5991
rs56144603	6	73220880	A	G	0.0315362	0.247378	0.0512557	1.41968e-06	GCST90277276	6639	Phosphatidylcholine (15:0_18:2) levels || id:GCST90277276	23.2937
rs964184	11	116778201	C	G	0.848991	-0.140695	0.0240766	5.34056e-09	GCST90277276	6639	Phosphatidylcholine (15:0_18:2) levels || id:GCST90277276	34.1481
rs55727637	16	15051395	T	C	0.298983	0.110967	0.0189765	5.216e-09	GCST90277276	6639	Phosphatidylcholine (15:0_18:2) levels || id:GCST90277276	34.1944
rs13101957	4	169278135	A	C	0.130141	-0.121723	0.0259964	2.89132e-06	GCST90277276	6639	Phosphatidylcholine (15:0_18:2) levels || id:GCST90277276	21.924
rs13281002	8	65661212	A	G	0.0268241	-0.26163	0.0533465	9.5871e-07	GCST90277276	6639	Phosphatidylcholine (15:0_18:2) levels || id:GCST90277276	24.0527
rs75097472	12	130443132	A	G	0.0114815	-0.382925	0.0835424	4.65026e-06	GCST90277276	6639	Phosphatidylcholine (15:0_18:2) levels || id:GCST90277276	21.0094
rs114498622	2	213698079	C	A	0.0155838	0.3472	0.0754883	4.31808e-06	GCST90277276	6639	Phosphatidylcholine (15:0_18:2) levels || id:GCST90277276	21.1544
rs7920171	10	63094343	A	G	0.20819	0.0946174	0.0212908	8.96397e-06	GCST90277276	6639	Phosphatidylcholine (15:0_18:2) levels || id:GCST90277276	19.7496
rs13063467	3	11166089	A	C	0.0349646	0.21174	0.0476722	9.06336e-06	GCST90277276	6639	Phosphatidylcholine (15:0_18:2) levels || id:GCST90277276	19.7277
rs174566	11	61824890	G	A	0.408433	0.316974	0.0172546	1.45655e-73	GCST90277276	6639	Phosphatidylcholine (15:0_18:2) levels || id:GCST90277276	337.472
rs139075653	6	114209369	C	T	0.00441822	0.645584	0.138186	3.04024e-06	GCST90277276	6639	Phosphatidylcholine (15:0_18:2) levels || id:GCST90277276	21.8262
rs184289628	6	139585552	G	T	0.0181655	0.298947	0.0645274	3.67476e-06	GCST90277276	6639	Phosphatidylcholine (15:0_18:2) levels || id:GCST90277276	21.4635
rs12113214	7	6530143	A	T	0.322946	0.0931266	0.0187876	7.33664e-07	GCST90277276	6639	Phosphatidylcholine (15:0_18:2) levels || id:GCST90277276	24.57
rs12938196	17	2780136	T	C	0.158567	0.106854	0.0241354	9.69109e-06	GCST90277276	6639	Phosphatidylcholine (15:0_18:2) levels || id:GCST90277276	19.6007
rs1168036	1	62497063	G	A	0.737927	0.106914	0.0195619	4.7809e-08	GCST90277276	6639	Phosphatidylcholine (15:0_18:2) levels || id:GCST90277276	29.8708
rs10961143	9	13564220	G	A	0.0482686	0.203506	0.0400548	3.86081e-07	GCST90277276	6639	Phosphatidylcholine (15:0_18:2) levels || id:GCST90277276	25.8134
rs35960238	10	26331627	G	A	0.12659	-0.130981	0.0261055	5.36646e-07	GCST90277276	6639	Phosphatidylcholine (15:0_18:2) levels || id:GCST90277276	25.174
rs4382917	11	62454004	A	G	0.255777	-0.10076	0.0205668	9.84339e-07	GCST90277276	6639	Phosphatidylcholine (15:0_18:2) levels || id:GCST90277276	24.0017
rs115852609	2	156288948	A	G	0.0234904	0.25453	0.0572523	8.89661e-06	GCST90277276	6639	Phosphatidylcholine (15:0_18:2) levels || id:GCST90277276	19.7648
rs4335452	10	5872836	A	G	0.800119	-0.103485	0.0223911	3.8767e-06	GCST90277276	6639	Phosphatidylcholine (15:0_18:2) levels || id:GCST90277276	21.3601
rs325406	15	99707535	T	C	0.791171	0.0975143	0.0213812	5.18586e-06	GCST90277276	6639	Phosphatidylcholine (15:0_18:2) levels || id:GCST90277276	20.8004
rs1488201	3	26848389	G	T	0.349732	0.0846874	0.0182636	3.60087e-06	GCST90277276	6639	Phosphatidylcholine (15:0_18:2) levels || id:GCST90277276	21.5013
rs11722429	4	136284098	A	G	0.0989349	0.132278	0.0291866	5.93872e-06	GCST90277276	6639	Phosphatidylcholine (15:0_18:2) levels || id:GCST90277276	20.5404
rs146108252	20	7847799	T	C	0.00524459	0.568216	0.127953	9.10532e-06	GCST90277276	6639	Phosphatidylcholine (15:0_18:2) levels || id:GCST90277276	19.7209
rs633695	15	58433640	G	A	0.313941	0.0930243	0.0189428	9.27791e-07	GCST90277276	6639	Phosphatidylcholine (15:0_18:2) levels || id:GCST90277276	24.116
rs551412	9	132450788	T	A	0.286012	0.0884124	0.0192874	4.63797e-06	GCST90277276	6639	Phosphatidylcholine (15:0_18:2) levels || id:GCST90277276	21.0126
rs60071820	16	14348932	T	C	0.425788	-0.0788033	0.0176875	8.51091e-06	GCST90277276	6639	Phosphatidylcholine (15:0_18:2) levels || id:GCST90277276	19.8498
rs11174583	12	62657284	C	T	0.112691	-0.120716	0.0273037	9.96318e-06	GCST90277276	6639	Phosphatidylcholine (15:0_18:2) levels || id:GCST90277276	19.5473
rs174527	11	61770929	C	G	0.44432	0.102202	0.0177758	9.3281e-09	GCST90277276	6639	Phosphatidylcholine (15:0_18:2) levels || id:GCST90277276	33.0568
rs639956	11	79640107	G	A	0.560516	-0.0779162	0.0174425	8.0563e-06	GCST90277276	6639	Phosphatidylcholine (15:0_18:2) levels || id:GCST90277276	19.9544
rs17614174	5	16862310	C	T	0.0523856	-0.187387	0.0404848	3.74878e-06	GCST90277276	6639	Phosphatidylcholine (15:0_18:2) levels || id:GCST90277276	21.4237
rs6558177	8	22701002	G	A	0.621992	-0.0804757	0.0180477	8.36219e-06	GCST90277276	6639	Phosphatidylcholine (15:0_18:2) levels || id:GCST90277276	19.8832
rs483528	22	33757979	T	C	0.945829	0.170562	0.038387	9.00072e-06	GCST90277276	6639	Phosphatidylcholine (15:0_18:2) levels || id:GCST90277276	19.7422
rs148444916	1	92970296	C	T	0.0208077	0.288588	0.0576422	5.66969e-07	GCST90277277	7174	Phosphatidylcholine (16:0_16:0) levels || id:GCST90277277	25.0654
rs174546	11	61802358	T	C	0.407364	-0.148938	0.0169253	1.69211e-18	GCST90277277	7174	Phosphatidylcholine (16:0_16:0) levels || id:GCST90277277	77.4352
rs73015021	19	11082239	G	A	0.0921263	-0.158246	0.0286647	3.48866e-08	GCST90277277	7174	Phosphatidylcholine (16:0_16:0) levels || id:GCST90277277	30.4769
rs3936021	5	85099087	G	A	0.158123	-0.106788	0.0233681	4.95843e-06	GCST90277277	7174	Phosphatidylcholine (16:0_16:0) levels || id:GCST90277277	20.8833
rs7780296	7	17674637	G	C	0.719155	0.0841395	0.0185113	5.57356e-06	GCST90277277	7174	Phosphatidylcholine (16:0_16:0) levels || id:GCST90277277	20.6598
rs5022521	4	110207431	T	C	0.797291	-0.0974376	0.0211747	4.26127e-06	GCST90277277	7174	Phosphatidylcholine (16:0_16:0) levels || id:GCST90277277	21.1748
rs12522374	5	159237696	A	G	0.3474	0.0812156	0.0174032	3.1139e-06	GCST90277277	7174	Phosphatidylcholine (16:0_16:0) levels || id:GCST90277277	21.7781
rs72974647	6	123327335	G	A	0.0821802	0.144049	0.0300058	1.61199e-06	GCST90277277	7174	Phosphatidylcholine (16:0_16:0) levels || id:GCST90277277	23.0468
rs17231506	16	56960616	T	C	0.27829	0.142323	0.0184851	1.54316e-14	GCST90277277	7174	Phosphatidylcholine (16:0_16:0) levels || id:GCST90277277	59.2798
rs3134950	6	32159700	A	C	0.583482	0.0966721	0.0168476	9.95711e-09	GCST90277277	7174	Phosphatidylcholine (16:0_16:0) levels || id:GCST90277277	32.925
rs72733996	9	80936784	G	A	0.197786	0.101188	0.0208422	1.23013e-06	GCST90277277	7174	Phosphatidylcholine (16:0_16:0) levels || id:GCST90277277	23.5706
rs56270325	1	5899241	T	A	0.259242	0.0906471	0.018821	1.49092e-06	GCST90277277	7174	Phosphatidylcholine (16:0_16:0) levels || id:GCST90277277	23.1965
rs261290	15	58386521	C	T	0.612243	-0.138985	0.0169049	2.37432e-16	GCST90277277	7174	Phosphatidylcholine (16:0_16:0) levels || id:GCST90277277	67.5944
rs633695	15	58433640	G	A	0.313941	0.0910849	0.0181369	5.23028e-07	GCST90277277	7174	Phosphatidylcholine (16:0_16:0) levels || id:GCST90277277	25.2213
rs13060992	3	186944804	G	T	0.947547	0.185911	0.0375533	7.56516e-07	GCST90277277	7174	Phosphatidylcholine (16:0_16:0) levels || id:GCST90277277	24.5083
rs11591147	1	55039974	T	G	0.0332154	-0.234494	0.04659	4.93869e-07	GCST90277277	7174	Phosphatidylcholine (16:0_16:0) levels || id:GCST90277277	25.3325
rs1367117	2	21041028	A	G	0.284591	0.0838031	0.0183989	5.32775e-06	GCST90277277	7174	Phosphatidylcholine (16:0_16:0) levels || id:GCST90277277	20.7461
rs4744927	9	69669802	C	A	0.997869	0.907441	0.19205	2.35008e-06	GCST90277277	7174	Phosphatidylcholine (16:0_16:0) levels || id:GCST90277277	22.3259
rs75023439	1	158505761	C	T	0.048357	-0.172826	0.0387894	8.49055e-06	GCST90277277	7174	Phosphatidylcholine (16:0_16:0) levels || id:GCST90277277	19.8514
rs2236514	9	136677616	G	C	0.647094	-0.0838989	0.0177486	2.31952e-06	GCST90277277	7174	Phosphatidylcholine (16:0_16:0) levels || id:GCST90277277	22.3452
rs643531	9	15296036	A	C	0.88961	0.124622	0.0261436	1.90667e-06	GCST90277277	7174	Phosphatidylcholine (16:0_16:0) levels || id:GCST90277277	22.7226
rs9966610	18	72301960	C	A	0.51051	0.079058	0.0173654	5.38165e-06	GCST90277277	7174	Phosphatidylcholine (16:0_16:0) levels || id:GCST90277277	20.7263
rs1187583	14	54570145	A	G	0.916339	-0.141723	0.0300283	2.40531e-06	GCST90277277	7174	Phosphatidylcholine (16:0_16:0) levels || id:GCST90277277	22.2751
rs3807226	7	154679558	G	A	0.275529	-0.0824993	0.018625	9.57155e-06	GCST90277277	7174	Phosphatidylcholine (16:0_16:0) levels || id:GCST90277277	19.6204
rs78909142	22	40993330	A	G	0.00859814	-0.433346	0.094464	4.55895e-06	GCST90277277	7174	Phosphatidylcholine (16:0_16:0) levels || id:GCST90277277	21.0444
rs4629629	5	86296114	T	C	0.764985	0.0883051	0.0196693	7.24528e-06	GCST90277278	7172	Phosphatidylcholine (16:0_16:1) levels || id:GCST90277278	20.1555
rs34832413	16	71310208	G	A	0.112499	-0.11935	0.0263644	6.07581e-06	GCST90277278	7172	Phosphatidylcholine (16:0_16:1) levels || id:GCST90277278	20.4932
rs113366516	6	138148100	T	G	0.0170391	0.308243	0.0660762	3.13979e-06	GCST90277278	7172	Phosphatidylcholine (16:0_16:1) levels || id:GCST90277278	21.7619
rs11647818	16	11833509	T	C	0.57458	0.078693	0.0169875	3.67514e-06	GCST90277278	7172	Phosphatidylcholine (16:0_16:1) levels || id:GCST90277278	21.4592
rs115544065	4	181595298	C	A	0.0267502	0.233673	0.0521005	7.39736e-06	GCST90277278	7172	Phosphatidylcholine (16:0_16:1) levels || id:GCST90277278	20.1156
rs80227620	2	167832629	T	C	0.143969	0.118583	0.024397	1.19424e-06	GCST90277278	7172	Phosphatidylcholine (16:0_16:1) levels || id:GCST90277278	23.625
rs1260326	2	27508073	C	T	0.650878	-0.108205	0.017465	6.12206e-10	GCST90277278	7172	Phosphatidylcholine (16:0_16:1) levels || id:GCST90277278	38.3846
rs62015468	16	6538604	C	G	0.0418838	0.194254	0.0430372	6.47315e-06	GCST90277278	7172	Phosphatidylcholine (16:0_16:1) levels || id:GCST90277278	20.3729
rs1854434	9	32796762	G	A	0.153981	-0.109878	0.0231666	2.14525e-06	GCST90277278	7172	Phosphatidylcholine (16:0_16:1) levels || id:GCST90277278	22.4956
rs117571757	17	16458446	A	G	0.0134602	-0.334189	0.0727562	4.43821e-06	GCST90277278	7172	Phosphatidylcholine (16:0_16:1) levels || id:GCST90277278	21.0981
rs116681793	4	180227646	A	G	0.0453227	-0.184564	0.0410466	7.01271e-06	GCST90277278	7172	Phosphatidylcholine (16:0_16:1) levels || id:GCST90277278	20.2181
rs28524821	4	17068686	C	A	0.145543	0.108557	0.0235174	3.97619e-06	GCST90277278	7172	Phosphatidylcholine (16:0_16:1) levels || id:GCST90277278	21.3077
rs117726731	8	303655	T	C	0.04207	0.185924	0.0420599	9.98637e-06	GCST90277278	7172	Phosphatidylcholine (16:0_16:1) levels || id:GCST90277278	19.5404
rs2597486	4	162453799	G	A	0.554026	0.0758093	0.0169781	8.11737e-06	GCST90277278	7172	Phosphatidylcholine (16:0_16:1) levels || id:GCST90277278	19.9373
rs10760286	9	123419309	C	T	0.510018	0.0789282	0.0169604	3.31645e-06	GCST90277278	7172	Phosphatidylcholine (16:0_16:1) levels || id:GCST90277278	21.6567
rs35235479	10	92767403	G	A	0.214135	-0.0962084	0.0203206	2.2375e-06	GCST90277278	7172	Phosphatidylcholine (16:0_16:1) levels || id:GCST90277278	22.4157
rs12960635	18	78257046	C	T	0.105495	0.123955	0.0276953	7.72849e-06	GCST90277278	7172	Phosphatidylcholine (16:0_16:1) levels || id:GCST90277278	20.0316
rs77007318	16	59856268	C	G	0.0289285	-0.241125	0.0521764	3.875e-06	GCST90277278	7172	Phosphatidylcholine (16:0_16:1) levels || id:GCST90277278	21.3568
rs62098276	18	63512537	C	T	0.0796716	-0.142117	0.0307261	3.80299e-06	GCST90277278	7172	Phosphatidylcholine (16:0_16:1) levels || id:GCST90277278	21.3933
rs117085626	11	1607718	A	G	0.112954	0.119747	0.0265845	6.76536e-06	GCST90277279	7076	Phosphatidylcholine (16:0_17:1) levels || id:GCST90277279	20.2895
rs138107736	1	61714683	G	T	0.0131817	-0.342971	0.0770124	8.57911e-06	GCST90277279	7076	Phosphatidylcholine (16:0_17:1) levels || id:GCST90277279	19.8332
rs116911263	10	95941250	T	C	0.0136312	-0.351504	0.0729302	1.46677e-06	GCST90277279	7076	Phosphatidylcholine (16:0_17:1) levels || id:GCST90277279	23.2298
rs10500613	11	4687754	G	A	0.0242658	-0.247045	0.0552252	7.811e-06	GCST90277279	7076	Phosphatidylcholine (16:0_17:1) levels || id:GCST90277279	20.0114
rs41488845	17	38380397	A	G	0.00721981	-0.495791	0.104314	2.04298e-06	GCST90277279	7076	Phosphatidylcholine (16:0_17:1) levels || id:GCST90277279	22.5898
rs117509586	11	3546070	T	C	0.0277868	0.233073	0.0525664	9.36963e-06	GCST90277279	7076	Phosphatidylcholine (16:0_17:1) levels || id:GCST90277279	19.6593
rs7248028	19	55189474	C	T	0.245135	0.0905455	0.0199056	5.47464e-06	GCST90277279	7076	Phosphatidylcholine (16:0_17:1) levels || id:GCST90277279	20.6911
rs12475699	2	30022181	C	T	0.663437	0.0810595	0.0177193	4.85914e-06	GCST90277279	7076	Phosphatidylcholine (16:0_17:1) levels || id:GCST90277279	20.9274
rs162448	5	7954664	G	C	0.505193	0.0774281	0.0171957	6.81837e-06	GCST90277279	7076	Phosphatidylcholine (16:0_17:1) levels || id:GCST90277279	20.2748
rs10783517	12	52522822	T	C	0.212867	-0.0924259	0.020668	7.88627e-06	GCST90277279	7076	Phosphatidylcholine (16:0_17:1) levels || id:GCST90277279	19.9982
rs13054328	22	44080894	T	C	0.0492221	0.185385	0.0411675	6.80743e-06	GCST90277279	7076	Phosphatidylcholine (16:0_17:1) levels || id:GCST90277279	20.2787
rs12602611	17	11337105	A	G	0.173367	0.0994147	0.0222622	8.10155e-06	GCST90277279	7076	Phosphatidylcholine (16:0_17:1) levels || id:GCST90277279	19.9418
rs2122922	8	101050430	T	C	0.201521	-0.0977021	0.0213073	4.60592e-06	GCST90277279	7076	Phosphatidylcholine (16:0_17:1) levels || id:GCST90277279	21.0257
rs16986523	20	24390991	A	G	0.0216234	0.268447	0.0580173	3.77576e-06	GCST90277279	7076	Phosphatidylcholine (16:0_17:1) levels || id:GCST90277279	21.4093
rs12749808	1	158095972	T	C	0.355842	-0.0836245	0.0178228	2.7546e-06	GCST90277279	7076	Phosphatidylcholine (16:0_17:1) levels || id:GCST90277279	22.0148
rs2317091	11	63193288	A	T	0.040317	0.191292	0.0432405	9.82663e-06	GCST90277279	7076	Phosphatidylcholine (16:0_17:1) levels || id:GCST90277279	19.571
rs78418403	15	23752030	T	G	0.0622406	0.157277	0.0347813	6.22583e-06	GCST90277279	7076	Phosphatidylcholine (16:0_17:1) levels || id:GCST90277279	20.4474
rs78395462	4	122641012	T	G	0.02376	0.257505	0.0552215	3.17121e-06	GCST90277279	7076	Phosphatidylcholine (16:0_17:1) levels || id:GCST90277279	21.7448
rs6496787	15	91344956	G	T	0.608414	0.0929304	0.0173158	8.2689e-08	GCST90277279	7076	Phosphatidylcholine (16:0_17:1) levels || id:GCST90277279	28.8025
rs818276	6	78337820	T	C	0.476118	0.0739927	0.0166292	8.73003e-06	GCST90277279	7076	Phosphatidylcholine (16:0_17:1) levels || id:GCST90277279	19.7986
rs80201535	7	10826150	A	G	0.0308439	-0.220431	0.049158	7.45364e-06	GCST90277279	7076	Phosphatidylcholine (16:0_17:1) levels || id:GCST90277279	20.1074
rs7177289	15	58387985	T	C	0.393494	0.0821979	0.0170852	1.52744e-06	GCST90277279	7076	Phosphatidylcholine (16:0_17:1) levels || id:GCST90277279	23.1463
rs2075937	22	36934040	C	T	0.586469	-0.0749518	0.0169322	9.72816e-06	GCST90277279	7076	Phosphatidylcholine (16:0_17:1) levels || id:GCST90277279	19.5946
rs3924	5	151030574	A	G	0.603774	-0.0761152	0.0171786	9.51956e-06	GCST90277280	7154	Phosphatidylcholine (16:0_18:0) levels || id:GCST90277280	19.6321
rs72974647	6	123327335	G	A	0.0821802	0.143439	0.0300969	1.91476e-06	GCST90277280	7154	Phosphatidylcholine (16:0_18:0) levels || id:GCST90277280	22.7139
rs117495065	6	147174911	G	C	0.0174603	0.301661	0.0653817	4.01656e-06	GCST90277280	7154	Phosphatidylcholine (16:0_18:0) levels || id:GCST90277280	21.2876
rs143975147	12	4779414	T	C	0.0301666	0.21962	0.0491783	8.09388e-06	GCST90277280	7154	Phosphatidylcholine (16:0_18:0) levels || id:GCST90277280	19.9433
rs2854275	6	32660651	A	C	0.10511	-0.122637	0.027121	6.22548e-06	GCST90277280	7154	Phosphatidylcholine (16:0_18:0) levels || id:GCST90277280	20.4471
rs247617	16	56956804	A	C	0.278171	0.0919488	0.0185927	7.76573e-07	GCST90277280	7154	Phosphatidylcholine (16:0_18:0) levels || id:GCST90277280	24.4572
rs11903018	2	37366100	C	T	0.180691	-0.098035	0.0219242	7.87762e-06	GCST90277280	7154	Phosphatidylcholine (16:0_18:0) levels || id:GCST90277280	19.9947
rs72723967	4	137812361	A	C	0.163055	0.110589	0.0227395	1.17812e-06	GCST90277280	7154	Phosphatidylcholine (16:0_18:0) levels || id:GCST90277280	23.6517
rs662846	20	819559	A	C	0.023326	-0.271702	0.0566611	1.65592e-06	GCST90277280	7154	Phosphatidylcholine (16:0_18:0) levels || id:GCST90277280	22.9941
rs2391389	1	95020123	G	A	0.379393	-0.0769087	0.0169765	5.98048e-06	GCST90277280	7154	Phosphatidylcholine (16:0_18:0) levels || id:GCST90277280	20.5237
rs12052409	2	68074558	C	A	0.0516168	-0.193167	0.038556	5.56699e-07	GCST90277280	7154	Phosphatidylcholine (16:0_18:0) levels || id:GCST90277280	25.1005
rs139644986	6	18721099	G	C	0.00513487	0.548984	0.124149	9.93068e-06	GCST90277280	7154	Phosphatidylcholine (16:0_18:0) levels || id:GCST90277280	19.5539
rs10738267	9	12222686	G	C	0.83731	0.103595	0.0227998	5.61346e-06	GCST90277280	7154	Phosphatidylcholine (16:0_18:0) levels || id:GCST90277280	20.645
rs7046115	9	94130323	G	C	0.320514	-0.0798623	0.0180616	9.9336e-06	GCST90277280	7154	Phosphatidylcholine (16:0_18:0) levels || id:GCST90277280	19.5511
rs2724782	10	12379924	A	G	0.0336018	-0.214971	0.0483803	8.98527e-06	GCST90277280	7154	Phosphatidylcholine (16:0_18:0) levels || id:GCST90277280	19.7434
rs76779498	7	17925463	T	C	0.0134876	0.325843	0.072979	8.12791e-06	GCST90277280	7154	Phosphatidylcholine (16:0_18:0) levels || id:GCST90277280	19.9352
rs2274855	9	132230557	A	G	0.171374	-0.102884	0.0232191	9.51272e-06	GCST90277280	7154	Phosphatidylcholine (16:0_18:0) levels || id:GCST90277280	19.6338
rs2214660	7	122869647	A	G	0.184972	-0.101945	0.021658	2.5591e-06	GCST90277280	7154	Phosphatidylcholine (16:0_18:0) levels || id:GCST90277280	22.1562
rs1168036	1	62497063	G	A	0.737927	0.0898612	0.0188859	1.99007e-06	GCST90277280	7154	Phosphatidylcholine (16:0_18:0) levels || id:GCST90277280	22.6396
rs62330208	5	983129	C	G	0.239841	-0.102832	0.0203915	4.69423e-07	GCST90277280	7154	Phosphatidylcholine (16:0_18:0) levels || id:GCST90277280	25.4307
rs113053792	5	63116092	G	A	0.0120323	-0.356203	0.0786197	5.97008e-06	GCST90277280	7154	Phosphatidylcholine (16:0_18:0) levels || id:GCST90277280	20.5273
rs13119269	4	188521987	T	C	0.166783	0.099984	0.0225603	9.47493e-06	GCST90277280	7154	Phosphatidylcholine (16:0_18:0) levels || id:GCST90277280	19.6413
rs11870991	17	44758756	A	C	0.0921654	0.1285	0.0288107	8.31024e-06	GCST90277280	7154	Phosphatidylcholine (16:0_18:0) levels || id:GCST90277280	19.8929
rs141165989	6	150183580	T	C	0.0368815	0.203356	0.0447486	5.59469e-06	GCST90277280	7154	Phosphatidylcholine (16:0_18:0) levels || id:GCST90277280	20.6517
rs633695	15	58433640	G	A	0.313941	0.0812432	0.0182149	8.3073e-06	GCST90277280	7154	Phosphatidylcholine (16:0_18:0) levels || id:GCST90277280	19.8939
rs10853781	19	47242784	G	A	0.495563	0.0793179	0.0170455	3.32181e-06	GCST90277280	7154	Phosphatidylcholine (16:0_18:0) levels || id:GCST90277280	21.6532
rs62080593	18	14429629	G	A	0.248595	0.0927325	0.0207553	8.01585e-06	GCST90277280	7154	Phosphatidylcholine (16:0_18:0) levels || id:GCST90277280	19.9621
rs4659619	1	236035687	C	T	0.338249	0.0849205	0.017478	1.20566e-06	GCST90277280	7154	Phosphatidylcholine (16:0_18:0) levels || id:GCST90277280	23.607
rs10890773	11	107889276	A	G	0.860325	-0.116955	0.0239105	1.0229e-06	GCST90277280	7154	Phosphatidylcholine (16:0_18:0) levels || id:GCST90277280	23.9255
rs76413658	16	6589736	C	G	0.133145	-0.111627	0.0243735	4.72512e-06	GCST90277280	7154	Phosphatidylcholine (16:0_18:0) levels || id:GCST90277280	20.975
rs2126263	8	9324101	A	G	0.849792	0.110887	0.0234484	2.29687e-06	GCST90277280	7154	Phosphatidylcholine (16:0_18:0) levels || id:GCST90277280	22.3632
rs11723712	4	169304745	A	G	0.806439	0.103214	0.0211712	1.10952e-06	GCST90277280	7154	Phosphatidylcholine (16:0_18:0) levels || id:GCST90277280	23.7677
rs118179558	11	58479658	C	T	0.00298574	-0.703756	0.157743	8.26116e-06	GCST90277280	7154	Phosphatidylcholine (16:0_18:0) levels || id:GCST90277280	19.9042
rs10468017	15	58386313	T	C	0.337526	0.0877008	0.0175717	6.14406e-07	GCST90277280	7154	Phosphatidylcholine (16:0_18:0) levels || id:GCST90277280	24.9103
rs113076792	7	153170994	A	G	0.0135967	-0.337637	0.0737984	4.83856e-06	GCST90277280	7154	Phosphatidylcholine (16:0_18:0) levels || id:GCST90277280	20.9318
rs117528775	18	49649558	C	T	0.00485169	0.593561	0.125401	2.2494e-06	GCST90277280	7154	Phosphatidylcholine (16:0_18:0) levels || id:GCST90277280	22.4042
rs174601	11	61855668	T	C	0.419025	0.146355	0.0169097	6.00203e-18	GCST90277280	7154	Phosphatidylcholine (16:0_18:0) levels || id:GCST90277280	74.9106
rs2833577	21	31954469	A	G	0.372313	-0.0795254	0.0178632	8.63621e-06	GCST90277280	7154	Phosphatidylcholine (16:0_18:0) levels || id:GCST90277280	19.8195
rs76546858	5	181070075	T	C	0.130923	-0.121471	0.0271519	7.79838e-06	GCST90277281	7174	Phosphatidylcholine (16:0_18:1) levels || id:GCST90277281	20.0145
rs10779836	1	230167404	T	C	0.77689	0.0902666	0.0199479	6.12827e-06	GCST90277281	7174	Phosphatidylcholine (16:0_18:1) levels || id:GCST90277281	20.4767
rs1593135	16	71259459	G	C	0.112344	-0.118862	0.0263443	6.52262e-06	GCST90277281	7174	Phosphatidylcholine (16:0_18:1) levels || id:GCST90277281	20.357
rs7912885	10	127538724	T	G	0.698519	-0.0816382	0.0184023	9.28233e-06	GCST90277281	7174	Phosphatidylcholine (16:0_18:1) levels || id:GCST90277281	19.6808
rs1532085	15	58391167	G	A	0.573441	-0.0977538	0.0168056	6.24588e-09	GCST90277281	7174	Phosphatidylcholine (16:0_18:1) levels || id:GCST90277281	33.8345
rs28807772	5	165822116	G	A	0.201768	0.0951955	0.0207849	4.72437e-06	GCST90277281	7174	Phosphatidylcholine (16:0_18:1) levels || id:GCST90277281	20.9767
rs1109771	6	32219828	G	A	0.496826	-0.0827171	0.0166908	7.36894e-07	GCST90277281	7174	Phosphatidylcholine (16:0_18:1) levels || id:GCST90277281	24.5604
rs12650992	4	123415224	T	C	0.234413	0.0890522	0.0196137	5.70453e-06	GCST90277281	7174	Phosphatidylcholine (16:0_18:1) levels || id:GCST90277281	20.6144
rs7004301	8	129226534	G	A	0.618858	0.0771912	0.0172702	7.95182e-06	GCST90277281	7174	Phosphatidylcholine (16:0_18:1) levels || id:GCST90277281	19.9775
rs1541361	12	47105688	T	C	0.430312	-0.0765225	0.016844	5.63296e-06	GCST90277281	7174	Phosphatidylcholine (16:0_18:1) levels || id:GCST90277281	20.639
rs114925849	5	109218889	A	C	0.00462394	0.57663	0.127033	5.73757e-06	GCST90277281	7174	Phosphatidylcholine (16:0_18:1) levels || id:GCST90277281	20.6045
rs1260326	2	27508073	C	T	0.650878	-0.101263	0.0174581	6.89242e-09	GCST90277281	7174	Phosphatidylcholine (16:0_18:1) levels || id:GCST90277281	33.644
rs4538911	8	6228839	C	G	0.703436	-0.0905041	0.0183708	8.54345e-07	GCST90277281	7174	Phosphatidylcholine (16:0_18:1) levels || id:GCST90277281	24.2706
rs633695	15	58433640	G	A	0.313941	0.0903428	0.0181753	6.82142e-07	GCST90277281	7174	Phosphatidylcholine (16:0_18:1) levels || id:GCST90277281	24.7072
rs247617	16	56956804	A	C	0.278171	0.0975222	0.0185742	1.56242e-07	GCST90277281	7174	Phosphatidylcholine (16:0_18:1) levels || id:GCST90277281	27.5668
rs77027238	17	43849174	A	G	0.0495664	0.185106	0.0384841	1.53986e-06	GCST90277281	7174	Phosphatidylcholine (16:0_18:1) levels || id:GCST90277281	23.1355
rs13060992	3	186944804	G	T	0.947547	0.172846	0.0376558	4.50276e-06	GCST90277281	7174	Phosphatidylcholine (16:0_18:1) levels || id:GCST90277281	21.0695
rs117726731	8	303655	T	C	0.04207	0.185872	0.0420384	9.93976e-06	GCST90277281	7174	Phosphatidylcholine (16:0_18:1) levels || id:GCST90277281	19.5495
rs116997061	12	19869115	T	C	0.0618727	-0.169932	0.0359689	2.34988e-06	GCST90277281	7174	Phosphatidylcholine (16:0_18:1) levels || id:GCST90277281	22.3201
rs1833172	16	6626446	T	C	0.0715397	0.157266	0.0327492	1.60024e-06	GCST90277282	7174	Phosphatidylcholine (16:0_18:2) levels || id:GCST90277282	23.0605
rs62039480	16	15043593	A	G	0.332015	0.115988	0.0177321	6.51588e-11	GCST90277282	7174	Phosphatidylcholine (16:0_18:2) levels || id:GCST90277282	42.7864
rs6673582	1	189911359	A	T	0.308956	-0.0804976	0.0179057	7.04156e-06	GCST90277282	7174	Phosphatidylcholine (16:0_18:2) levels || id:GCST90277282	20.2108
rs10787711	10	116647273	A	G	0.648489	-0.0899783	0.0174875	2.73908e-07	GCST90277282	7174	Phosphatidylcholine (16:0_18:2) levels || id:GCST90277282	26.474
rs1532085	15	58391167	G	A	0.573441	-0.110553	0.0167671	4.60681e-11	GCST90277282	7174	Phosphatidylcholine (16:0_18:2) levels || id:GCST90277282	43.4736
rs17126640	12	52311207	A	G	0.203462	-0.0993832	0.0208406	1.88904e-06	GCST90277282	7174	Phosphatidylcholine (16:0_18:2) levels || id:GCST90277282	22.7408
rs6578729	11	6068510	A	G	0.0790673	-0.13877	0.0309241	7.31855e-06	GCST90277282	7174	Phosphatidylcholine (16:0_18:2) levels || id:GCST90277282	20.1371
rs1800588	15	58431476	T	C	0.258046	0.137688	0.0193079	1.091e-12	GCST90277282	7174	Phosphatidylcholine (16:0_18:2) levels || id:GCST90277282	50.8536
rs4415100	5	165816602	A	T	0.210658	0.0933461	0.0204796	5.24139e-06	GCST90277282	7174	Phosphatidylcholine (16:0_18:2) levels || id:GCST90277282	20.7754
rs150376922	12	29702911	A	G	0.0180419	-0.289717	0.064375	6.88329e-06	GCST90277282	7174	Phosphatidylcholine (16:0_18:2) levels || id:GCST90277282	20.2541
rs143066473	12	99432175	A	G	0.0248648	0.254152	0.055246	4.28783e-06	GCST90277282	7174	Phosphatidylcholine (16:0_18:2) levels || id:GCST90277282	21.1634
rs13150924	4	169277659	A	G	0.130232	-0.134613	0.0249663	7.19651e-08	GCST90277282	7174	Phosphatidylcholine (16:0_18:2) levels || id:GCST90277282	29.0714
rs10961143	9	13564220	G	A	0.0482686	0.195468	0.0388181	4.88187e-07	GCST90277282	7174	Phosphatidylcholine (16:0_18:2) levels || id:GCST90277282	25.3561
rs10890773	11	107889276	A	G	0.860325	-0.125543	0.0238336	1.422e-07	GCST90277282	7174	Phosphatidylcholine (16:0_18:2) levels || id:GCST90277282	27.7463
rs964184	11	116778201	C	G	0.848991	-0.158038	0.0231589	9.5573e-12	GCST90277282	7174	Phosphatidylcholine (16:0_18:2) levels || id:GCST90277282	46.568
rs2629180	3	3947204	A	G	0.00386528	-0.694512	0.147555	2.56075e-06	GCST90277282	7174	Phosphatidylcholine (16:0_18:2) levels || id:GCST90277282	22.154
rs56075928	11	63135902	A	G	0.0257214	0.244702	0.0529349	3.84957e-06	GCST90277282	7174	Phosphatidylcholine (16:0_18:2) levels || id:GCST90277282	21.3693
rs174574	11	61832870	C	A	0.590933	-0.330699	0.0166026	5.65768e-86	GCST90277282	7174	Phosphatidylcholine (16:0_18:2) levels || id:GCST90277282	396.747
rs17231506	16	56960616	T	C	0.27829	0.143843	0.0184928	8.35003e-15	GCST90277282	7174	Phosphatidylcholine (16:0_18:2) levels || id:GCST90277282	60.5023
rs187681244	1	16249217	T	C	0.00792749	-0.438548	0.0975272	7.00965e-06	GCST90277282	7174	Phosphatidylcholine (16:0_18:2) levels || id:GCST90277282	20.2201
rs13402814	2	137186441	T	A	0.0597335	0.164349	0.0351012	2.8865e-06	GCST90277282	7174	Phosphatidylcholine (16:0_18:2) levels || id:GCST90277282	21.9225
rs112569946	6	124913409	A	G	0.00320476	0.71609	0.155736	4.33684e-06	GCST90277282	7174	Phosphatidylcholine (16:0_18:2) levels || id:GCST90277282	21.1425
rs1488201	3	26848389	G	T	0.349732	0.0781438	0.0175744	8.85534e-06	GCST90277282	7174	Phosphatidylcholine (16:0_18:2) levels || id:GCST90277282	19.771
rs11722429	4	136284098	A	G	0.0989349	0.133312	0.0281246	2.17707e-06	GCST90277282	7174	Phosphatidylcholine (16:0_18:2) levels || id:GCST90277282	22.4681
rs62330208	5	983129	C	G	0.239841	-0.0899254	0.020341	9.96906e-06	GCST90277282	7174	Phosphatidylcholine (16:0_18:2) levels || id:GCST90277282	19.5443
rs7717591	5	52415905	G	A	0.678822	-0.0808809	0.0178916	6.26244e-06	GCST90277282	7174	Phosphatidylcholine (16:0_18:2) levels || id:GCST90277282	20.4359
rs4412689	10	57406164	A	G	0.199555	-0.0931566	0.020773	7.41681e-06	GCST90277282	7174	Phosphatidylcholine (16:0_18:2) levels || id:GCST90277282	20.1108
rs75833961	1	33445467	C	T	0.0201596	0.272306	0.0610957	8.42992e-06	GCST90277282	7174	Phosphatidylcholine (16:0_18:2) levels || id:GCST90277282	19.8652
rs7936002	11	62451557	G	A	0.257197	-0.0993499	0.0196312	4.2743e-07	GCST90277282	7174	Phosphatidylcholine (16:0_18:2) levels || id:GCST90277282	25.6119
rs117528775	18	49649558	C	T	0.00485169	0.597066	0.125304	1.92491e-06	GCST90277282	7174	Phosphatidylcholine (16:0_18:2) levels || id:GCST90277282	22.7047
rs35925446	19	3325829	C	T	0.0673805	-0.159195	0.0349389	5.28083e-06	GCST90277282	7174	Phosphatidylcholine (16:0_18:2) levels || id:GCST90277282	20.7606
rs78882831	5	96128576	T	C	0.0250883	0.246564	0.0545773	6.34969e-06	GCST90277282	7174	Phosphatidylcholine (16:0_18:2) levels || id:GCST90277282	20.4096
rs174527	11	61770929	C	G	0.44432	0.107199	0.0170627	3.51191e-10	GCST90277282	7174	Phosphatidylcholine (16:0_18:2) levels || id:GCST90277282	39.4717
rs73205054	12	110067189	C	A	0.0379123	0.195925	0.0433101	6.16778e-06	GCST90277282	7174	Phosphatidylcholine (16:0_18:2) levels || id:GCST90277282	20.4645
rs9436221	1	62437688	C	T	0.261404	-0.126689	0.0188232	1.82282e-11	GCST90277282	7174	Phosphatidylcholine (16:0_18:2) levels || id:GCST90277282	45.2992
rs16985573	22	27818698	T	C	0.072804	-0.149941	0.0329499	5.43361e-06	GCST90277282	7174	Phosphatidylcholine (16:0_18:2) levels || id:GCST90277282	20.7077
rs115079643	5	176924035	C	T	0.0235589	-0.282437	0.0559632	4.59804e-07	GCST90277283	7174	Phosphatidylcholine (16:0_18:3) levels || id:GCST90277283	25.4705
rs174598	11	61853722	A	G	0.345645	0.111674	0.0175787	2.24192e-10	GCST90277283	7174	Phosphatidylcholine (16:0_18:3) levels || id:GCST90277283	40.3581
rs7139079	12	120977490	A	G	0.546768	-0.0765336	0.0167714	5.10583e-06	GCST90277283	7174	Phosphatidylcholine (16:0_18:3) levels || id:GCST90277283	20.8241
rs79189815	5	62191215	G	A	0.00907511	0.431055	0.0909634	2.18926e-06	GCST90277283	7174	Phosphatidylcholine (16:0_18:3) levels || id:GCST90277283	22.456
rs5025214	8	6245562	T	G	0.67991	-0.0817379	0.0179269	5.19822e-06	GCST90277283	7174	Phosphatidylcholine (16:0_18:3) levels || id:GCST90277283	20.7891
rs1474236	3	117112654	C	T	0.81772	-0.112417	0.0227821	8.21192e-07	GCST90277283	7174	Phosphatidylcholine (16:0_18:3) levels || id:GCST90277283	24.3487
rs192646452	17	27754096	T	A	0.0234118	-0.254843	0.0555312	4.52255e-06	GCST90277283	7174	Phosphatidylcholine (16:0_18:3) levels || id:GCST90277283	21.0606
rs138477772	18	62042253	A	G	0.00558084	-0.543136	0.116634	3.26784e-06	GCST90277283	7174	Phosphatidylcholine (16:0_18:3) levels || id:GCST90277283	21.6854
rs1800588	15	58431476	T	C	0.258046	0.0893785	0.0193582	3.95464e-06	GCST90277283	7174	Phosphatidylcholine (16:0_18:3) levels || id:GCST90277283	21.3175
rs147507697	3	76641189	G	A	0.0360979	0.209265	0.045055	3.4639e-06	GCST90277283	7174	Phosphatidylcholine (16:0_18:3) levels || id:GCST90277283	21.5728
rs247617	16	56956804	A	C	0.278171	0.10651	0.0185396	9.57278e-09	GCST90277283	7174	Phosphatidylcholine (16:0_18:3) levels || id:GCST90277283	33.005
rs1260326	2	27508073	C	T	0.650878	-0.115375	0.0174451	4.01929e-11	GCST90277283	7174	Phosphatidylcholine (16:0_18:3) levels || id:GCST90277283	43.7398
rs9397785	6	155156506	G	T	0.654647	-0.0788977	0.0175877	7.35691e-06	GCST90277283	7174	Phosphatidylcholine (16:0_18:3) levels || id:GCST90277283	20.1238
rs55841968	6	123212261	T	C	0.492838	0.0766327	0.0169161	5.98905e-06	GCST90277283	7174	Phosphatidylcholine (16:0_18:3) levels || id:GCST90277283	20.5224
rs60847460	10	112224000	T	C	0.14014	-0.108165	0.0240877	7.20067e-06	GCST90277283	7174	Phosphatidylcholine (16:0_18:3) levels || id:GCST90277283	20.1643
rs561601059	19	24363828	C	T	0.0390425	-0.208863	0.0449205	3.38406e-06	GCST90277283	7174	Phosphatidylcholine (16:0_18:3) levels || id:GCST90277283	21.6189
rs3125786	9	137735506	A	G	0.86936	-0.114366	0.0257949	9.3943e-06	GCST90277283	7174	Phosphatidylcholine (16:0_18:3) levels || id:GCST90277283	19.6574
rs182611493	19	19347579	G	A	0.0538013	-0.188652	0.0378284	6.28223e-07	GCST90277283	7174	Phosphatidylcholine (16:0_18:3) levels || id:GCST90277283	24.8706
rs345182	17	60163403	G	A	0.189372	0.0976591	0.0218262	7.78689e-06	GCST90277283	7174	Phosphatidylcholine (16:0_18:3) levels || id:GCST90277283	20.0202
rs12255873	10	60834796	G	A	0.900849	-0.139426	0.0283729	9.10892e-07	GCST90277283	7174	Phosphatidylcholine (16:0_18:3) levels || id:GCST90277283	24.1479
rs114797690	1	98597981	T	C	0.0234183	0.263461	0.0588597	7.71171e-06	GCST90277283	7174	Phosphatidylcholine (16:0_18:3) levels || id:GCST90277283	20.0353
rs111506410	20	1141294	C	T	0.027672	0.242796	0.0516328	2.61657e-06	GCST90277283	7174	Phosphatidylcholine (16:0_18:3) levels || id:GCST90277283	22.1122
rs57021772	22	23430310	A	G	0.019464	0.280618	0.0632101	9.16013e-06	GCST90277283	7174	Phosphatidylcholine (16:0_18:3) levels || id:GCST90277283	19.7087
rs2499085	10	19302248	C	T	0.845744	0.109955	0.0243296	6.29692e-06	GCST90277284	6882	Phosphatidylcholine (16:0_20:1) levels || id:GCST90277284	20.4249
rs147707008	2	13150132	A	G	0.0428536	-0.197648	0.0436027	5.91183e-06	GCST90277284	6882	Phosphatidylcholine (16:0_20:1) levels || id:GCST90277284	20.5475
rs1409892	6	51400810	A	G	0.448009	0.0788787	0.0171899	4.53529e-06	GCST90277284	6882	Phosphatidylcholine (16:0_20:1) levels || id:GCST90277284	21.0559
rs17715191	10	114348244	G	A	0.18287	0.105846	0.0231209	4.7692e-06	GCST90277284	6882	Phosphatidylcholine (16:0_20:1) levels || id:GCST90277284	20.9575
rs174594	11	61852357	A	C	0.5815	-0.11459	0.0172811	3.57873e-11	GCST90277284	6882	Phosphatidylcholine (16:0_20:1) levels || id:GCST90277284	43.9694
rs10490936	10	82089541	G	A	0.00962157	-0.427355	0.095315	7.47336e-06	GCST90277284	6882	Phosphatidylcholine (16:0_20:1) levels || id:GCST90277284	20.1027
rs10995430	10	63087988	T	C	0.650489	-0.0842762	0.017918	2.60556e-06	GCST90277284	6882	Phosphatidylcholine (16:0_20:1) levels || id:GCST90277284	22.1223
rs150608914	5	137344967	A	G	0.0497369	0.195065	0.0395386	8.25477e-07	GCST90277284	6882	Phosphatidylcholine (16:0_20:1) levels || id:GCST90277284	24.3398
rs2268493	3	8759154	C	T	0.391908	0.0844989	0.0175948	1.60015e-06	GCST90277284	6882	Phosphatidylcholine (16:0_20:1) levels || id:GCST90277284	23.0639
rs73728261	6	18747694	T	C	0.128721	0.116685	0.0250031	3.11473e-06	GCST90277284	6882	Phosphatidylcholine (16:0_20:1) levels || id:GCST90277284	21.7792
rs12707188	7	134906346	T	C	0.416896	0.0921884	0.0175954	1.65817e-07	GCST90277284	6882	Phosphatidylcholine (16:0_20:1) levels || id:GCST90277284	27.4508
rs6007233	22	44667863	T	C	0.678459	0.0848606	0.0184006	4.06334e-06	GCST90277284	6882	Phosphatidylcholine (16:0_20:1) levels || id:GCST90277284	21.2691
rs2317091	11	63193288	A	T	0.040317	0.218183	0.0430466	4.10578e-07	GCST90277285	7135	Phosphatidylcholine (16:0_20:2) levels || id:GCST90277285	25.69
rs79718024	11	107569619	G	A	0.154606	-0.112541	0.0235272	1.75563e-06	GCST90277285	7135	Phosphatidylcholine (16:0_20:2) levels || id:GCST90277285	22.8813
rs142392117	4	176627941	C	T	0.021616	-0.276717	0.0572957	1.39563e-06	GCST90277285	7135	Phosphatidylcholine (16:0_20:2) levels || id:GCST90277285	23.3253
rs10160784	11	75745010	C	T	0.232378	-0.10964	0.0198798	3.60553e-08	GCST90277285	7135	Phosphatidylcholine (16:0_20:2) levels || id:GCST90277285	30.4168
rs174592	11	61851136	G	A	0.418474	0.261677	0.0167661	4.95687e-54	GCST90277285	7135	Phosphatidylcholine (16:0_20:2) levels || id:GCST90277285	243.594
rs12761749	10	90294727	C	T	0.149893	-0.104921	0.0237287	9.92684e-06	GCST90277285	7135	Phosphatidylcholine (16:0_20:2) levels || id:GCST90277285	19.5514
rs17268633	2	56194921	G	A	0.020327	-0.285285	0.060055	2.06818e-06	GCST90277285	7135	Phosphatidylcholine (16:0_20:2) levels || id:GCST90277285	22.5663
rs17126640	12	52311207	A	G	0.203462	-0.0982312	0.0209179	2.69815e-06	GCST90277285	7135	Phosphatidylcholine (16:0_20:2) levels || id:GCST90277285	22.0527
rs1260326	2	27508073	C	T	0.650878	-0.0971522	0.0175127	2.99807e-08	GCST90277285	7135	Phosphatidylcholine (16:0_20:2) levels || id:GCST90277285	30.7751
rs12700446	7	23532125	T	C	0.0161409	0.308637	0.0673953	4.7347e-06	GCST90277285	7135	Phosphatidylcholine (16:0_20:2) levels || id:GCST90277285	20.9719
rs34516410	6	99968458	T	G	0.133361	-0.114191	0.0247887	4.16181e-06	GCST90277285	7135	Phosphatidylcholine (16:0_20:2) levels || id:GCST90277285	21.2205
rs1815763	11	67075266	A	G	0.0112427	-0.366271	0.079701	4.3859e-06	GCST90277285	7135	Phosphatidylcholine (16:0_20:2) levels || id:GCST90277285	21.1192
rs72800299	10	65395218	A	T	0.273838	-0.0849344	0.0185386	4.69216e-06	GCST90277285	7135	Phosphatidylcholine (16:0_20:2) levels || id:GCST90277285	20.99
rs78230994	4	26558575	A	G	0.00553207	0.594643	0.122564	1.24762e-06	GCST90277285	7135	Phosphatidylcholine (16:0_20:2) levels || id:GCST90277285	23.5389
rs2236514	9	136677616	G	C	0.647094	-0.0906553	0.0178429	3.85286e-07	GCST90277285	7135	Phosphatidylcholine (16:0_20:2) levels || id:GCST90277285	25.814
rs148069564	10	51792352	A	T	0.00298714	-0.777176	0.166917	3.27898e-06	GCST90277285	7135	Phosphatidylcholine (16:0_20:2) levels || id:GCST90277285	21.6789
rs1169289	12	120978819	G	C	0.470007	0.0753764	0.0167978	7.321e-06	GCST90277285	7135	Phosphatidylcholine (16:0_20:2) levels || id:GCST90277285	20.1357
rs17128436	11	124146158	C	G	0.0156578	0.309185	0.0688884	7.29017e-06	GCST90277285	7135	Phosphatidylcholine (16:0_20:2) levels || id:GCST90277285	20.144
rs1168041	1	62494579	C	T	0.733272	0.0926305	0.0188647	9.28968e-07	GCST90277285	7135	Phosphatidylcholine (16:0_20:2) levels || id:GCST90277285	24.1106
rs3132935	6	32203298	G	A	0.176559	-0.0969975	0.0216811	7.79682e-06	GCST90277285	7135	Phosphatidylcholine (16:0_20:2) levels || id:GCST90277285	20.0151
rs113130033	14	89719965	G	A	0.0429959	-0.196643	0.0410836	1.73049e-06	GCST90277285	7135	Phosphatidylcholine (16:0_20:2) levels || id:GCST90277285	22.9097
rs76711488	18	8971803	A	G	0.0233365	-0.259612	0.055991	3.59998e-06	GCST90277285	7135	Phosphatidylcholine (16:0_20:2) levels || id:GCST90277285	21.4987
rs150057262	19	19210016	G	C	0.0521856	-0.202374	0.0387137	1.76593e-07	GCST90277285	7135	Phosphatidylcholine (16:0_20:2) levels || id:GCST90277285	27.3263
rs1800588	15	58431476	T	C	0.258046	0.10685	0.0194158	3.85363e-08	GCST90277285	7135	Phosphatidylcholine (16:0_20:2) levels || id:GCST90277285	30.2858
rs138597	22	44572650	A	G	0.708661	0.0813706	0.0183924	9.8187e-06	GCST90277285	7135	Phosphatidylcholine (16:0_20:2) levels || id:GCST90277285	19.573
rs113550786	16	13890509	G	A	0.012264	0.393108	0.0827386	2.06009e-06	GCST90277285	7135	Phosphatidylcholine (16:0_20:2) levels || id:GCST90277285	22.5739
rs1532085	15	58391167	G	A	0.573441	-0.0938326	0.0168564	2.68886e-08	GCST90277285	7135	Phosphatidylcholine (16:0_20:2) levels || id:GCST90277285	30.9869
rs1640963	16	6506441	C	G	0.0315503	-0.211218	0.047727	9.7563e-06	GCST90277285	7135	Phosphatidylcholine (16:0_20:2) levels || id:GCST90277285	19.5855
rs62081852	18	26802732	T	C	0.0176631	0.389035	0.0676723	9.34709e-09	GCST90277285	7135	Phosphatidylcholine (16:0_20:2) levels || id:GCST90277285	33.0488
rs968567	11	61828092	T	C	0.113005	0.256722	0.0263823	3.04743e-22	GCST90277286	7174	Phosphatidylcholine (16:0_20:3) levels || id:GCST90277286	94.6893
rs77990460	2	126127979	C	A	0.0171061	-0.306566	0.0673205	5.35074e-06	GCST90277286	7174	Phosphatidylcholine (16:0_20:3) levels || id:GCST90277286	20.7374
rs116917626	17	51561964	T	C	0.0275072	-0.23436	0.052485	8.10111e-06	GCST90277286	7174	Phosphatidylcholine (16:0_20:3) levels || id:GCST90277286	19.9387
rs143838492	5	114892988	A	G	0.00332922	0.678246	0.148723	5.18972e-06	GCST90277286	7174	Phosphatidylcholine (16:0_20:3) levels || id:GCST90277286	20.7978
rs151287892	6	156361355	A	G	0.0932281	-0.131799	0.02914	6.1947e-06	GCST90277286	7174	Phosphatidylcholine (16:0_20:3) levels || id:GCST90277286	20.4572
rs56374730	16	15773795	G	T	0.296257	0.083407	0.0183846	5.80052e-06	GCST90277286	7174	Phosphatidylcholine (16:0_20:3) levels || id:GCST90277286	20.5824
rs6498540	16	15036737	G	A	0.334003	-0.192345	0.017648	1.90425e-27	GCST90277286	7174	Phosphatidylcholine (16:0_20:3) levels || id:GCST90277286	118.788
rs117372257	9	71015708	T	C	0.00942872	-0.402071	0.0882047	5.23485e-06	GCST90277286	7174	Phosphatidylcholine (16:0_20:3) levels || id:GCST90277286	20.7789
rs138705401	12	43610337	T	C	0.0471019	0.182684	0.0397879	4.47532e-06	GCST90277286	7174	Phosphatidylcholine (16:0_20:3) levels || id:GCST90277286	21.0814
rs141883259	5	120061007	G	A	0.0102326	0.379693	0.0830362	4.89285e-06	GCST90277286	7174	Phosphatidylcholine (16:0_20:3) levels || id:GCST90277286	20.9089
rs7173306	15	92337647	C	T	0.673993	-0.0838833	0.0181305	3.77929e-06	GCST90277286	7174	Phosphatidylcholine (16:0_20:3) levels || id:GCST90277286	21.4058
rs319552	13	93173799	C	G	0.254699	0.0870744	0.0192573	6.2314e-06	GCST90277286	7174	Phosphatidylcholine (16:0_20:3) levels || id:GCST90277286	20.4451
rs77419701	13	66958436	C	T	0.0369942	-0.19988	0.0438965	5.36134e-06	GCST90277286	7174	Phosphatidylcholine (16:0_20:3) levels || id:GCST90277286	20.7338
rs1260326	2	27508073	C	T	0.650878	-0.0773722	0.017476	9.67374e-06	GCST90277286	7174	Phosphatidylcholine (16:0_20:3) levels || id:GCST90277286	19.6013
rs10102672	8	39183266	G	C	0.292518	0.0864893	0.0183785	2.5716e-06	GCST90277286	7174	Phosphatidylcholine (16:0_20:3) levels || id:GCST90277286	22.1465
rs150057262	19	19210016	G	C	0.0521856	-0.199959	0.0386695	2.38966e-07	GCST90277286	7174	Phosphatidylcholine (16:0_20:3) levels || id:GCST90277286	26.739
rs1168041	1	62494579	C	T	0.733272	0.0893207	0.0188147	2.09912e-06	GCST90277286	7174	Phosphatidylcholine (16:0_20:3) levels || id:GCST90277286	22.5377
rs1410901	10	90245408	T	C	0.504904	0.0792456	0.0170117	3.2424e-06	GCST90277286	7174	Phosphatidylcholine (16:0_20:3) levels || id:GCST90277286	21.6998
rs372466687	7	146970602	T	C	0.0151609	0.313542	0.0689882	5.58338e-06	GCST90277286	7174	Phosphatidylcholine (16:0_20:3) levels || id:GCST90277286	20.6558
rs2379129	20	62310086	A	C	0.399474	-0.0772898	0.0171593	6.76011e-06	GCST90277286	7174	Phosphatidylcholine (16:0_20:3) levels || id:GCST90277286	20.2883
rs79136768	11	61594967	G	A	0.036937	-0.206467	0.0447608	4.03844e-06	GCST90277287	7174	Phosphatidylcholine (16:0_20:4) levels || id:GCST90277287	21.2768
rs1251003	8	8854096	A	T	0.0898883	-0.143925	0.0296463	1.23025e-06	GCST90277287	7174	Phosphatidylcholine (16:0_20:4) levels || id:GCST90277287	23.5685
rs4756323	11	36469520	T	C	0.455803	-0.0775758	0.0166472	3.2167e-06	GCST90277287	7174	Phosphatidylcholine (16:0_20:4) levels || id:GCST90277287	21.7155
rs1792909	11	62170073	A	G	0.387265	-0.0900977	0.0171395	1.49946e-07	GCST90277287	7174	Phosphatidylcholine (16:0_20:4) levels || id:GCST90277287	27.6332
rs6498540	16	15036737	G	A	0.334003	-0.0787854	0.0176805	8.46536e-06	GCST90277287	7174	Phosphatidylcholine (16:0_20:4) levels || id:GCST90277287	19.8565
rs141391095	17	10763022	G	A	0.0208715	-0.28091	0.0597032	2.58145e-06	GCST90277287	7174	Phosphatidylcholine (16:0_20:4) levels || id:GCST90277287	22.138
rs149130695	4	186464194	C	A	0.0650402	0.154129	0.0347573	9.36269e-06	GCST90277287	7174	Phosphatidylcholine (16:0_20:4) levels || id:GCST90277287	19.6642
rs147549994	16	1939264	T	G	0.035936	0.246269	0.0452755	5.51286e-08	GCST90277287	7174	Phosphatidylcholine (16:0_20:4) levels || id:GCST90277287	29.5865
rs2966427	7	110566718	G	C	0.931756	-0.14683	0.0328159	7.7796e-06	GCST90277287	7174	Phosphatidylcholine (16:0_20:4) levels || id:GCST90277287	20.0199
rs499974	11	75743976	A	C	0.232313	-0.102702	0.0198192	2.25761e-07	GCST90277287	7174	Phosphatidylcholine (16:0_20:4) levels || id:GCST90277287	26.8526
rs72709529	14	101397558	A	C	0.0233496	-0.272456	0.0559182	1.12633e-06	GCST90277287	7174	Phosphatidylcholine (16:0_20:4) levels || id:GCST90277287	23.7403
rs3741252	11	61744026	T	C	0.133653	0.210427	0.0245327	1.16948e-17	GCST90277287	7174	Phosphatidylcholine (16:0_20:4) levels || id:GCST90277287	73.5719
rs187429064	19	19269704	G	A	0.0535314	-0.226182	0.0376869	2.04418e-09	GCST90277287	7174	Phosphatidylcholine (16:0_20:4) levels || id:GCST90277287	36.0193
rs17366743	3	186854300	C	T	0.0341326	-0.202994	0.0458527	9.68474e-06	GCST90277287	7174	Phosphatidylcholine (16:0_20:4) levels || id:GCST90277287	19.5991
rs116643980	1	4847659	T	G	0.0555543	0.16746	0.0366042	4.84136e-06	GCST90277287	7174	Phosphatidylcholine (16:0_20:4) levels || id:GCST90277287	20.9296
rs3820438	1	201955621	C	G	0.290801	0.0890593	0.0182903	1.14527e-06	GCST90277287	7174	Phosphatidylcholine (16:0_20:4) levels || id:GCST90277287	23.7092
rs12720922	16	56966973	A	G	0.178659	-0.0963557	0.0216967	9.09422e-06	GCST90277287	7174	Phosphatidylcholine (16:0_20:4) levels || id:GCST90277287	19.7227
rs13329893	16	87672930	C	A	0.0596399	0.157594	0.0355017	9.16147e-06	GCST90277287	7174	Phosphatidylcholine (16:0_20:4) levels || id:GCST90277287	19.7052
rs2943813	11	61490996	C	T	0.782953	-0.139019	0.0203918	9.96424e-12	GCST90277287	7174	Phosphatidylcholine (16:0_20:4) levels || id:GCST90277287	46.4769
rs116438525	4	181645150	T	C	0.00708978	-0.47024	0.101956	4.05305e-06	GCST90277287	7174	Phosphatidylcholine (16:0_20:4) levels || id:GCST90277287	21.2723
rs11062107	12	2077875	G	A	0.222589	-0.0890031	0.0200451	9.11868e-06	GCST90277287	7174	Phosphatidylcholine (16:0_20:4) levels || id:GCST90277287	19.7149
rs58160859	7	156099813	T	C	0.221092	0.0925429	0.0203858	5.72415e-06	GCST90277287	7174	Phosphatidylcholine (16:0_20:4) levels || id:GCST90277287	20.6078
rs17017629	4	143352205	T	C	0.0268036	-0.230654	0.0512099	6.7781e-06	GCST90277287	7174	Phosphatidylcholine (16:0_20:4) levels || id:GCST90277287	20.2868
rs117052092	11	60510502	T	C	0.0281295	-0.221326	0.0498792	9.25145e-06	GCST90277287	7174	Phosphatidylcholine (16:0_20:4) levels || id:GCST90277287	19.6891
rs174528	11	61776027	C	T	0.41439	-0.58723	0.0155441	1e-200	GCST90277287	7174	Phosphatidylcholine (16:0_20:4) levels || id:GCST90277287	1427.2
rs1481977	11	103598670	G	A	0.860983	0.109098	0.0243652	7.65505e-06	GCST90277288	7173	Phosphatidylcholine (16:0_20:5) levels || id:GCST90277288	20.049
rs4908782	1	8828055	T	C	0.354184	-0.0796633	0.0174655	5.16736e-06	GCST90277288	7173	Phosphatidylcholine (16:0_20:5) levels || id:GCST90277288	20.8044
rs3936196	2	239878629	A	G	0.608507	-0.0774065	0.0174458	9.25317e-06	GCST90277288	7173	Phosphatidylcholine (16:0_20:5) levels || id:GCST90277288	19.6867
rs3796575	4	155800587	T	C	0.227876	-0.0916324	0.0202993	6.45679e-06	GCST90277288	7173	Phosphatidylcholine (16:0_20:5) levels || id:GCST90277288	20.3768
rs113917790	6	21142482	T	C	0.0132488	0.350023	0.0743456	2.5458e-06	GCST90277288	7173	Phosphatidylcholine (16:0_20:5) levels || id:GCST90277288	22.1658
rs2041149	12	101716327	G	A	0.477283	-0.0787484	0.016776	2.72526e-06	GCST90277288	7173	Phosphatidylcholine (16:0_20:5) levels || id:GCST90277288	22.0347
rs61653779	16	20568904	C	T	0.0200537	0.273719	0.0604227	5.98715e-06	GCST90277288	7173	Phosphatidylcholine (16:0_20:5) levels || id:GCST90277288	20.5215
rs2733412	3	114428196	C	T	0.188502	-0.0955445	0.0214714	8.71685e-06	GCST90277288	7173	Phosphatidylcholine (16:0_20:5) levels || id:GCST90277288	19.8012
rs7947954	11	42657198	C	T	0.154687	0.107838	0.0230016	2.80466e-06	GCST90277288	7173	Phosphatidylcholine (16:0_20:5) levels || id:GCST90277288	21.98
rs102274	11	61790354	C	T	0.408673	-0.372594	0.0165009	4.34003e-109	GCST90277288	7173	Phosphatidylcholine (16:0_20:5) levels || id:GCST90277288	509.866
rs28569162	11	87975724	G	A	0.131263	0.11531	0.0251662	4.68438e-06	GCST90277288	7173	Phosphatidylcholine (16:0_20:5) levels || id:GCST90277288	20.9942
rs62025936	16	10434179	G	A	0.164905	0.120588	0.0227471	1.18341e-07	GCST90277288	7173	Phosphatidylcholine (16:0_20:5) levels || id:GCST90277288	28.1032
rs3018617	11	62435462	G	A	0.301508	-0.0934777	0.0188348	7.08294e-07	GCST90277288	7173	Phosphatidylcholine (16:0_20:5) levels || id:GCST90277288	24.6317
rs80083325	14	104397326	A	G	0.0347716	-0.214431	0.04818	8.68564e-06	GCST90277288	7173	Phosphatidylcholine (16:0_20:5) levels || id:GCST90277288	19.808
rs59839417	3	39249420	A	G	0.205699	-0.0991331	0.0208492	2.02308e-06	GCST90277288	7173	Phosphatidylcholine (16:0_20:5) levels || id:GCST90277288	22.6078
rs113394924	11	62314821	G	T	0.0873313	0.140717	0.0297431	2.2767e-06	GCST90277288	7173	Phosphatidylcholine (16:0_20:5) levels || id:GCST90277288	22.3831
rs146489454	5	115424684	T	C	0.0314191	-0.216901	0.0489032	9.32472e-06	GCST90277288	7173	Phosphatidylcholine (16:0_20:5) levels || id:GCST90277288	19.672
rs34822092	2	52123601	A	T	0.0225232	-0.283216	0.0563876	5.21426e-07	GCST90277288	7173	Phosphatidylcholine (16:0_20:5) levels || id:GCST90277288	25.2272
rs7780677	7	132693734	A	C	0.409033	-0.0861957	0.0170406	4.33169e-07	GCST90277288	7173	Phosphatidylcholine (16:0_20:5) levels || id:GCST90277288	25.5859
rs137945273	14	71270831	T	C	0.0367827	-0.203844	0.045397	7.21971e-06	GCST90277288	7173	Phosphatidylcholine (16:0_20:5) levels || id:GCST90277288	20.1624
rs10936925	3	177015370	T	G	0.339972	0.0785529	0.0176694	8.89252e-06	GCST90277288	7173	Phosphatidylcholine (16:0_20:5) levels || id:GCST90277288	19.7643
rs174527	11	61770929	C	G	0.44432	-0.101211	0.0170739	3.21183e-09	GCST90277288	7173	Phosphatidylcholine (16:0_20:5) levels || id:GCST90277288	35.139
rs74754540	11	61948885	A	G	0.0491712	-0.188951	0.0388569	1.1805e-06	GCST90277288	7173	Phosphatidylcholine (16:0_20:5) levels || id:GCST90277288	23.6462
rs531117	11	75745089	T	C	0.232379	-0.0884288	0.0198724	8.72926e-06	GCST90277288	7173	Phosphatidylcholine (16:0_20:5) levels || id:GCST90277288	19.801
rs2833287	21	31127778	G	A	0.00723384	0.460243	0.103372	8.62222e-06	GCST90277288	7173	Phosphatidylcholine (16:0_20:5) levels || id:GCST90277288	19.823
rs12528390	6	148952703	A	G	0.0556979	0.18176	0.0374262	1.21867e-06	GCST90277289	6874	Phosphatidylcholine (16:0_22:4) levels || id:GCST90277289	23.5855
rs3741252	11	61744026	T	C	0.133653	0.120583	0.0250589	1.52512e-06	GCST90277289	6874	Phosphatidylcholine (16:0_22:4) levels || id:GCST90277289	23.1552
rs570929	11	88318708	C	G	0.548187	-0.0786657	0.0170413	3.97668e-06	GCST90277289	6874	Phosphatidylcholine (16:0_22:4) levels || id:GCST90277289	21.3091
rs10741214	10	130397790	T	C	0.709545	-0.0871988	0.0194726	7.64948e-06	GCST90277289	6874	Phosphatidylcholine (16:0_22:4) levels || id:GCST90277289	20.0527
rs4856561	3	85098584	A	C	0.0467112	0.211794	0.0402392	1.45561e-07	GCST90277289	6874	Phosphatidylcholine (16:0_22:4) levels || id:GCST90277289	27.7031
rs4693564	4	83110085	C	A	0.83083	0.115235	0.0234575	9.18682e-07	GCST90277289	6874	Phosphatidylcholine (16:0_22:4) levels || id:GCST90277289	24.1327
rs174551	11	61806212	C	T	0.406164	-0.289752	0.0170948	3.66567e-63	GCST90277289	6874	Phosphatidylcholine (16:0_22:4) levels || id:GCST90277289	287.293
rs10138425	14	100137997	G	A	0.164516	-0.101911	0.022903	8.7288e-06	GCST90277289	6874	Phosphatidylcholine (16:0_22:4) levels || id:GCST90277289	19.7996
rs75679298	1	102472833	T	C	0.00890825	0.42277	0.0951905	9.07545e-06	GCST90277289	6874	Phosphatidylcholine (16:0_22:4) levels || id:GCST90277289	19.7252
rs6713301	2	30362772	T	C	0.0100183	0.421164	0.0868236	1.25457e-06	GCST90277289	6874	Phosphatidylcholine (16:0_22:4) levels || id:GCST90277289	23.5303
rs1260326	2	27508073	C	T	0.650878	-0.0803016	0.0178217	6.7154e-06	GCST90277289	6874	Phosphatidylcholine (16:0_22:4) levels || id:GCST90277289	20.3025
rs72807394	17	10024173	T	C	0.13597	0.110946	0.0246021	6.59702e-06	GCST90277289	6874	Phosphatidylcholine (16:0_22:4) levels || id:GCST90277289	20.3366
rs1393144	5	126004183	A	C	0.172462	-0.10381	0.0224926	3.99387e-06	GCST90277289	6874	Phosphatidylcholine (16:0_22:4) levels || id:GCST90277289	21.301
rs7007401	8	84225835	C	T	0.282222	-0.0885966	0.0189382	2.94612e-06	GCST90277289	6874	Phosphatidylcholine (16:0_22:4) levels || id:GCST90277289	21.8855
rs35040911	5	83594473	T	C	0.161378	-0.111975	0.0231463	1.34078e-06	GCST90277289	6874	Phosphatidylcholine (16:0_22:4) levels || id:GCST90277289	23.4034
rs61979278	14	98833387	C	T	0.0959946	-0.131161	0.0293159	7.79461e-06	GCST90277289	6874	Phosphatidylcholine (16:0_22:4) levels || id:GCST90277289	20.0172
rs148506839	8	118116184	A	T	0.0283845	-0.232779	0.0521513	8.18437e-06	GCST90277289	6874	Phosphatidylcholine (16:0_22:4) levels || id:GCST90277289	19.9231
rs192523409	12	107709655	C	T	0.0249371	0.276849	0.0557175	6.89203e-07	GCST90277289	6874	Phosphatidylcholine (16:0_22:4) levels || id:GCST90277289	24.689
rs111622683	20	937096	T	C	0.118917	0.123171	0.0275574	7.95603e-06	GCST90277289	6874	Phosphatidylcholine (16:0_22:4) levels || id:GCST90277289	19.9775
rs4686798	3	186727647	T	C	0.357753	-0.0859462	0.0175296	9.64805e-07	GCST90277289	6874	Phosphatidylcholine (16:0_22:4) levels || id:GCST90277289	24.0386
rs116522970	4	14330096	G	T	0.00490223	0.564586	0.127057	8.97795e-06	GCST90277289	6874	Phosphatidylcholine (16:0_22:4) levels || id:GCST90277289	19.7453
rs115448758	4	136353788	C	T	0.049232	0.200479	0.0403944	7.10792e-07	GCST90277289	6874	Phosphatidylcholine (16:0_22:4) levels || id:GCST90277289	24.6318
rs2236514	9	136677616	G	C	0.647094	-0.0919757	0.0181342	4.03772e-07	GCST90277289	6874	Phosphatidylcholine (16:0_22:4) levels || id:GCST90277289	25.7246
rs2730612	7	43872241	G	T	0.595698	0.0815017	0.0174187	2.93533e-06	GCST90277289	6874	Phosphatidylcholine (16:0_22:4) levels || id:GCST90277289	21.8928
rs1360225	9	23713150	C	T	0.202246	0.102262	0.0213252	1.65647e-06	GCST90277289	6874	Phosphatidylcholine (16:0_22:4) levels || id:GCST90277289	22.9955
rs77730345	16	2352549	A	G	0.0385651	0.212688	0.0451581	2.52559e-06	GCST90277289	6874	Phosphatidylcholine (16:0_22:4) levels || id:GCST90277289	22.1827
rs140028072	9	6890384	T	C	0.0343523	-0.217304	0.0474079	4.64669e-06	GCST90277289	6874	Phosphatidylcholine (16:0_22:4) levels || id:GCST90277289	21.0104
rs61008604	2	101652331	T	G	0.248766	-0.116042	0.0198473	5.23667e-09	GCST90277289	6874	Phosphatidylcholine (16:0_22:4) levels || id:GCST90277289	34.1844
rs73019765	6	160908659	C	T	0.142464	0.11206	0.023701	2.30811e-06	GCST90277290	7172	Phosphatidylcholine (16:0_22:5) levels || id:GCST90277290	22.3547
rs174527	11	61770929	C	G	0.44432	-0.112974	0.0170497	3.69031e-11	GCST90277290	7172	Phosphatidylcholine (16:0_22:5) levels || id:GCST90277290	43.906
rs62280086	4	7382480	A	G	0.17842	0.103451	0.0227234	5.37776e-06	GCST90277290	7172	Phosphatidylcholine (16:0_22:5) levels || id:GCST90277290	20.7263
rs58967664	8	93993037	C	T	0.0689047	0.149798	0.033795	9.4441e-06	GCST90277290	7172	Phosphatidylcholine (16:0_22:5) levels || id:GCST90277290	19.6475
rs73225965	8	25975855	A	G	0.120683	0.117044	0.026023	6.97052e-06	GCST90277290	7172	Phosphatidylcholine (16:0_22:5) levels || id:GCST90277290	20.2294
rs1260326	2	27508073	C	T	0.650878	-0.0903716	0.0174239	2.19924e-07	GCST90277290	7172	Phosphatidylcholine (16:0_22:5) levels || id:GCST90277290	26.9013
rs1242492	17	17471077	C	T	0.501135	-0.0748142	0.0168003	8.58401e-06	GCST90277290	7172	Phosphatidylcholine (16:0_22:5) levels || id:GCST90277290	19.8305
rs146509239	18	54253269	C	G	0.0160997	0.316441	0.0672762	2.60176e-06	GCST90277290	7172	Phosphatidylcholine (16:0_22:5) levels || id:GCST90277290	22.1239
rs62142428	2	35106778	A	C	0.031103	0.236216	0.0493993	1.77193e-06	GCST90277290	7172	Phosphatidylcholine (16:0_22:5) levels || id:GCST90277290	22.8653
rs1800574	12	120979061	T	C	0.0457285	0.208457	0.0396592	1.5119e-07	GCST90277290	7172	Phosphatidylcholine (16:0_22:5) levels || id:GCST90277290	27.6277
rs2613167	4	30161140	T	G	0.373104	0.080838	0.0176677	4.83066e-06	GCST90277290	7172	Phosphatidylcholine (16:0_22:5) levels || id:GCST90277290	20.9349
rs139606388	5	134851174	T	C	0.0291319	-0.221299	0.0491376	6.78013e-06	GCST90277290	7172	Phosphatidylcholine (16:0_22:5) levels || id:GCST90277290	20.2829
rs61653779	16	20568904	C	T	0.0200537	0.275942	0.0602292	4.68947e-06	GCST90277290	7172	Phosphatidylcholine (16:0_22:5) levels || id:GCST90277290	20.9904
rs3009985	1	212018649	A	G	0.716405	0.0833003	0.0184674	6.56041e-06	GCST90277290	7172	Phosphatidylcholine (16:0_22:5) levels || id:GCST90277290	20.3461
rs7805803	7	50185795	A	G	0.401599	0.0807081	0.0170772	2.33033e-06	GCST90277290	7172	Phosphatidylcholine (16:0_22:5) levels || id:GCST90277290	22.3358
rs3096698	6	32139362	C	T	0.631001	-0.0835997	0.0173056	1.38797e-06	GCST90277290	7172	Phosphatidylcholine (16:0_22:5) levels || id:GCST90277290	23.3365
rs147057045	1	34932549	T	C	0.0153497	-0.340943	0.0725172	2.62904e-06	GCST90277290	7172	Phosphatidylcholine (16:0_22:5) levels || id:GCST90277290	22.1045
rs147797702	18	52743009	C	T	0.00935496	-0.477283	0.0890705	8.64452e-08	GCST90277290	7172	Phosphatidylcholine (16:0_22:5) levels || id:GCST90277290	28.7134
rs11072257	15	71171261	C	T	0.110517	-0.12013	0.0269574	8.45924e-06	GCST90277290	7172	Phosphatidylcholine (16:0_22:5) levels || id:GCST90277290	19.8585
rs174533	11	61781553	A	G	0.408601	-0.41301	0.0163459	5.07521e-135	GCST90277290	7172	Phosphatidylcholine (16:0_22:5) levels || id:GCST90277290	638.416
rs2236514	9	136677616	G	C	0.647094	-0.123138	0.0177246	4.04291e-12	GCST90277290	7172	Phosphatidylcholine (16:0_22:5) levels || id:GCST90277290	48.2649
rs80197029	12	78247210	T	G	0.0110072	0.392084	0.0813877	1.48165e-06	GCST90277290	7172	Phosphatidylcholine (16:0_22:5) levels || id:GCST90277290	23.2082
rs3019200	11	61481911	A	C	0.803119	-0.108578	0.0213536	3.76801e-07	GCST90277290	7172	Phosphatidylcholine (16:0_22:5) levels || id:GCST90277290	25.8548
rs4016738	3	39250756	C	G	0.205731	-0.093494	0.0207956	7.03658e-06	GCST90277290	7172	Phosphatidylcholine (16:0_22:5) levels || id:GCST90277290	20.2127
rs9918362	6	10999417	C	T	0.458079	0.084561	0.0168202	5.089e-07	GCST90277290	7172	Phosphatidylcholine (16:0_22:5) levels || id:GCST90277290	25.2742
rs7936002	11	62451557	G	A	0.257197	0.088995	0.0196734	6.16704e-06	GCST90277290	7172	Phosphatidylcholine (16:0_22:5) levels || id:GCST90277290	20.4631
rs12598390	16	54140373	G	A	0.355041	0.0786919	0.0173571	5.88574e-06	GCST90277290	7172	Phosphatidylcholine (16:0_22:5) levels || id:GCST90277290	20.5544
rs508049	11	68908029	T	C	0.0979671	-0.16692	0.0286074	5.61621e-09	GCST90277290	7172	Phosphatidylcholine (16:0_22:5) levels || id:GCST90277290	34.0455
rs56336136	19	48224239	T	C	0.104466	0.125422	0.0275426	5.35275e-06	GCST90277290	7172	Phosphatidylcholine (16:0_22:5) levels || id:GCST90277290	20.7366
rs62229686	21	43971391	T	C	0.0391116	-0.246348	0.0419645	4.53838e-09	GCST90277290	7172	Phosphatidylcholine (16:0_22:5) levels || id:GCST90277290	34.4615
rs10498720	6	24353208	C	A	0.0294103	0.261962	0.0503467	2.01121e-07	GCST90277291	7170	Phosphatidylcholine (16:0_22:6) levels || id:GCST90277291	27.0729
rs61900787	11	42654689	C	T	0.414617	0.0785995	0.0168943	3.3372e-06	GCST90277291	7170	Phosphatidylcholine (16:0_22:6) levels || id:GCST90277291	21.6451
rs174544	11	61800281	A	C	0.379757	-0.126716	0.0172553	2.30441e-13	GCST90277291	7170	Phosphatidylcholine (16:0_22:6) levels || id:GCST90277291	53.9284
rs4937784	11	133501713	T	C	0.135939	-0.119375	0.0248294	1.55526e-06	GCST90277291	7170	Phosphatidylcholine (16:0_22:6) levels || id:GCST90277291	23.115
rs77304558	5	153118411	C	T	0.00212241	-0.914876	0.196123	3.14159e-06	GCST90277291	7170	Phosphatidylcholine (16:0_22:6) levels || id:GCST90277291	21.7604
rs117185962	10	126057886	C	A	0.0221893	-0.268296	0.0590505	5.61874e-06	GCST90277291	7170	Phosphatidylcholine (16:0_22:6) levels || id:GCST90277291	20.6434
rs1935135	13	107675829	C	T	0.286753	0.0825672	0.018287	6.42493e-06	GCST90277291	7170	Phosphatidylcholine (16:0_22:6) levels || id:GCST90277291	20.3859
rs73188528	7	106395713	A	G	0.200375	0.0982658	0.022037	8.34935e-06	GCST90277291	7170	Phosphatidylcholine (16:0_22:6) levels || id:GCST90277291	19.8838
rs2075083	7	17680332	T	G	0.581063	0.0810713	0.0167994	1.42153e-06	GCST90277291	7170	Phosphatidylcholine (16:0_22:6) levels || id:GCST90277291	23.2888
rs79508872	14	78360286	A	C	0.020161	-0.275754	0.0598458	4.13556e-06	GCST90277291	7170	Phosphatidylcholine (16:0_22:6) levels || id:GCST90277291	21.2313
rs76218130	4	11829414	C	A	0.0244524	0.248793	0.0558475	8.51508e-06	GCST90277291	7170	Phosphatidylcholine (16:0_22:6) levels || id:GCST90277291	19.8458
rs17173596	7	150780296	A	G	0.303746	0.0822015	0.0182705	6.92517e-06	GCST90277291	7170	Phosphatidylcholine (16:0_22:6) levels || id:GCST90277291	20.2422
rs57634784	2	158238814	T	C	0.330952	-0.0873597	0.0175855	6.92569e-07	GCST90277291	7170	Phosphatidylcholine (16:0_22:6) levels || id:GCST90277291	24.6782
rs6864719	5	54649287	G	A	0.948657	-0.170655	0.0382198	8.12008e-06	GCST90277291	7170	Phosphatidylcholine (16:0_22:6) levels || id:GCST90277291	19.9371
rs117061362	15	101196347	T	G	0.044898	0.214587	0.0410865	1.8104e-07	GCST90277291	7170	Phosphatidylcholine (16:0_22:6) levels || id:GCST90277291	27.2777
rs3775850	4	119529863	A	G	0.204242	-0.095713	0.0207689	4.12409e-06	GCST90277291	7170	Phosphatidylcholine (16:0_22:6) levels || id:GCST90277291	21.2381
rs964184	11	116778201	C	G	0.848991	-0.122296	0.0231941	1.38211e-07	GCST90277291	7170	Phosphatidylcholine (16:0_22:6) levels || id:GCST90277291	27.8016
rs117398583	10	125205699	A	G	0.0316929	-0.242768	0.0509021	1.88293e-06	GCST90277291	7170	Phosphatidylcholine (16:0_22:6) levels || id:GCST90277291	22.7463
rs143699848	5	82984713	C	T	0.0128905	-0.339835	0.0744975	5.15241e-06	GCST90277291	7170	Phosphatidylcholine (16:0_22:6) levels || id:GCST90277291	20.8091
rs74883996	16	24973770	T	C	0.011103	0.382146	0.0842415	5.81509e-06	GCST90277291	7170	Phosphatidylcholine (16:0_22:6) levels || id:GCST90277291	20.5782
rs10150075	14	72571809	T	C	0.0530446	-0.191189	0.0382426	5.88361e-07	GCST90277291	7170	Phosphatidylcholine (16:0_22:6) levels || id:GCST90277291	24.9937
rs77456635	15	64865848	A	G	0.02424	-0.23863	0.0535987	8.62209e-06	GCST90277291	7170	Phosphatidylcholine (16:0_22:6) levels || id:GCST90277291	19.8217
rs76744655	20	57590477	C	T	0.0255301	-0.247162	0.0552194	7.71775e-06	GCST90277291	7170	Phosphatidylcholine (16:0_22:6) levels || id:GCST90277291	20.0346
rs2609122	2	6080522	C	G	0.0239924	-0.274952	0.0571785	1.5507e-06	GCST90277292	6524	Phosphatidylcholine (16:1_18:0) levels || id:GCST90277292	23.1232
rs78275150	7	137280208	C	T	0.0200657	0.280188	0.062409	7.24733e-06	GCST90277292	6524	Phosphatidylcholine (16:1_18:0) levels || id:GCST90277292	20.156
rs114728714	2	172180344	A	G	0.0413159	0.204242	0.0453613	6.82381e-06	GCST90277292	6524	Phosphatidylcholine (16:1_18:0) levels || id:GCST90277292	20.2731
rs76447935	19	58583007	T	C	0.0229771	0.306866	0.0609657	4.94211e-07	GCST90277292	6524	Phosphatidylcholine (16:1_18:0) levels || id:GCST90277292	25.3353
rs2379129	20	62310086	A	C	0.399474	-0.0866742	0.0179675	1.43893e-06	GCST90277292	6524	Phosphatidylcholine (16:1_18:0) levels || id:GCST90277292	23.2704
rs145028924	2	15232755	G	A	0.00889946	-0.449444	0.0998505	6.86878e-06	GCST90277292	6524	Phosphatidylcholine (16:1_18:0) levels || id:GCST90277292	20.2605
rs76712623	4	131189906	A	G	0.0108733	-0.416364	0.0837677	6.83833e-07	GCST90277292	6524	Phosphatidylcholine (16:1_18:0) levels || id:GCST90277292	24.7055
rs9934078	16	78478626	C	A	0.270836	-0.0952731	0.0199087	1.74138e-06	GCST90277292	6524	Phosphatidylcholine (16:1_18:0) levels || id:GCST90277292	22.901
rs1533362	4	17072136	A	C	0.145478	0.113809	0.0246276	3.88639e-06	GCST90277292	6524	Phosphatidylcholine (16:1_18:0) levels || id:GCST90277292	21.3555
rs7991657	13	37372860	T	C	0.929369	0.156959	0.0346344	5.94727e-06	GCST90277292	6524	Phosphatidylcholine (16:1_18:0) levels || id:GCST90277292	20.538
rs1260326	2	27508073	C	T	0.650878	-0.107928	0.0182839	3.74622e-09	GCST90277292	6524	Phosphatidylcholine (16:1_18:0) levels || id:GCST90277292	34.8442
rs62239496	3	37451054	G	A	0.201222	-0.0980212	0.0220073	8.55898e-06	GCST90277292	6524	Phosphatidylcholine (16:1_18:0) levels || id:GCST90277292	19.8384
rs28807772	5	165822116	G	A	0.201768	0.101351	0.0217821	3.33376e-06	GCST90277292	6524	Phosphatidylcholine (16:1_18:0) levels || id:GCST90277292	21.6499
rs174559	11	61814184	A	G	0.313964	0.0951806	0.0189728	5.39141e-07	GCST90277292	6524	Phosphatidylcholine (16:1_18:0) levels || id:GCST90277292	25.1671
rs11112689	12	105707476	C	G	0.273349	-0.0881254	0.0194299	5.84109e-06	GCST90277292	6524	Phosphatidylcholine (16:1_18:0) levels || id:GCST90277292	20.5713
rs4332435	10	128061194	T	A	0.951275	0.185686	0.040847	5.56216e-06	GCST90277292	6524	Phosphatidylcholine (16:1_18:0) levels || id:GCST90277292	20.6651
rs77007318	16	59856268	C	G	0.0289285	-0.278941	0.0545155	3.19365e-07	GCST90277292	6524	Phosphatidylcholine (16:1_18:0) levels || id:GCST90277292	26.1809
rs10520096	15	38611953	C	G	0.0745395	0.151017	0.0332899	5.82147e-06	GCST90277292	6524	Phosphatidylcholine (16:1_18:0) levels || id:GCST90277292	20.5791
rs117402498	21	14678032	T	C	0.0469645	0.198573	0.0413331	1.58806e-06	GCST90277292	6524	Phosphatidylcholine (16:1_18:0) levels || id:GCST90277292	23.0805
rs75102979	7	81204492	A	G	0.0474879	0.182865	0.0410753	8.62936e-06	GCST90277293	7166	Phosphatidylcholine (16:1_18:1) levels || id:GCST90277293	19.8198
rs56316064	3	187394534	G	T	0.291901	-0.0902007	0.0187729	1.57886e-06	GCST90277293	7166	Phosphatidylcholine (16:1_18:1) levels || id:GCST90277293	23.0864
rs146934967	18	15033501	T	C	0.0130791	0.41533	0.0737284	1.83353e-08	GCST90277293	7166	Phosphatidylcholine (16:1_18:1) levels || id:GCST90277293	31.7334
rs7968329	12	4996173	G	A	0.44014	-0.075467	0.0167178	6.45317e-06	GCST90277293	7166	Phosphatidylcholine (16:1_18:1) levels || id:GCST90277293	20.3777
rs5865	2	97756543	T	C	0.711502	0.0872926	0.0183996	2.13119e-06	GCST90277293	7166	Phosphatidylcholine (16:1_18:1) levels || id:GCST90277293	22.5081
rs113366516	6	138148100	T	G	0.0170391	0.310847	0.066144	2.65387e-06	GCST90277293	7166	Phosphatidylcholine (16:1_18:1) levels || id:GCST90277293	22.0858
rs117217513	16	6532848	T	G	0.0277796	-0.230981	0.0508957	5.75854e-06	GCST90277293	7166	Phosphatidylcholine (16:1_18:1) levels || id:GCST90277293	20.5964
rs1532085	15	58391167	G	A	0.573441	-0.0925549	0.0168091	3.78957e-08	GCST90277293	7166	Phosphatidylcholine (16:1_18:1) levels || id:GCST90277293	30.3187
rs145551604	7	107240375	T	C	0.0732593	0.154651	0.0325281	2.02797e-06	GCST90277293	7166	Phosphatidylcholine (16:1_18:1) levels || id:GCST90277293	22.6041
rs701919	1	211687024	C	G	0.790489	-0.0935749	0.0204926	5.04397e-06	GCST90277293	7166	Phosphatidylcholine (16:1_18:1) levels || id:GCST90277293	20.8509
rs8100204	19	19282905	A	G	0.170713	-0.113813	0.0224576	4.1183e-07	GCST90277293	7166	Phosphatidylcholine (16:1_18:1) levels || id:GCST90277293	25.6837
rs8033940	15	58432643	A	G	0.336674	0.0938371	0.0180374	2.02043e-07	GCST90277293	7166	Phosphatidylcholine (16:1_18:1) levels || id:GCST90277293	27.0646
rs4447106	10	100600003	A	G	0.14104	0.128001	0.024219	1.29081e-07	GCST90277293	7166	Phosphatidylcholine (16:1_18:1) levels || id:GCST90277293	27.9328
rs139935251	11	30070603	C	T	0.00295488	-0.722842	0.157914	4.78077e-06	GCST90277293	7166	Phosphatidylcholine (16:1_18:1) levels || id:GCST90277293	20.953
rs116997061	12	19869115	T	C	0.0618727	-0.168286	0.0360019	3.00047e-06	GCST90277293	7166	Phosphatidylcholine (16:1_18:1) levels || id:GCST90277293	21.8497
rs56156922	16	56953457	C	T	0.278673	0.100858	0.0185877	5.94576e-08	GCST90277293	7166	Phosphatidylcholine (16:1_18:1) levels || id:GCST90277293	29.4421
rs7007401	8	84225835	C	T	0.282222	-0.0822442	0.0185277	9.16145e-06	GCST90277293	7166	Phosphatidylcholine (16:1_18:1) levels || id:GCST90277293	19.7046
rs72834725	10	62688203	T	C	0.0425995	0.196358	0.0419606	2.92461e-06	GCST90277293	7166	Phosphatidylcholine (16:1_18:1) levels || id:GCST90277293	21.8985
rs13402814	2	137186441	T	A	0.0597335	0.168743	0.0352075	1.67604e-06	GCST90277293	7166	Phosphatidylcholine (16:1_18:1) levels || id:GCST90277293	22.9711
rs61802164	1	160939985	T	C	0.0090423	-0.419145	0.0929359	6.57748e-06	GCST90277293	7166	Phosphatidylcholine (16:1_18:1) levels || id:GCST90277293	20.3405
rs1260326	2	27508073	C	T	0.650878	-0.110177	0.0174611	2.95414e-10	GCST90277293	7166	Phosphatidylcholine (16:1_18:1) levels || id:GCST90277293	39.8143
rs174560	11	61814292	C	T	0.382915	0.175659	0.017182	2.28142e-24	GCST90277293	7166	Phosphatidylcholine (16:1_18:1) levels || id:GCST90277293	104.519
rs74357965	5	20149566	C	A	0.102112	-0.126093	0.0280588	7.10114e-06	GCST90277293	7166	Phosphatidylcholine (16:1_18:1) levels || id:GCST90277293	20.195
rs36106314	18	61427576	G	A	0.253351	-0.0876225	0.0197445	9.21654e-06	GCST90277293	7166	Phosphatidylcholine (16:1_18:1) levels || id:GCST90277293	19.6942
rs185867215	17	18969312	A	C	0.00529524	0.565222	0.124176	5.40344e-06	GCST90277293	7166	Phosphatidylcholine (16:1_18:1) levels || id:GCST90277293	20.7187
rs141084476	8	5187127	T	G	0.0431687	0.188081	0.0415291	6.01975e-06	GCST90277293	7166	Phosphatidylcholine (16:1_18:1) levels || id:GCST90277293	20.5109
rs11189347	10	81316583	A	G	0.132737	-0.11648	0.0247508	2.57028e-06	GCST90277293	7166	Phosphatidylcholine (16:1_18:1) levels || id:GCST90277293	22.1475
rs603424	10	100315722	A	G	0.121331	-0.176374	0.0259753	1.20816e-11	GCST90277293	7166	Phosphatidylcholine (16:1_18:1) levels || id:GCST90277293	46.105
rs13150924	4	169277659	A	G	0.130232	-0.120642	0.0249624	1.37321e-06	GCST90277294	7165	Phosphatidylcholine (16:1_18:2) levels || id:GCST90277294	23.3574
rs7783799	7	6533456	G	T	0.307726	0.0860349	0.0183014	2.63413e-06	GCST90277294	7165	Phosphatidylcholine (16:1_18:2) levels || id:GCST90277294	22.0994
rs56156922	16	56953457	C	T	0.278673	0.113979	0.0185424	8.29911e-10	GCST90277294	7165	Phosphatidylcholine (16:1_18:2) levels || id:GCST90277294	37.7849
rs12031139	1	213668292	G	T	0.488929	0.0744697	0.0166744	8.07479e-06	GCST90277294	7165	Phosphatidylcholine (16:1_18:2) levels || id:GCST90277294	19.9461
rs4122352	16	15080714	A	G	0.281076	-0.0878371	0.0184474	1.95736e-06	GCST90277294	7165	Phosphatidylcholine (16:1_18:2) levels || id:GCST90277294	22.6718
rs603424	10	100315722	A	G	0.121331	-0.161319	0.0259236	5.15029e-10	GCST90277294	7165	Phosphatidylcholine (16:1_18:2) levels || id:GCST90277294	38.724
rs174574	11	61832870	C	A	0.590933	-0.365719	0.0164961	2.11189e-105	GCST90277294	7165	Phosphatidylcholine (16:1_18:2) levels || id:GCST90277294	491.51
rs1800588	15	58431476	T	C	0.258046	0.115653	0.0193118	2.21423e-09	GCST90277294	7165	Phosphatidylcholine (16:1_18:2) levels || id:GCST90277294	35.8648
rs10890773	11	107889276	A	G	0.860325	-0.109095	0.023841	4.81675e-06	GCST90277294	7165	Phosphatidylcholine (16:1_18:2) levels || id:GCST90277294	20.9392
rs6876235	5	86303978	C	T	0.904944	0.131068	0.0283608	3.87653e-06	GCST90277294	7165	Phosphatidylcholine (16:1_18:2) levels || id:GCST90277294	21.3578
rs184289628	6	139585552	G	T	0.0181655	0.283579	0.0622992	5.39937e-06	GCST90277294	7165	Phosphatidylcholine (16:1_18:2) levels || id:GCST90277294	20.7197
rs77949981	7	10911524	G	T	0.0196893	-0.275254	0.0608761	6.23465e-06	GCST90277294	7165	Phosphatidylcholine (16:1_18:2) levels || id:GCST90277294	20.4444
rs7036554	9	14382621	C	T	0.350278	0.0780918	0.0175888	9.12089e-06	GCST90277294	7165	Phosphatidylcholine (16:1_18:2) levels || id:GCST90277294	19.7124
rs216958	16	60201094	G	A	0.616837	-0.0794976	0.0173141	4.47169e-06	GCST90277294	7165	Phosphatidylcholine (16:1_18:2) levels || id:GCST90277294	21.0818
rs174527	11	61770929	C	G	0.44432	0.118335	0.017049	4.22671e-12	GCST90277294	7165	Phosphatidylcholine (16:1_18:2) levels || id:GCST90277294	48.1758
rs1260326	2	27508073	C	T	0.650878	-0.0984695	0.0174281	1.65899e-08	GCST90277294	7165	Phosphatidylcholine (16:1_18:2) levels || id:GCST90277294	31.923
rs10201921	2	137159225	A	G	0.0596423	0.156844	0.0351341	8.14759e-06	GCST90277294	7165	Phosphatidylcholine (16:1_18:2) levels || id:GCST90277294	19.9287
rs9480322	6	156383631	C	T	0.03717	-0.219767	0.0445259	8.15975e-07	GCST90277294	7165	Phosphatidylcholine (16:1_18:2) levels || id:GCST90277294	24.3612
rs9839380	3	26850125	G	A	0.334818	0.0960439	0.0177407	6.36906e-08	GCST90277294	7165	Phosphatidylcholine (16:1_18:2) levels || id:GCST90277294	29.3088
rs7936002	11	62451557	G	A	0.257197	-0.115471	0.0196301	4.22216e-09	GCST90277294	7165	Phosphatidylcholine (16:1_18:2) levels || id:GCST90277294	34.602
rs11602429	11	92398043	G	A	0.13202	0.112349	0.024701	5.49288e-06	GCST90277294	7165	Phosphatidylcholine (16:1_18:2) levels || id:GCST90277294	20.6876
rs1532085	15	58391167	G	A	0.573441	-0.0972163	0.0167684	7.02372e-09	GCST90277294	7165	Phosphatidylcholine (16:1_18:2) levels || id:GCST90277294	33.612
rs78575494	20	1014797	A	G	0.0367713	0.207344	0.0463423	7.79063e-06	GCST90277294	7165	Phosphatidylcholine (16:1_18:2) levels || id:GCST90277294	20.0183
rs571968630	18	20932590	C	G	0.0113885	0.493926	0.0791772	4.66937e-10	GCST90277294	7165	Phosphatidylcholine (16:1_18:2) levels || id:GCST90277294	38.9156
rs62104079	18	71672897	G	C	0.232084	0.103927	0.0200825	2.337e-07	GCST90277294	7165	Phosphatidylcholine (16:1_18:2) levels || id:GCST90277294	26.7807
rs150057262	19	19210016	G	C	0.0521856	-0.196637	0.038592	3.56562e-07	GCST90277294	7165	Phosphatidylcholine (16:1_18:2) levels || id:GCST90277294	25.9619
rs56317095	7	150431359	A	G	0.0311233	0.269207	0.0560764	1.62021e-06	GCST90277295	5564	Phosphatidylcholine (16:1_20:4) levels || id:GCST90277295	23.0469
rs56246023	3	159995286	T	G	0.138083	0.137223	0.0275605	6.57658e-07	GCST90277295	5564	Phosphatidylcholine (16:1_20:4) levels || id:GCST90277295	24.7902
rs75878220	1	163867608	C	G	0.0254786	-0.306304	0.0617769	7.31569e-07	GCST90277295	5564	Phosphatidylcholine (16:1_20:4) levels || id:GCST90277295	24.584
rs1757973	6	168992667	A	G	0.722909	0.0930771	0.0210047	9.53963e-06	GCST90277295	5564	Phosphatidylcholine (16:1_20:4) levels || id:GCST90277295	19.636
rs2197750	3	60495677	T	C	0.0709602	0.164335	0.0367116	7.74175e-06	GCST90277295	5564	Phosphatidylcholine (16:1_20:4) levels || id:GCST90277295	20.038
rs695112	11	75745535	T	A	0.240793	-0.108705	0.0224604	1.33436e-06	GCST90277295	5564	Phosphatidylcholine (16:1_20:4) levels || id:GCST90277295	23.4242
rs10848122	12	130508437	C	G	0.777593	-0.10993	0.0233401	2.53609e-06	GCST90277295	5564	Phosphatidylcholine (16:1_20:4) levels || id:GCST90277295	22.1833
rs2085061	4	176373256	G	T	0.934047	0.187625	0.0414716	6.18549e-06	GCST90277295	5564	Phosphatidylcholine (16:1_20:4) levels || id:GCST90277295	20.4682
rs174535	11	61783884	C	T	0.409133	-0.327652	0.019152	5.3348e-64	GCST90277295	5564	Phosphatidylcholine (16:1_20:4) levels || id:GCST90277295	292.683
rs75781049	11	84737810	G	T	0.0674319	0.168596	0.0379642	9.12825e-06	GCST90277295	5564	Phosphatidylcholine (16:1_20:4) levels || id:GCST90277295	19.7218
rs4539990	4	144171704	C	T	0.768584	-0.102625	0.0231318	9.3081e-06	GCST90277295	5564	Phosphatidylcholine (16:1_20:4) levels || id:GCST90277295	19.6828
rs2446624	1	161649571	T	C	0.0854391	0.163424	0.0348457	2.79605e-06	GCST90277295	5564	Phosphatidylcholine (16:1_20:4) levels || id:GCST90277295	21.9955
rs548874375	11	118970584	C	A	0.0273478	0.262901	0.0576901	5.29208e-06	GCST90277295	5564	Phosphatidylcholine (16:1_20:4) levels || id:GCST90277295	20.7674
rs117505687	12	96871603	A	G	0.0377119	-0.225971	0.0509463	9.35726e-06	GCST90277295	5564	Phosphatidylcholine (16:1_20:4) levels || id:GCST90277295	19.6734
rs6545883	2	61545122	G	A	0.619628	0.0952813	0.019579	1.16604e-06	GCST90277295	5564	Phosphatidylcholine (16:1_20:4) levels || id:GCST90277295	23.6829
rs9809733	3	43486710	A	C	0.562154	-0.0843227	0.0190476	9.73301e-06	GCST90277295	5564	Phosphatidylcholine (16:1_20:4) levels || id:GCST90277295	19.5979
rs174527	11	61770929	C	G	0.44432	-0.125269	0.0193727	1.09308e-10	GCST90277295	5564	Phosphatidylcholine (16:1_20:4) levels || id:GCST90277295	41.8126
rs8100204	19	19282905	A	G	0.170713	-0.125729	0.0256614	9.86769e-07	GCST90277295	5564	Phosphatidylcholine (16:1_20:4) levels || id:GCST90277295	24.0055
rs712268	17	18122430	G	C	0.391233	0.0874358	0.0191748	5.22127e-06	GCST90277295	5564	Phosphatidylcholine (16:1_20:4) levels || id:GCST90277295	20.793
rs11650558	17	21397913	T	C	0.536775	0.0919402	0.019085	1.4908e-06	GCST90277295	5564	Phosphatidylcholine (16:1_20:4) levels || id:GCST90277295	23.2074
rs11659363	18	22904677	G	T	0.242311	0.103932	0.0220889	2.59634e-06	GCST90277295	5564	Phosphatidylcholine (16:1_20:4) levels || id:GCST90277295	22.1386
rs192436652	19	54449569	T	C	0.0526219	0.203033	0.0432912	2.79598e-06	GCST90277295	5564	Phosphatidylcholine (16:1_20:4) levels || id:GCST90277295	21.9955
rs5022521	4	110207431	T	C	0.797291	0.0963341	0.0213563	6.55002e-06	GCST90277296	7073	Phosphatidylcholine (17:0_18:1) levels || id:GCST90277296	20.3474
rs61737926	16	87644718	T	C	0.00266903	-0.754052	0.163574	4.09776e-06	GCST90277296	7073	Phosphatidylcholine (17:0_18:1) levels || id:GCST90277296	21.2507
rs145967151	2	241739239	T	C	0.128585	-0.113767	0.0257281	9.92436e-06	GCST90277296	7073	Phosphatidylcholine (17:0_18:1) levels || id:GCST90277296	19.5532
rs139070595	1	247024993	A	T	0.00518953	0.591803	0.122377	1.35019e-06	GCST90277296	7073	Phosphatidylcholine (17:0_18:1) levels || id:GCST90277296	23.3859
rs12373089	16	79172686	A	G	0.135161	0.111634	0.0250476	8.43707e-06	GCST90277296	7073	Phosphatidylcholine (17:0_18:1) levels || id:GCST90277296	19.8637
rs1257173	2	134188357	C	G	0.0882898	-0.134041	0.0299804	7.89542e-06	GCST90277296	7073	Phosphatidylcholine (17:0_18:1) levels || id:GCST90277296	19.9894
rs2126263	8	9324101	A	G	0.849792	0.12286	0.0235883	1.95475e-07	GCST90277296	7073	Phosphatidylcholine (17:0_18:1) levels || id:GCST90277296	27.1286
rs76157703	13	78203799	T	G	0.0148443	-0.323998	0.0714013	5.77555e-06	GCST90277296	7073	Phosphatidylcholine (17:0_18:1) levels || id:GCST90277296	20.5908
rs1106933	6	166616136	G	A	0.136205	0.12484	0.0244672	3.43736e-07	GCST90277296	7073	Phosphatidylcholine (17:0_18:1) levels || id:GCST90277296	26.0339
rs187552376	8	93920504	C	T	0.0155609	-0.318289	0.070316	6.08978e-06	GCST90277296	7073	Phosphatidylcholine (17:0_18:1) levels || id:GCST90277296	20.4897
rs78308012	9	137586795	G	T	0.103193	0.153183	0.0288304	1.10908e-07	GCST90277296	7073	Phosphatidylcholine (17:0_18:1) levels || id:GCST90277296	28.2306
rs141245990	18	44024688	T	C	0.0259528	-0.247445	0.0535981	3.96822e-06	GCST90277296	7073	Phosphatidylcholine (17:0_18:1) levels || id:GCST90277296	21.3137
rs77534789	4	130689035	A	C	0.0376141	-0.207634	0.0450535	4.12218e-06	GCST90277296	7073	Phosphatidylcholine (17:0_18:1) levels || id:GCST90277296	21.2393
rs4692808	4	170196755	A	G	0.436303	0.0802171	0.0168906	2.0803e-06	GCST90277296	7073	Phosphatidylcholine (17:0_18:1) levels || id:GCST90277296	22.555
rs7350789	15	58387469	A	G	0.39282	0.112631	0.0170708	4.4633e-11	GCST90277296	7073	Phosphatidylcholine (17:0_18:1) levels || id:GCST90277296	43.532
rs17030373	1	7149275	G	A	0.289884	0.0832411	0.0187941	9.59941e-06	GCST90277296	7073	Phosphatidylcholine (17:0_18:1) levels || id:GCST90277296	19.617
rs17231506	16	56960616	T	C	0.27829	0.0935413	0.0187023	5.82285e-07	GCST90277296	7073	Phosphatidylcholine (17:0_18:1) levels || id:GCST90277296	25.0159
rs143506888	12	14115139	T	A	0.0184306	0.296468	0.064334	4.12847e-06	GCST90277296	7073	Phosphatidylcholine (17:0_18:1) levels || id:GCST90277296	21.2361
rs2003890	20	61233003	G	A	0.22329	-0.0929587	0.0202671	4.57368e-06	GCST90277296	7073	Phosphatidylcholine (17:0_18:1) levels || id:GCST90277296	21.0376
rs140419225	20	61849802	A	G	0.00415316	0.646156	0.138988	3.39724e-06	GCST90277296	7073	Phosphatidylcholine (17:0_18:1) levels || id:GCST90277296	21.6133
rs192537901	4	113463133	C	T	0.0259671	-0.257169	0.052724	1.09556e-06	GCST90277297	7170	Phosphatidylcholine (17:0_18:2) levels || id:GCST90277297	23.7914
rs4478142	4	169401962	T	C	0.165831	-0.100425	0.0224305	7.67479e-06	GCST90277297	7170	Phosphatidylcholine (17:0_18:2) levels || id:GCST90277297	20.045
rs1609446	5	3220235	A	C	0.0777546	0.142967	0.0319902	7.96893e-06	GCST90277297	7170	Phosphatidylcholine (17:0_18:2) levels || id:GCST90277297	19.9727
rs7437408	4	149246245	G	A	0.477932	0.0770792	0.0167986	4.53626e-06	GCST90277297	7170	Phosphatidylcholine (17:0_18:2) levels || id:GCST90277297	21.0537
rs73058910	7	14912136	C	T	0.0633156	0.168904	0.0365155	3.79986e-06	GCST90277297	7170	Phosphatidylcholine (17:0_18:2) levels || id:GCST90277297	21.3956
rs11027519	11	23815041	T	C	0.0891205	-0.132078	0.0295663	8.03986e-06	GCST90277297	7170	Phosphatidylcholine (17:0_18:2) levels || id:GCST90277297	19.9557
rs12548274	8	133696200	G	A	0.170448	0.103929	0.0221068	2.63375e-06	GCST90277297	7170	Phosphatidylcholine (17:0_18:2) levels || id:GCST90277297	22.1015
rs141509040	15	73731833	T	C	0.0744242	-0.142666	0.0318286	7.49341e-06	GCST90277297	7170	Phosphatidylcholine (17:0_18:2) levels || id:GCST90277297	20.0912
rs2126260	8	9327571	C	T	0.748849	0.0913122	0.0190722	1.71933e-06	GCST90277297	7170	Phosphatidylcholine (17:0_18:2) levels || id:GCST90277297	22.9222
rs964184	11	116778201	C	G	0.848991	-0.154483	0.023164	2.76116e-11	GCST90277297	7170	Phosphatidylcholine (17:0_18:2) levels || id:GCST90277297	44.4769
rs174566	11	61824890	G	A	0.408433	0.258705	0.0167835	9.03287e-53	GCST90277297	7170	Phosphatidylcholine (17:0_18:2) levels || id:GCST90277297	237.599
rs1168104	1	62662654	G	A	0.737655	0.0861307	0.0188479	4.96106e-06	GCST90277297	7170	Phosphatidylcholine (17:0_18:2) levels || id:GCST90277297	20.8829
rs1800588	15	58431476	T	C	0.258046	0.114618	0.0193524	3.31001e-09	GCST90277297	7170	Phosphatidylcholine (17:0_18:2) levels || id:GCST90277297	35.0781
rs422137	15	58416983	A	G	0.492559	0.0853888	0.016775	3.66439e-07	GCST90277297	7170	Phosphatidylcholine (17:0_18:2) levels || id:GCST90277297	25.9106
rs17231506	16	56960616	T	C	0.27829	0.096675	0.0185388	1.89024e-07	GCST90277297	7170	Phosphatidylcholine (17:0_18:2) levels || id:GCST90277297	27.1935
rs57518551	2	42156698	C	T	0.131597	-0.125236	0.0246342	3.78946e-07	GCST90277297	7170	Phosphatidylcholine (17:0_18:2) levels || id:GCST90277297	25.8453
rs111233850	5	107005641	G	C	0.0301225	0.223828	0.0497957	7.06305e-06	GCST90277297	7170	Phosphatidylcholine (17:0_18:2) levels || id:GCST90277297	20.2044
rs115686032	5	40282763	T	C	0.039223	-0.19914	0.0428365	3.39497e-06	GCST90277297	7170	Phosphatidylcholine (17:0_18:2) levels || id:GCST90277297	21.6117
rs6498540	16	15036737	G	A	0.334003	0.09016	0.0177383	3.81109e-07	GCST90277297	7170	Phosphatidylcholine (17:0_18:2) levels || id:GCST90277297	25.8347
rs1253283	1	99137108	T	C	0.0283936	0.22576	0.0509084	9.35537e-06	GCST90277297	7170	Phosphatidylcholine (17:0_18:2) levels || id:GCST90277297	19.666
rs4840981	8	8532922	G	C	0.987017	0.338788	0.0734569	4.0526e-06	GCST90277297	7170	Phosphatidylcholine (17:0_18:2) levels || id:GCST90277297	21.2711
rs72747028	1	211733797	C	T	0.0726778	-0.150972	0.0324115	3.24867e-06	GCST90277297	7170	Phosphatidylcholine (17:0_18:2) levels || id:GCST90277297	21.6967
rs34489224	7	100927939	G	C	0.265914	0.088298	0.019079	3.75085e-06	GCST90277297	7170	Phosphatidylcholine (17:0_18:2) levels || id:GCST90277297	21.4186
rs111314022	22	20410911	C	T	0.0291308	0.225077	0.0498931	6.54495e-06	GCST90277297	7170	Phosphatidylcholine (17:0_18:2) levels || id:GCST90277297	20.3508
rs78592970	19	44938026	T	G	0.127465	-0.12831	0.0255392	5.17945e-07	GCST90277297	7170	Phosphatidylcholine (17:0_18:2) levels || id:GCST90277297	25.241
rs55725503	3	66040764	A	G	0.0248013	-0.248358	0.0547035	5.71168e-06	GCST90277298	7106	Phosphatidylcholine (17:0_20:4) levels || id:GCST90277298	20.6123
rs190664666	2	142929648	A	G	0.0637711	-0.158363	0.0346684	5.00706e-06	GCST90277298	7106	Phosphatidylcholine (17:0_20:4) levels || id:GCST90277298	20.866
rs600518	11	75744328	T	A	0.2323	-0.113042	0.0199103	1.42316e-08	GCST90277298	7106	Phosphatidylcholine (17:0_20:4) levels || id:GCST90277298	32.2347
rs56399423	5	132336964	C	T	0.323419	0.0843898	0.0179057	2.48545e-06	GCST90277298	7106	Phosphatidylcholine (17:0_20:4) levels || id:GCST90277298	22.2125
rs143309746	1	27599934	G	A	0.0225309	0.270192	0.0591168	4.94388e-06	GCST90277298	7106	Phosphatidylcholine (17:0_20:4) levels || id:GCST90277298	20.8893
rs3110971	5	38490169	G	A	0.207948	0.0987666	0.0206593	1.77895e-06	GCST90277298	7106	Phosphatidylcholine (17:0_20:4) levels || id:GCST90277298	22.8554
rs585002	9	15293515	C	T	0.861965	0.114574	0.0242442	2.33433e-06	GCST90277298	7106	Phosphatidylcholine (17:0_20:4) levels || id:GCST90277298	22.3335
rs11626405	14	81838369	A	G	0.307317	-0.0813558	0.0181225	7.25739e-06	GCST90277298	7106	Phosphatidylcholine (17:0_20:4) levels || id:GCST90277298	20.1531
rs117580248	9	137477951	A	G	0.110407	0.130757	0.0278784	2.77621e-06	GCST90277298	7106	Phosphatidylcholine (17:0_20:4) levels || id:GCST90277298	21.9986
rs116643980	1	4847659	T	G	0.0555543	0.169069	0.036888	4.65022e-06	GCST90277298	7106	Phosphatidylcholine (17:0_20:4) levels || id:GCST90277298	21.0067
rs1168041	1	62494579	C	T	0.733272	0.0884271	0.0188447	2.75033e-06	GCST90277298	7106	Phosphatidylcholine (17:0_20:4) levels || id:GCST90277298	22.0187
rs575960806	8	114520741	A	G	0.0137643	-0.351473	0.0732863	1.64773e-06	GCST90277298	7106	Phosphatidylcholine (17:0_20:4) levels || id:GCST90277298	23.0006
rs12928399	16	14611144	C	G	0.36124	-0.0856316	0.0175453	1.08101e-06	GCST90277298	7106	Phosphatidylcholine (17:0_20:4) levels || id:GCST90277298	23.8203
rs143060591	8	85171256	T	C	0.0743291	-0.149915	0.0323781	3.71819e-06	GCST90277298	7106	Phosphatidylcholine (17:0_20:4) levels || id:GCST90277298	21.4382
rs174528	11	61776027	C	T	0.41439	-0.534586	0.0159324	1e-200	GCST90277298	7106	Phosphatidylcholine (17:0_20:4) levels || id:GCST90277298	1125.83
rs7945579	11	63618106	G	A	0.327714	-0.0929259	0.0179834	2.43975e-07	GCST90277298	7106	Phosphatidylcholine (17:0_20:4) levels || id:GCST90277298	26.7011
rs635196	18	44179195	C	T	0.18429	0.0999107	0.0216286	3.9137e-06	GCST90277298	7106	Phosphatidylcholine (17:0_20:4) levels || id:GCST90277298	21.3387
rs58983615	11	62053609	T	A	0.0208302	-0.328615	0.0592036	2.94598e-08	GCST90277298	7106	Phosphatidylcholine (17:0_20:4) levels || id:GCST90277298	30.8091
rs12417747	11	62060922	A	G	0.114819	-0.145567	0.0266031	4.60313e-08	GCST90277298	7106	Phosphatidylcholine (17:0_20:4) levels || id:GCST90277298	29.9407
rs12429208	13	37767109	T	C	0.273894	0.0881571	0.0190507	3.76034e-06	GCST90277298	7106	Phosphatidylcholine (17:0_20:4) levels || id:GCST90277298	21.4137
rs3741252	11	61744026	T	C	0.133653	0.206133	0.024645	7.19541e-17	GCST90277298	7106	Phosphatidylcholine (17:0_20:4) levels || id:GCST90277298	69.958
rs35788378	1	236035822	T	A	0.26219	0.0851112	0.0187165	5.51696e-06	GCST90277298	7106	Phosphatidylcholine (17:0_20:4) levels || id:GCST90277298	20.6787
rs73161879	7	152050140	A	G	0.181214	-0.10307	0.0222736	3.76725e-06	GCST90277298	7106	Phosphatidylcholine (17:0_20:4) levels || id:GCST90277298	21.4133
rs2398428	12	128751021	G	A	0.262839	-0.0968111	0.0196872	8.95809e-07	GCST90277298	7106	Phosphatidylcholine (17:0_20:4) levels || id:GCST90277298	24.1815
rs142082962	6	158517411	A	C	0.0779084	-0.144243	0.0310553	3.46363e-06	GCST90277298	7106	Phosphatidylcholine (17:0_20:4) levels || id:GCST90277298	21.5734
rs74452899	12	88630462	C	T	0.010577	-0.445712	0.0883441	4.63858e-07	GCST90277298	7106	Phosphatidylcholine (17:0_20:4) levels || id:GCST90277298	25.4539
rs2469035	18	73095106	G	A	0.786653	-0.0921214	0.0204404	6.68738e-06	GCST90277298	7106	Phosphatidylcholine (17:0_20:4) levels || id:GCST90277298	20.3115
rs187429064	19	19269704	G	A	0.0535314	-0.23955	0.0380352	3.18358e-10	GCST90277298	7106	Phosphatidylcholine (17:0_20:4) levels || id:GCST90277298	39.6662
rs11673120	19	47696062	A	G	0.418692	0.0760458	0.0169613	7.45271e-06	GCST90277298	7106	Phosphatidylcholine (17:0_20:4) levels || id:GCST90277298	20.1017
rs6083838	20	25397682	G	A	0.535632	-0.0775134	0.0168876	4.50677e-06	GCST90277298	7106	Phosphatidylcholine (17:0_20:4) levels || id:GCST90277298	21.0677
rs11088781	21	20132472	A	G	0.91437	0.144579	0.0305572	2.27141e-06	GCST90277298	7106	Phosphatidylcholine (17:0_20:4) levels || id:GCST90277298	22.3864
rs2797620	1	94975736	T	C	0.332583	-0.102314	0.0175877	6.23023e-09	GCST90277299	7173	Phosphatidylcholine (18:0_18:1) levels || id:GCST90277299	33.8417
rs16916055	11	91426863	C	T	0.00880666	0.421103	0.0915308	4.27953e-06	GCST90277299	7173	Phosphatidylcholine (18:0_18:1) levels || id:GCST90277299	21.1662
rs34833702	1	218198038	T	C	0.0521215	0.18589	0.0379638	9.96361e-07	GCST90277299	7173	Phosphatidylcholine (18:0_18:1) levels || id:GCST90277299	23.9758
rs11113650	12	79313979	C	T	0.287788	-0.0822255	0.0185212	9.14419e-06	GCST90277299	7173	Phosphatidylcholine (18:0_18:1) levels || id:GCST90277299	19.7095
rs8034802	15	58432593	A	T	0.310621	0.0855686	0.0182908	2.94497e-06	GCST90277299	7173	Phosphatidylcholine (18:0_18:1) levels || id:GCST90277299	21.8859
rs181751380	7	50773538	A	G	0.0337463	0.227681	0.0470724	1.34483e-06	GCST90277299	7173	Phosphatidylcholine (18:0_18:1) levels || id:GCST90277299	23.3949
rs151331635	16	32012667	T	A	0.0206277	0.302354	0.0640853	2.42523e-06	GCST90277299	7173	Phosphatidylcholine (18:0_18:1) levels || id:GCST90277299	22.2595
rs140116915	6	11511662	A	G	0.00570012	-0.514961	0.114702	7.2394e-06	GCST90277299	7173	Phosphatidylcholine (18:0_18:1) levels || id:GCST90277299	20.1561
rs2708081	12	121025485	C	T	0.490334	-0.0826365	0.0167601	8.37514e-07	GCST90277299	7173	Phosphatidylcholine (18:0_18:1) levels || id:GCST90277299	24.3103
rs2183640	1	232142866	A	G	0.161628	-0.107241	0.0226767	2.29602e-06	GCST90277299	7173	Phosphatidylcholine (18:0_18:1) levels || id:GCST90277299	22.3646
rs77191869	16	70566761	C	T	0.0368946	-0.20742	0.0444713	3.15279e-06	GCST90277299	7173	Phosphatidylcholine (18:0_18:1) levels || id:GCST90277299	21.7541
rs12335533	9	111192133	A	G	0.412859	-0.0761212	0.0171425	9.10168e-06	GCST90277299	7173	Phosphatidylcholine (18:0_18:1) levels || id:GCST90277299	19.718
rs150862068	11	44029081	T	C	0.00286202	-0.741745	0.160682	3.96904e-06	GCST90277299	7173	Phosphatidylcholine (18:0_18:1) levels || id:GCST90277299	21.3096
rs7252513	19	1991747	A	G	0.0556654	0.172287	0.0371009	3.47886e-06	GCST90277299	7173	Phosphatidylcholine (18:0_18:1) levels || id:GCST90277299	21.5643
rs117207178	12	34480655	T	C	0.0971648	0.138016	0.0285669	1.38308e-06	GCST90277299	7173	Phosphatidylcholine (18:0_18:1) levels || id:GCST90277299	23.3417
rs11123861	2	97693419	T	C	0.723279	0.08357	0.0187274	8.22191e-06	GCST90277299	7173	Phosphatidylcholine (18:0_18:1) levels || id:GCST90277299	19.9134
rs535686	3	155568069	C	T	0.0335591	-0.221494	0.0479939	3.99516e-06	GCST90277299	7173	Phosphatidylcholine (18:0_18:1) levels || id:GCST90277299	21.2986
rs73215839	12	92131416	T	C	0.0334803	0.240743	0.047273	3.617e-07	GCST90277299	7173	Phosphatidylcholine (18:0_18:1) levels || id:GCST90277299	25.9347
rs34832413	16	71310208	G	A	0.112499	-0.118055	0.0263687	7.67764e-06	GCST90277299	7173	Phosphatidylcholine (18:0_18:1) levels || id:GCST90277299	20.0443
rs2169387	8	9323885	G	A	0.849991	0.107289	0.0234477	4.82364e-06	GCST90277299	7173	Phosphatidylcholine (18:0_18:1) levels || id:GCST90277299	20.9368
rs11197775	10	116636627	C	T	0.531683	0.0767146	0.0167215	4.55137e-06	GCST90277299	7173	Phosphatidylcholine (18:0_18:1) levels || id:GCST90277299	21.0477
rs612577	1	230188618	C	T	0.179796	-0.127516	0.0215863	3.63397e-09	GCST90277299	7173	Phosphatidylcholine (18:0_18:1) levels || id:GCST90277299	34.8958
rs4629629	5	86296114	T	C	0.764985	0.0938965	0.0196656	1.83443e-06	GCST90277299	7173	Phosphatidylcholine (18:0_18:1) levels || id:GCST90277299	22.7974
rs77027238	17	43849174	A	G	0.0495664	0.171866	0.0385169	8.23663e-06	GCST90277299	7173	Phosphatidylcholine (18:0_18:1) levels || id:GCST90277299	19.9103
rs1034642	17	31609275	T	C	0.335666	-0.0781117	0.0176587	9.85503e-06	GCST90277299	7173	Phosphatidylcholine (18:0_18:1) levels || id:GCST90277299	19.5666
rs113179719	18	48681930	T	C	0.0671049	0.151399	0.0341503	9.41102e-06	GCST90277299	7173	Phosphatidylcholine (18:0_18:1) levels || id:GCST90277299	19.6543
rs67835422	4	71877919	T	C	0.276912	-0.0817305	0.0184537	9.60354e-06	GCST90277299	7173	Phosphatidylcholine (18:0_18:1) levels || id:GCST90277299	19.6156
rs115754811	3	180551409	T	G	0.0168317	-0.296016	0.0658731	7.1099e-06	GCST90277299	7173	Phosphatidylcholine (18:0_18:1) levels || id:GCST90277299	20.1936
rs10457811	6	147266089	G	A	0.0668771	-0.152857	0.0337946	6.19153e-06	GCST90277299	7173	Phosphatidylcholine (18:0_18:1) levels || id:GCST90277299	20.4586
rs5769111	22	46721676	T	C	0.196309	0.0966475	0.0215542	7.43637e-06	GCST90277299	7173	Phosphatidylcholine (18:0_18:1) levels || id:GCST90277299	20.1056
rs12620952	2	5749013	A	G	0.00711281	0.46285	0.101961	5.72223e-06	GCST90277300	7174	Phosphatidylcholine (18:0_18:2) levels || id:GCST90277300	20.6069
rs174594	11	61852357	A	C	0.5815	-0.247196	0.0167074	8.1305e-49	GCST90277300	7174	Phosphatidylcholine (18:0_18:2) levels || id:GCST90277300	218.91
rs6678964	1	95228712	G	A	0.901971	0.199693	0.0277522	6.83725e-13	GCST90277300	7174	Phosphatidylcholine (18:0_18:2) levels || id:GCST90277300	51.7763
rs55917360	1	211735543	T	C	0.0733784	-0.173361	0.0321078	6.89506e-08	GCST90277300	7174	Phosphatidylcholine (18:0_18:2) levels || id:GCST90277300	29.1529
rs7932326	11	43971474	A	G	0.616811	0.0773405	0.0171117	6.28675e-06	GCST90277300	7174	Phosphatidylcholine (18:0_18:2) levels || id:GCST90277300	20.4281
rs12211498	6	46779152	A	G	0.0951588	-0.129776	0.0287656	6.5384e-06	GCST90277300	7174	Phosphatidylcholine (18:0_18:2) levels || id:GCST90277300	20.3536
rs62039480	16	15043593	A	G	0.332015	0.0956916	0.0177265	6.93748e-08	GCST90277300	7174	Phosphatidylcholine (18:0_18:2) levels || id:GCST90277300	29.1408
rs192934615	9	80727726	C	T	0.0141535	-0.337856	0.0723479	3.07133e-06	GCST90277300	7174	Phosphatidylcholine (18:0_18:2) levels || id:GCST90277300	21.8078
rs422137	15	58416983	A	G	0.492559	0.0909245	0.0167329	5.69725e-08	GCST90277300	7174	Phosphatidylcholine (18:0_18:2) levels || id:GCST90277300	29.527
rs9987289	8	9325848	G	A	0.851774	0.125589	0.023446	8.74508e-08	GCST90277300	7174	Phosphatidylcholine (18:0_18:2) levels || id:GCST90277300	28.6923
rs2274855	9	132230557	A	G	0.171374	-0.105324	0.0231448	5.4332e-06	GCST90277300	7174	Phosphatidylcholine (18:0_18:2) levels || id:GCST90277300	20.7085
rs77008693	17	44755436	A	G	0.138776	0.111183	0.0239184	3.40202e-06	GCST90277300	7174	Phosphatidylcholine (18:0_18:2) levels || id:GCST90277300	21.6079
rs77588674	2	121313828	T	G	0.169498	0.100453	0.0226053	8.96377e-06	GCST90277300	7174	Phosphatidylcholine (18:0_18:2) levels || id:GCST90277300	19.7472
rs964184	11	116778201	C	G	0.848991	-0.128344	0.0231464	3.04319e-08	GCST90277300	7174	Phosphatidylcholine (18:0_18:2) levels || id:GCST90277300	30.7457
rs12122878	1	189927375	T	C	0.289378	-0.0826257	0.0184867	7.9576e-06	GCST90277300	7174	Phosphatidylcholine (18:0_18:2) levels || id:GCST90277300	19.9761
rs73126869	4	14739231	G	A	0.0993301	0.132984	0.0286355	3.47562e-06	GCST90277300	7174	Phosphatidylcholine (18:0_18:2) levels || id:GCST90277300	21.567
rs10040989	5	138238036	A	G	0.191859	0.0940332	0.020892	6.85941e-06	GCST90277300	7174	Phosphatidylcholine (18:0_18:2) levels || id:GCST90277300	20.2583
rs675849	9	15298668	C	T	0.898752	0.126839	0.0273213	3.50088e-06	GCST90277300	7174	Phosphatidylcholine (18:0_18:2) levels || id:GCST90277300	21.5528
rs6432738	2	162918693	G	A	0.474428	0.0752258	0.0167551	7.24251e-06	GCST90277300	7174	Phosphatidylcholine (18:0_18:2) levels || id:GCST90277300	20.1576
rs6878903	5	86295297	T	G	0.764288	0.0875567	0.0195971	8.02166e-06	GCST90277300	7174	Phosphatidylcholine (18:0_18:2) levels || id:GCST90277300	19.9616
rs10890773	11	107889276	A	G	0.860325	-0.108913	0.0238047	4.83102e-06	GCST90277300	7174	Phosphatidylcholine (18:0_18:2) levels || id:GCST90277300	20.9331
rs1800588	15	58431476	T	C	0.258046	0.135263	0.0192838	2.51773e-12	GCST90277300	7174	Phosphatidylcholine (18:0_18:2) levels || id:GCST90277300	49.2009
rs72840078	2	85365218	G	A	0.102059	0.124114	0.0270373	4.49385e-06	GCST90277300	7174	Phosphatidylcholine (18:0_18:2) levels || id:GCST90277300	21.0724
rs16838403	2	206629893	C	G	0.0191417	-0.26985	0.0606477	8.73674e-06	GCST90277300	7174	Phosphatidylcholine (18:0_18:2) levels || id:GCST90277300	19.7978
rs1440724	12	62017823	A	G	0.402974	0.0796225	0.0167976	2.1773e-06	GCST90277300	7174	Phosphatidylcholine (18:0_18:2) levels || id:GCST90277300	22.4687
rs17231506	16	56960616	T	C	0.27829	0.107352	0.0184986	6.776e-09	GCST90277300	7174	Phosphatidylcholine (18:0_18:2) levels || id:GCST90277300	33.6777
rs117528775	18	49649558	C	T	0.00485169	0.600154	0.125124	1.64608e-06	GCST90277300	7174	Phosphatidylcholine (18:0_18:2) levels || id:GCST90277300	23.0062
rs10889352	1	62633352	C	T	0.262366	-0.100853	0.018809	8.49031e-08	GCST90277300	7174	Phosphatidylcholine (18:0_18:2) levels || id:GCST90277300	28.7506
rs564216	11	126095437	C	T	0.05498	-0.165154	0.0365668	6.38257e-06	GCST90277300	7174	Phosphatidylcholine (18:0_18:2) levels || id:GCST90277300	20.3988
rs34031934	18	13728480	T	C	0.325537	-0.0843335	0.017482	1.43467e-06	GCST90277300	7174	Phosphatidylcholine (18:0_18:2) levels || id:GCST90277300	23.2712
rs5022521	4	110207431	T	C	0.797291	0.0938286	0.0211691	9.45358e-06	GCST90277300	7174	Phosphatidylcholine (18:0_18:2) levels || id:GCST90277300	19.6456
rs150457719	1	212247960	G	A	0.0344702	-0.218288	0.0456208	1.74347e-06	GCST90277300	7174	Phosphatidylcholine (18:0_18:2) levels || id:GCST90277300	22.8946
rs112121830	21	32410680	T	C	0.0639983	-0.163763	0.0350854	3.09902e-06	GCST90277300	7174	Phosphatidylcholine (18:0_18:2) levels || id:GCST90277300	21.7861
rs4846841	1	230166915	G	A	0.747162	0.091198	0.0197125	3.78975e-06	GCST90277301	6692	Phosphatidylcholine (18:0_18:3) levels || id:GCST90277301	21.4036
rs181264690	5	122510180	T	G	0.280962	-0.0899691	0.019386	3.52677e-06	GCST90277301	6692	Phosphatidylcholine (18:0_18:3) levels || id:GCST90277301	21.5382
rs1260326	2	27508073	C	T	0.650878	-0.085321	0.0181115	2.51532e-06	GCST90277301	6692	Phosphatidylcholine (18:0_18:3) levels || id:GCST90277301	22.1923
rs79831249	4	94538445	C	G	0.0125675	0.379737	0.083259	5.17837e-06	GCST90277301	6692	Phosphatidylcholine (18:0_18:3) levels || id:GCST90277301	20.8019
rs11222413	11	130971030	A	T	0.0180339	-0.293805	0.0663189	9.55929e-06	GCST90277301	6692	Phosphatidylcholine (18:0_18:3) levels || id:GCST90277301	19.6265
rs7139079	12	120977490	A	G	0.546768	-0.0805735	0.017354	3.49531e-06	GCST90277301	6692	Phosphatidylcholine (18:0_18:3) levels || id:GCST90277301	21.5568
rs183478874	5	176998593	A	C	0.0235046	-0.295362	0.059331	6.56784e-07	GCST90277301	6692	Phosphatidylcholine (18:0_18:3) levels || id:GCST90277301	24.7825
rs116844659	12	12204586	G	A	0.00488782	0.614182	0.135217	5.66648e-06	GCST90277301	6692	Phosphatidylcholine (18:0_18:3) levels || id:GCST90277301	20.6315
rs73215839	12	92131416	T	C	0.0334803	0.26912	0.0490847	4.3302e-08	GCST90277301	6692	Phosphatidylcholine (18:0_18:3) levels || id:GCST90277301	30.0607
rs12448528	16	56951643	G	A	0.792486	0.0957364	0.0216259	9.70425e-06	GCST90277301	6692	Phosphatidylcholine (18:0_18:3) levels || id:GCST90277301	19.5977
rs72867166	6	41878684	A	T	0.118296	0.123891	0.0270882	4.87313e-06	GCST90277301	6692	Phosphatidylcholine (18:0_18:3) levels || id:GCST90277301	20.918
rs10874911	1	91728966	A	G	0.394292	-0.0829259	0.0175711	2.41383e-06	GCST90277301	6692	Phosphatidylcholine (18:0_18:3) levels || id:GCST90277301	22.2732
rs2797620	1	94975736	T	C	0.332583	-0.0971052	0.018252	1.06854e-07	GCST90277301	6692	Phosphatidylcholine (18:0_18:3) levels || id:GCST90277301	28.3051
rs4888557	16	76816258	A	T	0.0190409	0.305657	0.0642546	2.00237e-06	GCST90277301	6692	Phosphatidylcholine (18:0_18:3) levels || id:GCST90277301	22.6287
rs3729986	11	47350047	T	C	0.104543	-0.125386	0.0281995	8.874e-06	GCST90277301	6692	Phosphatidylcholine (18:0_18:3) levels || id:GCST90277301	19.7704
rs16949722	15	95071963	G	T	0.015541	0.316381	0.0711384	8.82665e-06	GCST90277301	6692	Phosphatidylcholine (18:0_18:3) levels || id:GCST90277301	19.7794
rs75593273	5	44740041	T	C	0.0952286	0.138231	0.0299198	3.90679e-06	GCST90277301	6692	Phosphatidylcholine (18:0_18:3) levels || id:GCST90277301	21.3449
rs118094862	12	30829729	T	G	0.00753209	-0.44829	0.100941	9.08277e-06	GCST90277301	6692	Phosphatidylcholine (18:0_18:3) levels || id:GCST90277301	19.7235
rs143029300	17	13574441	A	G	0.0178054	0.303569	0.0671182	6.20542e-06	GCST90277301	6692	Phosphatidylcholine (18:0_18:3) levels || id:GCST90277301	20.4566
rs16987303	19	56525734	G	C	0.234427	-0.0969816	0.0204323	2.10984e-06	GCST90277301	6692	Phosphatidylcholine (18:0_18:3) levels || id:GCST90277301	22.5291
rs2834084	21	33084026	T	C	0.62335	0.0809634	0.0179308	6.42801e-06	GCST90277301	6692	Phosphatidylcholine (18:0_18:3) levels || id:GCST90277301	20.3882
rs145856648	19	21959621	T	C	0.00605523	0.515212	0.115141	7.77775e-06	GCST90277301	6692	Phosphatidylcholine (18:0_18:3) levels || id:GCST90277301	20.0222
rs62122127	19	14102503	A	G	0.0210568	0.289814	0.0632276	4.64636e-06	GCST90277301	6692	Phosphatidylcholine (18:0_18:3) levels || id:GCST90277301	21.01
rs7139079	12	120977490	A	G	0.546768	-0.0989917	0.0186621	1.17133e-07	GCST90277302	5778	Phosphatidylcholine (18:0_20:2) levels || id:GCST90277302	28.1369
rs6744368	2	68444883	T	C	0.947974	0.188336	0.0425691	9.84877e-06	GCST90277302	5778	Phosphatidylcholine (18:0_20:2) levels || id:GCST90277302	19.5739
rs34955778	16	15045737	C	T	0.436156	0.0978859	0.0188062	2.00534e-07	GCST90277302	5778	Phosphatidylcholine (18:0_20:2) levels || id:GCST90277302	27.0918
rs12513382	4	43912586	T	C	0.620938	-0.0884086	0.0190839	3.67789e-06	GCST90277302	5778	Phosphatidylcholine (18:0_20:2) levels || id:GCST90277302	21.4612
rs174527	11	61770929	C	G	0.44432	0.102095	0.0190133	8.16734e-08	GCST90277302	5778	Phosphatidylcholine (18:0_20:2) levels || id:GCST90277302	28.8333
rs111595890	1	214966966	A	G	0.0220216	-0.294425	0.0650763	6.17391e-06	GCST90277302	5778	Phosphatidylcholine (18:0_20:2) levels || id:GCST90277302	20.4693
rs17238104	13	37429471	T	C	0.137557	-0.122655	0.0272722	7.00632e-06	GCST90277302	5778	Phosphatidylcholine (18:0_20:2) levels || id:GCST90277302	20.2269
rs147220276	13	73360255	G	T	0.0100829	0.426557	0.0953508	7.84033e-06	GCST90277302	5778	Phosphatidylcholine (18:0_20:2) levels || id:GCST90277302	20.0127
rs4875599	8	5604414	T	C	0.227207	-0.0993127	0.0222738	8.39406e-06	GCST90277302	5778	Phosphatidylcholine (18:0_20:2) levels || id:GCST90277302	19.8802
rs174547	11	61803311	C	T	0.407429	0.282264	0.0185855	4.049e-51	GCST90277302	5778	Phosphatidylcholine (18:0_20:2) levels || id:GCST90277302	230.655
rs9671254	14	24946787	A	T	0.710613	-0.0950614	0.0205663	3.87879e-06	GCST90277302	5778	Phosphatidylcholine (18:0_20:2) levels || id:GCST90277302	21.3647
rs8068923	17	54741041	A	G	0.939817	0.18965	0.0396877	1.80699e-06	GCST90277302	5778	Phosphatidylcholine (18:0_20:2) levels || id:GCST90277302	22.8346
rs112997491	5	86253956	A	G	0.0478874	-0.198543	0.0444366	8.03404e-06	GCST90277302	5778	Phosphatidylcholine (18:0_20:2) levels || id:GCST90277302	19.9631
rs335182	5	123115129	A	G	0.155071	0.120865	0.0257959	2.85519e-06	GCST90277302	5778	Phosphatidylcholine (18:0_20:2) levels || id:GCST90277302	21.9533
rs1422819	5	166671878	G	T	0.593244	-0.0896864	0.018839	1.97249e-06	GCST90277302	5778	Phosphatidylcholine (18:0_20:2) levels || id:GCST90277302	22.664
rs7959861	12	90339893	G	A	0.347699	0.0869636	0.0194859	8.23142e-06	GCST90277302	5778	Phosphatidylcholine (18:0_20:2) levels || id:GCST90277302	19.9175
rs8183765	20	6660791	T	C	0.0593732	0.181577	0.0406395	8.03515e-06	GCST90277302	5778	Phosphatidylcholine (18:0_20:2) levels || id:GCST90277302	19.963
rs3134937	6	32238762	T	C	0.200107	-0.0950661	0.0207676	4.78041e-06	GCST90277303	7169	Phosphatidylcholine (18:0_20:3) levels || id:GCST90277303	20.9546
rs4808779	19	18294126	G	A	0.666389	-0.0883694	0.0176817	5.92798e-07	GCST90277303	7169	Phosphatidylcholine (18:0_20:3) levels || id:GCST90277303	24.9779
rs116259186	1	74502464	C	T	0.0291657	0.226895	0.0506182	7.48645e-06	GCST90277303	7169	Phosphatidylcholine (18:0_20:3) levels || id:GCST90277303	20.0926
rs2797620	1	94975736	T	C	0.332583	-0.116496	0.017535	3.27209e-11	GCST90277303	7169	Phosphatidylcholine (18:0_20:3) levels || id:GCST90277303	44.1378
rs140588245	11	124328766	A	G	0.0113623	0.364486	0.0818203	8.52221e-06	GCST90277303	7169	Phosphatidylcholine (18:0_20:3) levels || id:GCST90277303	19.8445
rs2379129	20	62310086	A	C	0.399474	-0.0812593	0.0171348	2.15199e-06	GCST90277303	7169	Phosphatidylcholine (18:0_20:3) levels || id:GCST90277303	22.4899
rs11577288	1	242606205	A	G	0.233553	0.089275	0.0198718	7.14314e-06	GCST90277303	7169	Phosphatidylcholine (18:0_20:3) levels || id:GCST90277303	20.183
rs62239496	3	37451054	G	A	0.201222	-0.094359	0.0210261	7.30398e-06	GCST90277303	7169	Phosphatidylcholine (18:0_20:3) levels || id:GCST90277303	20.1395
rs6498540	16	15036737	G	A	0.334003	-0.199133	0.0176083	2.08511e-29	GCST90277303	7169	Phosphatidylcholine (18:0_20:3) levels || id:GCST90277303	127.894
rs78009561	4	158046658	G	C	0.0958629	-0.127445	0.0288245	9.94315e-06	GCST90277303	7169	Phosphatidylcholine (18:0_20:3) levels || id:GCST90277303	19.5489
rs1169288	12	120978847	C	A	0.377162	0.0774931	0.0171591	6.39239e-06	GCST90277303	7169	Phosphatidylcholine (18:0_20:3) levels || id:GCST90277303	20.3956
rs56205329	9	133667068	A	G	0.0163909	-0.298967	0.0671234	8.54645e-06	GCST90277303	7169	Phosphatidylcholine (18:0_20:3) levels || id:GCST90277303	19.838
rs6141277	20	32243354	C	G	0.493171	-0.0752064	0.0167689	7.40632e-06	GCST90277303	7169	Phosphatidylcholine (18:0_20:3) levels || id:GCST90277303	20.1141
rs114162005	3	148308352	C	A	0.0526379	-0.178567	0.0394103	5.96203e-06	GCST90277303	7169	Phosphatidylcholine (18:0_20:3) levels || id:GCST90277303	20.5297
rs11847009	14	33476504	A	T	0.173829	-0.110814	0.0223005	6.86973e-07	GCST90277303	7169	Phosphatidylcholine (18:0_20:3) levels || id:GCST90277303	24.6922
rs72827678	5	168832803	G	T	0.0855746	0.14265	0.0300782	2.14857e-06	GCST90277303	7169	Phosphatidylcholine (18:0_20:3) levels || id:GCST90277303	22.4926
rs112534228	12	6260820	C	A	0.0381435	0.209601	0.0446883	2.77659e-06	GCST90277303	7169	Phosphatidylcholine (18:0_20:3) levels || id:GCST90277303	21.9988
rs59739041	15	58368884	C	T	0.0478687	0.182909	0.038697	2.32364e-06	GCST90277303	7169	Phosphatidylcholine (18:0_20:3) levels || id:GCST90277303	22.3417
rs7943728	11	61779596	A	G	0.112286	0.236081	0.0265216	6.86743e-19	GCST90277303	7169	Phosphatidylcholine (18:0_20:3) levels || id:GCST90277303	79.236
rs192117305	5	33853083	T	C	0.040918	-0.197047	0.0428761	4.38247e-06	GCST90277303	7169	Phosphatidylcholine (18:0_20:3) levels || id:GCST90277303	21.1207
rs140123208	5	16863519	G	A	0.03828	-0.203757	0.0438619	3.45176e-06	GCST90277303	7169	Phosphatidylcholine (18:0_20:3) levels || id:GCST90277303	21.5799
rs151178379	9	130575137	A	G	0.0194209	0.289243	0.0613692	2.48306e-06	GCST90277303	7169	Phosphatidylcholine (18:0_20:3) levels || id:GCST90277303	22.2139
rs1800961	20	44413724	T	C	0.0524109	-0.184397	0.0372183	7.41155e-07	GCST90277303	7169	Phosphatidylcholine (18:0_20:3) levels || id:GCST90277303	24.5468
rs56374730	16	15773795	G	T	0.296257	0.0885417	0.0183593	1.44423e-06	GCST90277303	7169	Phosphatidylcholine (18:0_20:3) levels || id:GCST90277303	23.2586
rs139676091	4	16403106	A	T	0.0105207	0.371107	0.0828434	7.58942e-06	GCST90277303	7169	Phosphatidylcholine (18:0_20:3) levels || id:GCST90277303	20.067
rs13001426	2	169055662	A	C	0.0135873	0.335272	0.0744496	6.78952e-06	GCST90277303	7169	Phosphatidylcholine (18:0_20:3) levels || id:GCST90277303	20.2801
rs11648397	16	78589971	C	G	0.0783442	0.151989	0.0316454	1.59359e-06	GCST90277303	7169	Phosphatidylcholine (18:0_20:3) levels || id:GCST90277303	23.0676
rs116917626	17	51561964	T	C	0.0275072	-0.236328	0.0524785	6.78778e-06	GCST90277303	7169	Phosphatidylcholine (18:0_20:3) levels || id:GCST90277303	20.28
rs139102782	14	83647468	A	G	0.0339843	-0.205582	0.0462833	9.06256e-06	GCST90277304	7174	Phosphatidylcholine (18:0_20:4) levels || id:GCST90277304	19.7297
rs938822	3	64950744	C	T	0.146241	-0.105543	0.0230291	4.66386e-06	GCST90277304	7174	Phosphatidylcholine (18:0_20:4) levels || id:GCST90277304	21.0041
rs12275418	11	61012351	A	G	0.133653	0.124436	0.0246695	4.66395e-07	GCST90277304	7174	Phosphatidylcholine (18:0_20:4) levels || id:GCST90277304	25.4432
rs4382917	11	62454004	A	G	0.255777	0.148945	0.0197143	4.68349e-14	GCST90277304	7174	Phosphatidylcholine (18:0_20:4) levels || id:GCST90277304	57.0807
rs72789541	16	15033677	A	T	0.314954	-0.0966379	0.0178508	6.36007e-08	GCST90277304	7174	Phosphatidylcholine (18:0_20:4) levels || id:GCST90277304	29.3076
rs3019200	11	61481911	A	C	0.803119	-0.162646	0.0213064	2.57011e-14	GCST90277304	7174	Phosphatidylcholine (18:0_20:4) levels || id:GCST90277304	58.2729
rs2802390	13	98690376	T	C	0.464828	-0.0752749	0.0167959	7.51037e-06	GCST90277304	7174	Phosphatidylcholine (18:0_20:4) levels || id:GCST90277304	20.086
rs61873274	10	124924165	G	A	0.0719125	0.146206	0.0320266	5.0651e-06	GCST90277304	7174	Phosphatidylcholine (18:0_20:4) levels || id:GCST90277304	20.8405
rs223841	16	57423359	G	A	0.171801	-0.102525	0.0218934	2.88545e-06	GCST90277304	7174	Phosphatidylcholine (18:0_20:4) levels || id:GCST90277304	21.9297
rs3110971	5	38490169	G	A	0.207948	0.0956599	0.0203785	2.71928e-06	GCST90277304	7174	Phosphatidylcholine (18:0_20:4) levels || id:GCST90277304	22.0351
rs793864	19	7552489	C	G	0.817577	-0.104117	0.0216253	1.4998e-06	GCST90277304	7174	Phosphatidylcholine (18:0_20:4) levels || id:GCST90277304	23.1803
rs7499892	16	56972678	T	C	0.177345	-0.0957621	0.0215742	9.21225e-06	GCST90277304	7174	Phosphatidylcholine (18:0_20:4) levels || id:GCST90277304	19.7023
rs35561534	12	91657130	T	C	0.106546	0.125664	0.0268074	2.80967e-06	GCST90277304	7174	Phosphatidylcholine (18:0_20:4) levels || id:GCST90277304	21.9742
rs187429064	19	19269704	G	A	0.0535314	-0.201939	0.0374936	7.41943e-08	GCST90277304	7174	Phosphatidylcholine (18:0_20:4) levels || id:GCST90277304	29.0086
rs2990536	10	36620136	T	C	0.577574	-0.0781871	0.016836	3.47929e-06	GCST90277304	7174	Phosphatidylcholine (18:0_20:4) levels || id:GCST90277304	21.5671
rs174528	11	61776027	C	T	0.41439	-0.666205	0.0151015	1e-200	GCST90277304	7174	Phosphatidylcholine (18:0_20:4) levels || id:GCST90277304	1946.15
rs600518	11	75744328	T	A	0.2323	-0.101192	0.0198441	3.49491e-07	GCST90277304	7174	Phosphatidylcholine (18:0_20:4) levels || id:GCST90277304	26.0034
rs9462860	6	42979275	C	G	0.458006	0.0762289	0.0166323	4.65959e-06	GCST90277304	7174	Phosphatidylcholine (18:0_20:4) levels || id:GCST90277304	21.0056
rs1219539	11	75722099	A	G	0.492903	-0.0876735	0.0167634	1.74135e-07	GCST90277304	7174	Phosphatidylcholine (18:0_20:4) levels || id:GCST90277304	27.3535
rs6860806	5	132304843	G	A	0.420281	0.0792126	0.0168901	2.77693e-06	GCST90277304	7174	Phosphatidylcholine (18:0_20:4) levels || id:GCST90277304	21.995
rs79136768	11	61594967	G	A	0.036937	-0.249044	0.0447471	2.70555e-08	GCST90277304	7174	Phosphatidylcholine (18:0_20:4) levels || id:GCST90277304	30.9758
rs2070895	15	58431740	A	G	0.266647	0.0936813	0.0190306	8.73334e-07	GCST90277304	7174	Phosphatidylcholine (18:0_20:4) levels || id:GCST90277304	24.2326
rs3741252	11	61744026	T	C	0.133653	0.242617	0.0244942	5.54128e-23	GCST90277304	7174	Phosphatidylcholine (18:0_20:4) levels || id:GCST90277304	98.1106
rs1477491	18	73092300	G	A	0.789143	-0.101966	0.0202777	5.057e-07	GCST90277304	7174	Phosphatidylcholine (18:0_20:4) levels || id:GCST90277304	25.2856
rs147549994	16	1939264	T	G	0.035936	0.255782	0.044991	1.35423e-08	GCST90277304	7174	Phosphatidylcholine (18:0_20:4) levels || id:GCST90277304	32.3213
rs2797620	1	94975736	T	C	0.332583	-0.101178	0.0173831	6.10889e-09	GCST90277304	7174	Phosphatidylcholine (18:0_20:4) levels || id:GCST90277304	33.878
rs4908782	1	8828055	T	C	0.354184	-0.0778686	0.0175205	8.94034e-06	GCST90277305	7121	Phosphatidylcholine (18:0_20:5) levels || id:GCST90277305	19.7529
rs1076708	1	210394086	G	A	0.427476	-0.0756118	0.0170989	9.92123e-06	GCST90277305	7121	Phosphatidylcholine (18:0_20:5) levels || id:GCST90277305	19.5543
rs2023988	7	71849296	T	C	0.435469	-0.0768354	0.0169984	6.28279e-06	GCST90277305	7121	Phosphatidylcholine (18:0_20:5) levels || id:GCST90277305	20.4318
rs12487951	3	169305300	C	T	0.0277912	-0.228018	0.0513692	9.17375e-06	GCST90277305	7121	Phosphatidylcholine (18:0_20:5) levels || id:GCST90277305	19.703
rs187698886	6	67555567	T	G	0.0368899	-0.200162	0.045079	9.1161e-06	GCST90277305	7121	Phosphatidylcholine (18:0_20:5) levels || id:GCST90277305	19.7158
rs7780677	7	132693734	A	C	0.409033	-0.0806159	0.017116	2.52213e-06	GCST90277305	7121	Phosphatidylcholine (18:0_20:5) levels || id:GCST90277305	22.1838
rs2054498	4	37392086	G	A	0.537843	-0.0781128	0.0166556	2.78212e-06	GCST90277305	7121	Phosphatidylcholine (18:0_20:5) levels || id:GCST90277305	21.995
rs71629271	3	176095628	C	T	0.0634921	0.167981	0.0359228	2.97424e-06	GCST90277305	7121	Phosphatidylcholine (18:0_20:5) levels || id:GCST90277305	21.8665
rs12656795	5	113783266	C	G	0.3874	-0.0793501	0.0177811	8.21418e-06	GCST90277305	7121	Phosphatidylcholine (18:0_20:5) levels || id:GCST90277305	19.9149
rs174527	11	61770929	C	G	0.44432	-0.115568	0.0171521	1.7294e-11	GCST90277305	7121	Phosphatidylcholine (18:0_20:5) levels || id:GCST90277305	45.3984
rs102275	11	61790331	C	T	0.410377	-0.419506	0.0164553	3.30087e-137	GCST90277305	7121	Phosphatidylcholine (18:0_20:5) levels || id:GCST90277305	649.927
rs3019200	11	61481911	A	C	0.803119	-0.108226	0.0214697	4.74391e-07	GCST90277305	7121	Phosphatidylcholine (18:0_20:5) levels || id:GCST90277305	25.4104
rs61653779	16	20568904	C	T	0.0200537	0.275648	0.0603919	5.09224e-06	GCST90277305	7121	Phosphatidylcholine (18:0_20:5) levels || id:GCST90277305	20.833
rs147051683	1	170134570	G	C	0.0334504	0.235305	0.0466541	4.67567e-07	GCST90277305	7121	Phosphatidylcholine (18:0_20:5) levels || id:GCST90277305	25.438
rs2431163	5	174893516	A	G	0.0266504	0.263778	0.0562692	2.81084e-06	GCST90277305	7121	Phosphatidylcholine (18:0_20:5) levels || id:GCST90277305	21.9753
rs7936002	11	62451557	G	A	0.257197	0.110547	0.019742	2.22148e-08	GCST90277305	7121	Phosphatidylcholine (18:0_20:5) levels || id:GCST90277305	31.3553
rs35226034	3	139980152	G	A	0.0399378	-0.202272	0.042981	2.57086e-06	GCST90277305	7121	Phosphatidylcholine (18:0_20:5) levels || id:GCST90277305	22.1472
rs9380073	6	11061917	T	C	0.123106	0.119196	0.0253633	2.65046e-06	GCST90277305	7121	Phosphatidylcholine (18:0_20:5) levels || id:GCST90277305	22.0857
rs146438407	10	116536092	T	C	0.00856565	-0.441042	0.0975247	6.20859e-06	GCST90277305	7121	Phosphatidylcholine (18:0_20:5) levels || id:GCST90277305	20.4518
rs9587408	13	107595697	C	T	0.218684	0.0919964	0.0201124	4.86076e-06	GCST90277305	7121	Phosphatidylcholine (18:0_20:5) levels || id:GCST90277305	20.9225
rs145259113	7	147506779	C	T	0.00551559	-0.527556	0.117553	7.30292e-06	GCST90277305	7121	Phosphatidylcholine (18:0_20:5) levels || id:GCST90277305	20.1405
rs508049	11	68908029	T	C	0.0979671	-0.141112	0.0288698	1.04252e-06	GCST90277305	7121	Phosphatidylcholine (18:0_20:5) levels || id:GCST90277305	23.8913
rs80116939	15	94356658	A	G	0.00353246	-0.764821	0.156222	1.00078e-06	GCST90277305	7121	Phosphatidylcholine (18:0_20:5) levels || id:GCST90277305	23.9682
rs62025936	16	10434179	G	A	0.164905	0.123448	0.0227916	6.27447e-08	GCST90277305	7121	Phosphatidylcholine (18:0_20:5) levels || id:GCST90277305	29.3372
rs2135279	18	71740925	A	T	0.580838	0.0754393	0.0170196	9.44738e-06	GCST90277305	7121	Phosphatidylcholine (18:0_20:5) levels || id:GCST90277305	19.647
rs628035	1	230188399	T	G	0.213535	-0.0971671	0.0206986	2.72328e-06	GCST90277306	6805	Phosphatidylcholine (18:0_22:5) levels || id:GCST90277306	22.0372
rs9918362	6	10999417	C	T	0.458079	0.0818121	0.0172794	2.23681e-06	GCST90277306	6805	Phosphatidylcholine (18:0_22:5) levels || id:GCST90277306	22.417
rs102275	11	61790331	C	T	0.410377	-0.285172	0.0171351	5.38047e-61	GCST90277306	6805	Phosphatidylcholine (18:0_22:5) levels || id:GCST90277306	276.975
rs58967664	8	93993037	C	T	0.0689047	0.153448	0.0345567	9.11194e-06	GCST90277306	6805	Phosphatidylcholine (18:0_22:5) levels || id:GCST90277306	19.7178
rs34415160	9	33767894	A	G	0.383057	-0.0789268	0.0175155	6.70652e-06	GCST90277306	6805	Phosphatidylcholine (18:0_22:5) levels || id:GCST90277306	20.305
rs2236514	9	136677616	G	C	0.647094	-0.0885172	0.0182625	1.28025e-06	GCST90277306	6805	Phosphatidylcholine (18:0_22:5) levels || id:GCST90277306	23.4928
rs174527	11	61770929	C	G	0.44432	-0.100292	0.017517	1.07461e-08	GCST90277306	6805	Phosphatidylcholine (18:0_22:5) levels || id:GCST90277306	32.7803
rs1465411	5	170155391	G	A	0.505704	0.079001	0.0170591	3.70317e-06	GCST90277306	6805	Phosphatidylcholine (18:0_22:5) levels || id:GCST90277306	21.4463
rs147797702	18	52743009	C	T	0.00935496	-0.461775	0.0917664	4.9711e-07	GCST90277306	6805	Phosphatidylcholine (18:0_22:5) levels || id:GCST90277306	25.3217
rs1169289	12	120978819	G	C	0.470007	0.107706	0.0171666	3.72785e-10	GCST90277306	6805	Phosphatidylcholine (18:0_22:5) levels || id:GCST90277306	39.3651
rs183410044	7	54771130	C	T	0.0159435	-0.329201	0.0690524	1.90209e-06	GCST90277306	6805	Phosphatidylcholine (18:0_22:5) levels || id:GCST90277306	22.7282
rs13182955	5	52103978	C	T	0.378429	0.0784249	0.0176833	9.34664e-06	GCST90277306	6805	Phosphatidylcholine (18:0_22:5) levels || id:GCST90277306	19.669
rs9374192	6	110673493	C	T	0.271727	-0.101613	0.0194073	1.69118e-07	GCST90277306	6805	Phosphatidylcholine (18:0_22:5) levels || id:GCST90277306	27.4137
rs55982271	15	70670258	C	A	0.0240145	-0.245485	0.055313	9.20943e-06	GCST90277306	6805	Phosphatidylcholine (18:0_22:5) levels || id:GCST90277306	19.6968
rs8068517	17	18192664	A	G	0.813964	-0.104713	0.0218788	1.73524e-06	GCST90277306	6805	Phosphatidylcholine (18:0_22:5) levels || id:GCST90277306	22.9063
rs34833702	1	218198038	T	C	0.0521215	0.197071	0.0389961	4.44408e-07	GCST90277306	6805	Phosphatidylcholine (18:0_22:5) levels || id:GCST90277306	25.539
rs143380352	7	136096416	C	G	0.0205852	-0.286373	0.063383	6.33609e-06	GCST90277306	6805	Phosphatidylcholine (18:0_22:5) levels || id:GCST90277306	20.4136
rs1220131	2	157711265	A	T	0.200223	0.108182	0.0214051	4.43405e-07	GCST90277306	6805	Phosphatidylcholine (18:0_22:5) levels || id:GCST90277306	25.5432
rs2304401	2	11621183	C	T	0.967501	-0.226506	0.0505107	7.42952e-06	GCST90277306	6805	Phosphatidylcholine (18:0_22:5) levels || id:GCST90277306	20.1091
rs1260326	2	27508073	C	T	0.650878	-0.101199	0.0179027	1.6421e-08	GCST90277306	6805	Phosphatidylcholine (18:0_22:5) levels || id:GCST90277306	31.9533
rs11178277	12	70541856	G	A	0.472285	-0.0771304	0.0170873	6.467e-06	GCST90277306	6805	Phosphatidylcholine (18:0_22:5) levels || id:GCST90277306	20.3753
rs2797620	1	94975736	T	C	0.332583	-0.0857829	0.0180919	2.16271e-06	GCST90277306	6805	Phosphatidylcholine (18:0_22:5) levels || id:GCST90277306	22.4819
rs115247383	3	148282274	T	C	0.0485701	-0.20269	0.0424515	1.83672e-06	GCST90277306	6805	Phosphatidylcholine (18:0_22:5) levels || id:GCST90277306	22.797
rs7968201	12	93538379	T	G	0.215059	0.0999887	0.0210104	1.98394e-06	GCST90277306	6805	Phosphatidylcholine (18:0_22:5) levels || id:GCST90277306	22.6482
rs7146460	14	100895541	T	C	0.22284	-0.0956012	0.0215114	8.95544e-06	GCST90277306	6805	Phosphatidylcholine (18:0_22:5) levels || id:GCST90277306	19.751
rs113847854	8	69019004	T	C	0.0302758	0.231382	0.0493868	2.85006e-06	GCST90277306	6805	Phosphatidylcholine (18:0_22:5) levels || id:GCST90277306	21.9501
rs117135394	18	54154713	T	C	0.00742645	0.492072	0.102035	1.44699e-06	GCST90277306	6805	Phosphatidylcholine (18:0_22:5) levels || id:GCST90277306	23.2573
rs4841133	8	9326154	G	A	0.851776	0.120711	0.0240274	5.18752e-07	GCST90277306	6805	Phosphatidylcholine (18:0_22:5) levels || id:GCST90277306	25.2395
rs41352345	11	88482589	T	A	0.0982892	-0.127346	0.0286921	9.19029e-06	GCST90277306	6805	Phosphatidylcholine (18:0_22:5) levels || id:GCST90277306	19.6991
rs2613167	4	30161140	T	G	0.373104	0.0829165	0.0181813	5.18784e-06	GCST90277306	6805	Phosphatidylcholine (18:0_22:5) levels || id:GCST90277306	20.7985
rs7539908	1	53711606	C	T	0.178136	0.0984192	0.0220982	8.56254e-06	GCST90277307	7004	Phosphatidylcholine (18:0_22:6) levels || id:GCST90277307	19.8356
rs10503355	8	6096074	T	G	0.0419607	-0.1924	0.0422775	5.43097e-06	GCST90277307	7004	Phosphatidylcholine (18:0_22:6) levels || id:GCST90277307	20.7105
rs61900787	11	42654689	C	T	0.414617	0.0786755	0.0171113	4.34e-06	GCST90277307	7004	Phosphatidylcholine (18:0_22:6) levels || id:GCST90277307	21.1404
rs2619330	3	124802671	T	G	0.111661	0.125986	0.0270503	3.25837e-06	GCST90277307	7004	Phosphatidylcholine (18:0_22:6) levels || id:GCST90277307	21.692
rs9719746	7	155293878	T	C	0.02478	-0.250043	0.0554291	6.55245e-06	GCST90277307	7004	Phosphatidylcholine (18:0_22:6) levels || id:GCST90277307	20.3495
rs4841133	8	9326154	G	A	0.851776	0.106347	0.0238242	8.17074e-06	GCST90277307	7004	Phosphatidylcholine (18:0_22:6) levels || id:GCST90277307	19.9257
rs12050889	15	62205752	A	T	0.295832	-0.0827827	0.0186069	8.75423e-06	GCST90277307	7004	Phosphatidylcholine (18:0_22:6) levels || id:GCST90277307	19.7939
rs3779874	8	64610547	T	C	0.827616	0.101309	0.0223858	6.11736e-06	GCST90277307	7004	Phosphatidylcholine (18:0_22:6) levels || id:GCST90277307	20.481
rs10150075	14	72571809	T	C	0.0530446	-0.186342	0.0387578	1.55637e-06	GCST90277307	7004	Phosphatidylcholine (18:0_22:6) levels || id:GCST90277307	23.1155
rs11792256	9	874977	G	T	0.103047	-0.132598	0.0277047	1.73328e-06	GCST90277307	7004	Phosphatidylcholine (18:0_22:6) levels || id:GCST90277307	22.9069
rs174530	11	61779120	G	A	0.414119	-0.167131	0.017116	2.20818e-22	GCST90277307	7004	Phosphatidylcholine (18:0_22:6) levels || id:GCST90277307	95.3475
rs7974440	12	59019021	A	G	0.137326	-0.116279	0.024707	2.56861e-06	GCST90277307	7004	Phosphatidylcholine (18:0_22:6) levels || id:GCST90277307	22.1494
rs62345669	4	147476374	A	G	0.00798403	-0.472208	0.0999636	2.35754e-06	GCST90277307	7004	Phosphatidylcholine (18:0_22:6) levels || id:GCST90277307	22.3143
rs11045913	12	21263479	G	A	0.646697	-0.0803798	0.0179126	7.32213e-06	GCST90277307	7004	Phosphatidylcholine (18:0_22:6) levels || id:GCST90277307	20.1362
rs143578075	12	46987694	A	G	0.049905	-0.177456	0.0384184	3.92233e-06	GCST90277307	7004	Phosphatidylcholine (18:0_22:6) levels || id:GCST90277307	21.3355
rs3110235	5	38486310	T	G	0.207469	0.0948981	0.0208479	5.39959e-06	GCST90277307	7004	Phosphatidylcholine (18:0_22:6) levels || id:GCST90277307	20.72
rs2067613	3	176189554	C	T	0.706892	-0.0895605	0.018682	1.66813e-06	GCST90277307	7004	Phosphatidylcholine (18:0_22:6) levels || id:GCST90277307	22.9819
rs7542307	1	222093891	T	C	0.347003	0.0844564	0.0177394	1.96372e-06	GCST90277307	7004	Phosphatidylcholine (18:0_22:6) levels || id:GCST90277307	22.6666
rs6030870	20	43445166	G	C	0.0747054	-0.148104	0.032651	5.8271e-06	GCST90277307	7004	Phosphatidylcholine (18:0_22:6) levels || id:GCST90277307	20.575
rs72827432	17	18166314	T	G	0.180542	0.111439	0.0218276	3.38438e-07	GCST90277307	7004	Phosphatidylcholine (18:0_22:6) levels || id:GCST90277307	26.0653
rs139606388	5	134851174	T	C	0.0291319	-0.24407	0.0499228	1.0354e-06	GCST90277307	7004	Phosphatidylcholine (18:0_22:6) levels || id:GCST90277307	23.9018
rs4987173	6	42963486	A	G	0.393394	0.102216	0.0172817	3.47552e-09	GCST90277307	7004	Phosphatidylcholine (18:0_22:6) levels || id:GCST90277307	34.9836
rs117061362	15	101196347	T	G	0.044898	0.189457	0.0415212	5.1271e-06	GCST90277307	7004	Phosphatidylcholine (18:0_22:6) levels || id:GCST90277307	20.82
rs2426606	20	56297803	T	C	0.720584	0.0858671	0.0190303	6.51792e-06	GCST90277307	7004	Phosphatidylcholine (18:0_22:6) levels || id:GCST90277307	20.3593
rs174574	11	61832870	C	A	0.590933	-0.201919	0.0168937	1.27747e-32	GCST90277308	7174	Phosphatidylcholine (18:1_18:1) levels || id:GCST90277308	142.858
rs10889352	1	62633352	C	T	0.262366	-0.112327	0.0188425	2.6115e-09	GCST90277308	7174	Phosphatidylcholine (18:1_18:1) levels || id:GCST90277308	35.5379
rs73241068	4	38036537	T	C	0.0338396	-0.218309	0.0457382	1.85051e-06	GCST90277308	7174	Phosphatidylcholine (18:1_18:1) levels || id:GCST90277308	22.7816
rs532449931	11	24110688	T	C	0.0154231	0.313851	0.0691967	5.821e-06	GCST90277308	7174	Phosphatidylcholine (18:1_18:1) levels || id:GCST90277308	20.572
rs1077834	15	58431280	C	T	0.266328	0.0925274	0.0192478	1.56089e-06	GCST90277308	7174	Phosphatidylcholine (18:1_18:1) levels || id:GCST90277308	23.1089
rs4848460	2	117641775	T	C	0.0501636	0.175394	0.0384117	5.04631e-06	GCST90277308	7174	Phosphatidylcholine (18:1_18:1) levels || id:GCST90277308	20.8498
rs144512980	6	18685527	C	T	0.0152105	0.369969	0.0689118	8.16867e-08	GCST90277308	7174	Phosphatidylcholine (18:1_18:1) levels || id:GCST90277308	28.8233
rs56057593	2	204579749	T	C	0.0315323	-0.227341	0.0494237	4.29814e-06	GCST90277308	7174	Phosphatidylcholine (18:1_18:1) levels || id:GCST90277308	21.1585
rs79008894	4	140097358	T	C	0.039388	0.208644	0.0458999	5.56323e-06	GCST90277308	7174	Phosphatidylcholine (18:1_18:1) levels || id:GCST90277308	20.6628
rs113277188	5	151601186	C	G	0.0176452	-0.290768	0.0655016	9.1509e-06	GCST90277308	7174	Phosphatidylcholine (18:1_18:1) levels || id:GCST90277308	19.7056
rs41441450	5	86717236	T	C	0.00982439	-0.393839	0.0852696	3.92494e-06	GCST90277308	7174	Phosphatidylcholine (18:1_18:1) levels || id:GCST90277308	21.3329
rs3741298	11	116786845	T	C	0.765351	-0.0894461	0.0196136	5.18605e-06	GCST90277308	7174	Phosphatidylcholine (18:1_18:1) levels || id:GCST90277308	20.7974
rs10850057	12	112553648	T	C	0.100366	-0.124578	0.0279248	8.27004e-06	GCST90277308	7174	Phosphatidylcholine (18:1_18:1) levels || id:GCST90277308	19.9023
rs7300883	12	121021637	G	C	0.438227	-0.0759025	0.0168442	6.70159e-06	GCST90277308	7174	Phosphatidylcholine (18:1_18:1) levels || id:GCST90277308	20.3054
rs136061	22	46945349	G	C	0.262626	0.0889544	0.0188504	2.41359e-06	GCST90277308	7174	Phosphatidylcholine (18:1_18:1) levels || id:GCST90277308	22.2686
rs17231506	16	56960616	T	C	0.27829	0.10933	0.0185618	4.03599e-09	GCST90277308	7174	Phosphatidylcholine (18:1_18:1) levels || id:GCST90277308	34.6927
rs13278111	8	22702678	T	C	0.430186	-0.0767138	0.0170597	7.00404e-06	GCST90277308	7174	Phosphatidylcholine (18:1_18:1) levels || id:GCST90277308	20.2211
rs140268092	4	29977517	T	C	0.00466956	0.582145	0.128016	5.51362e-06	GCST90277308	7174	Phosphatidylcholine (18:1_18:1) levels || id:GCST90277308	20.6792
rs10779836	1	230167404	T	C	0.77689	0.0919518	0.0199508	4.11709e-06	GCST90277308	7174	Phosphatidylcholine (18:1_18:1) levels || id:GCST90277308	21.2422
rs2000827	18	49695288	A	T	0.893849	0.121845	0.0271448	7.27154e-06	GCST90277308	7174	Phosphatidylcholine (18:1_18:1) levels || id:GCST90277308	20.1485
rs1532085	15	58391167	G	A	0.573441	-0.109594	0.0168054	7.42457e-11	GCST90277308	7174	Phosphatidylcholine (18:1_18:1) levels || id:GCST90277308	42.5281
rs2126263	8	9324101	A	G	0.849792	0.111614	0.023426	1.92908e-06	GCST90277308	7174	Phosphatidylcholine (18:1_18:1) levels || id:GCST90277308	22.7008
rs10145681	14	68688212	G	A	0.976388	-0.267488	0.0565865	2.31929e-06	GCST90277308	7174	Phosphatidylcholine (18:1_18:1) levels || id:GCST90277308	22.3451
rs41391244	1	111314654	C	T	0.219828	-0.0929218	0.0200901	3.80475e-06	GCST90277308	7174	Phosphatidylcholine (18:1_18:1) levels || id:GCST90277308	21.393
rs147761802	7	5810475	C	G	0.0496455	-0.180937	0.039225	4.043e-06	GCST90277309	7174	Phosphatidylcholine (18:1_18:2) levels || id:GCST90277309	21.2779
rs62004153	15	59198971	A	G	0.91259	-0.131319	0.029588	9.19647e-06	GCST90277309	7174	Phosphatidylcholine (18:1_18:2) levels || id:GCST90277309	19.6981
rs1601935	15	58379566	T	G	0.611241	-0.105723	0.0170015	5.31167e-10	GCST90277309	7174	Phosphatidylcholine (18:1_18:2) levels || id:GCST90277309	38.6691
rs28844909	4	145707221	A	G	0.0666079	-0.152846	0.0340053	7.06855e-06	GCST90277309	7174	Phosphatidylcholine (18:1_18:2) levels || id:GCST90277309	20.203
rs6023985	20	55260213	C	T	0.0142944	-0.332511	0.0721313	4.09703e-06	GCST90277309	7174	Phosphatidylcholine (18:1_18:2) levels || id:GCST90277309	21.2503
rs6498540	16	15036737	G	A	0.334003	0.0792536	0.0177021	7.68296e-06	GCST90277309	7174	Phosphatidylcholine (18:1_18:2) levels || id:GCST90277309	20.0442
rs142689129	6	18587903	T	C	0.0053898	0.579732	0.116356	6.42467e-07	GCST90277309	7174	Phosphatidylcholine (18:1_18:2) levels || id:GCST90277309	24.8243
rs11757990	6	29796264	T	C	0.007336	0.456612	0.103073	9.55292e-06	GCST90277309	7174	Phosphatidylcholine (18:1_18:2) levels || id:GCST90277309	19.6248
rs613808	11	116840252	G	A	0.618586	-0.0910723	0.0172922	1.42824e-07	GCST90277309	7174	Phosphatidylcholine (18:1_18:2) levels || id:GCST90277309	27.7378
rs10889352	1	62633352	C	T	0.262366	-0.126365	0.0187579	1.74986e-11	GCST90277309	7174	Phosphatidylcholine (18:1_18:2) levels || id:GCST90277309	45.3822
rs78882831	5	96128576	T	C	0.0250883	0.242686	0.0544483	8.43104e-06	GCST90277309	7174	Phosphatidylcholine (18:1_18:2) levels || id:GCST90277309	19.8665
rs564216	11	126095437	C	T	0.05498	-0.16788	0.0365785	4.5135e-06	GCST90277309	7174	Phosphatidylcholine (18:1_18:2) levels || id:GCST90277309	21.0643
rs118108980	11	62211023	G	A	0.196435	-0.0995939	0.0209026	1.9268e-06	GCST90277309	7174	Phosphatidylcholine (18:1_18:2) levels || id:GCST90277309	22.702
rs1077835	15	58431227	G	A	0.266329	0.12469	0.0191496	7.938e-11	GCST90277309	7174	Phosphatidylcholine (18:1_18:2) levels || id:GCST90277309	42.3979
rs12798268	11	107869185	C	A	0.859498	-0.107354	0.0239034	7.18957e-06	GCST90277309	7174	Phosphatidylcholine (18:1_18:2) levels || id:GCST90277309	20.1705
rs174527	11	61770929	C	G	0.44432	0.0905821	0.0170518	1.11443e-07	GCST90277309	7174	Phosphatidylcholine (18:1_18:2) levels || id:GCST90277309	28.2192
rs174574	11	61832870	C	A	0.590933	-0.380135	0.0164306	2.79245e-114	GCST90277309	7174	Phosphatidylcholine (18:1_18:2) levels || id:GCST90277309	535.265
rs4944732	11	72735137	T	C	0.135462	0.108605	0.0243439	8.26785e-06	GCST90277309	7174	Phosphatidylcholine (18:1_18:2) levels || id:GCST90277309	19.903
rs9789400	2	57690087	T	C	0.265333	-0.0886915	0.0188973	2.74114e-06	GCST90277309	7174	Phosphatidylcholine (18:1_18:2) levels || id:GCST90277309	22.0275
rs17231506	16	56960616	T	C	0.27829	0.119523	0.0184798	1.05741e-10	GCST90277309	7174	Phosphatidylcholine (18:1_18:2) levels || id:GCST90277309	41.832
rs13128807	4	169311729	A	G	0.195586	-0.100717	0.0210833	1.81261e-06	GCST90277309	7174	Phosphatidylcholine (18:1_18:2) levels || id:GCST90277309	22.8207
rs7036554	9	14382621	C	T	0.350278	0.0906168	0.0175357	2.43042e-07	GCST90277309	7174	Phosphatidylcholine (18:1_18:2) levels || id:GCST90277309	26.7037
rs948727	18	13715335	G	A	0.325025	-0.0819227	0.017466	2.77811e-06	GCST90277309	7174	Phosphatidylcholine (18:1_18:2) levels || id:GCST90277309	21.9999
rs2236605	21	37563977	C	G	0.432244	0.0838757	0.016691	5.14151e-07	GCST90277309	7174	Phosphatidylcholine (18:1_18:2) levels || id:GCST90277309	25.2527
rs116910056	11	80166090	T	A	0.00891182	-0.418342	0.0945619	9.84371e-06	GCST90277310	6339	Phosphatidylcholine (18:1_18:3) levels || id:GCST90277310	19.5718
rs17208010	5	139952900	T	C	0.0836398	0.144324	0.0324512	8.82834e-06	GCST90277310	6339	Phosphatidylcholine (18:1_18:3) levels || id:GCST90277310	19.7795
rs114797690	1	98597981	T	C	0.0234183	0.284754	0.0622387	4.83903e-06	GCST90277310	6339	Phosphatidylcholine (18:1_18:3) levels || id:GCST90277310	20.9324
rs422137	15	58416983	A	G	0.492559	0.0805541	0.0178791	6.73126e-06	GCST90277310	6339	Phosphatidylcholine (18:1_18:3) levels || id:GCST90277310	20.2994
rs140885981	16	75302415	A	G	0.00768061	-0.476915	0.103199	3.89154e-06	GCST90277310	6339	Phosphatidylcholine (18:1_18:3) levels || id:GCST90277310	21.3565
rs9480321	6	156378387	T	A	0.0497213	-0.204074	0.0408869	6.15516e-07	GCST90277310	6339	Phosphatidylcholine (18:1_18:3) levels || id:GCST90277310	24.9119
rs751841	4	5640434	G	A	0.645313	0.0880261	0.0195031	6.48553e-06	GCST90277310	6339	Phosphatidylcholine (18:1_18:3) levels || id:GCST90277310	20.3712
rs149851240	2	41556996	C	G	0.0460933	0.194902	0.0428663	5.54555e-06	GCST90277310	6339	Phosphatidylcholine (18:1_18:3) levels || id:GCST90277310	20.6729
rs8033940	15	58432643	A	G	0.336674	0.0905683	0.0191568	2.3182e-06	GCST90277310	6339	Phosphatidylcholine (18:1_18:3) levels || id:GCST90277310	22.3515
rs1116931	3	100870486	A	C	0.272175	-0.0925391	0.0197301	2.77934e-06	GCST90277310	6339	Phosphatidylcholine (18:1_18:3) levels || id:GCST90277310	21.9984
rs10769099	11	5586584	A	G	0.336806	0.0883247	0.0188172	2.73312e-06	GCST90277310	6339	Phosphatidylcholine (18:1_18:3) levels || id:GCST90277310	22.032
rs2965212	19	2561737	C	T	0.820058	0.103443	0.0232853	9.04278e-06	GCST90277310	6339	Phosphatidylcholine (18:1_18:3) levels || id:GCST90277310	19.7351
rs144128487	6	97082368	G	C	0.0119641	-0.398647	0.0821066	1.23171e-06	GCST90277310	6339	Phosphatidylcholine (18:1_18:3) levels || id:GCST90277310	23.5733
rs174601	11	61855668	T	C	0.419025	0.0800929	0.0179536	8.28629e-06	GCST90277310	6339	Phosphatidylcholine (18:1_18:3) levels || id:GCST90277310	19.9015
rs9559745	13	110209642	C	T	0.00858291	0.425511	0.0955218	8.57793e-06	GCST90277310	6339	Phosphatidylcholine (18:1_18:3) levels || id:GCST90277310	19.8434
rs17231506	16	56960616	T	C	0.27829	0.0890051	0.0197579	6.76075e-06	GCST90277310	6339	Phosphatidylcholine (18:1_18:3) levels || id:GCST90277310	20.2931
rs2774509	6	6411842	C	G	0.663942	-0.0838465	0.018672	7.22259e-06	GCST90277310	6339	Phosphatidylcholine (18:1_18:3) levels || id:GCST90277310	20.1645
rs148879093	12	96120840	A	G	0.0787223	-0.153245	0.0342603	7.84007e-06	GCST90277310	6339	Phosphatidylcholine (18:1_18:3) levels || id:GCST90277310	20.0074
rs114139553	1	103864588	A	G	0.0138493	-0.373472	0.0814559	4.63167e-06	GCST90277311	5852	Phosphatidylcholine (18:1_20:2) levels || id:GCST90277311	21.0219
rs6944011	7	6332316	G	A	0.204904	0.101975	0.0227489	7.50399e-06	GCST90277311	5852	Phosphatidylcholine (18:1_20:2) levels || id:GCST90277311	20.094
rs12417747	11	62060922	A	G	0.114819	0.18995	0.0289599	5.83153e-11	GCST90277311	5852	Phosphatidylcholine (18:1_20:2) levels || id:GCST90277311	43.0214
rs56208677	16	56976320	T	C	0.0776737	0.181803	0.0352747	2.63109e-07	GCST90277311	5852	Phosphatidylcholine (18:1_20:2) levels || id:GCST90277311	26.5629
rs116922907	7	106989575	A	G	0.0415867	0.214035	0.0468614	5.03195e-06	GCST90277311	5852	Phosphatidylcholine (18:1_20:2) levels || id:GCST90277311	20.8612
rs74089903	12	54160565	A	G	0.00880275	-0.539131	0.102691	1.57227e-07	GCST90277311	5852	Phosphatidylcholine (18:1_20:2) levels || id:GCST90277311	27.5628
rs7176661	15	95538680	C	T	0.595798	0.0840394	0.0188653	8.54737e-06	GCST90277311	5852	Phosphatidylcholine (18:1_20:2) levels || id:GCST90277311	19.8444
rs12113068	7	155435171	T	G	0.0251272	-0.275391	0.0620851	9.33656e-06	GCST90277311	5852	Phosphatidylcholine (18:1_20:2) levels || id:GCST90277311	19.6755
rs1800588	15	58431476	T	C	0.258046	0.112792	0.0214881	1.58046e-07	GCST90277311	5852	Phosphatidylcholine (18:1_20:2) levels || id:GCST90277311	27.5525
rs9384216	6	154419744	C	T	0.097062	-0.138691	0.0308462	7.04573e-06	GCST90277311	5852	Phosphatidylcholine (18:1_20:2) levels || id:GCST90277311	20.2159
rs35195855	11	36094558	T	C	0.148357	0.129906	0.0278262	3.098e-06	GCST90277311	5852	Phosphatidylcholine (18:1_20:2) levels || id:GCST90277311	21.7947
rs265114	1	217457286	T	C	0.0737184	0.178123	0.0364694	1.06461e-06	GCST90277311	5852	Phosphatidylcholine (18:1_20:2) levels || id:GCST90277311	23.8552
rs61893829	11	63036470	T	C	0.0811347	-0.157143	0.0340372	3.96324e-06	GCST90277311	5852	Phosphatidylcholine (18:1_20:2) levels || id:GCST90277311	21.3149
rs6984305	8	9320758	T	A	0.837461	0.121648	0.0251093	1.29872e-06	GCST90277311	5852	Phosphatidylcholine (18:1_20:2) levels || id:GCST90277311	23.4715
rs174527	11	61770929	C	G	0.44432	0.0938072	0.0189305	7.37459e-07	GCST90277311	5852	Phosphatidylcholine (18:1_20:2) levels || id:GCST90277311	24.5555
rs80201535	7	10826150	A	G	0.0308439	-0.246539	0.0534979	4.14138e-06	GCST90277311	5852	Phosphatidylcholine (18:1_20:2) levels || id:GCST90277311	21.2372
rs10846753	12	124836915	G	T	0.234539	0.106016	0.0214803	8.21132e-07	GCST90277311	5852	Phosphatidylcholine (18:1_20:2) levels || id:GCST90277311	24.3592
rs117534325	15	70406039	G	A	0.00485193	0.638717	0.135466	2.473e-06	GCST90277311	5852	Phosphatidylcholine (18:1_20:2) levels || id:GCST90277311	22.2309
rs73292027	20	40441104	G	T	0.111851	0.151314	0.0303434	6.3122e-07	GCST90277311	5852	Phosphatidylcholine (18:1_20:2) levels || id:GCST90277311	24.8674
rs118150981	18	68219549	A	G	0.0192807	-0.306048	0.0666922	4.54396e-06	GCST90277311	5852	Phosphatidylcholine (18:1_20:2) levels || id:GCST90277311	21.0586
rs17543793	5	17302034	T	A	0.0202168	0.301312	0.0668288	6.6425e-06	GCST90277311	5852	Phosphatidylcholine (18:1_20:2) levels || id:GCST90277311	20.3285
rs7041283	9	78442148	C	T	0.245125	-0.116136	0.0213807	5.79444e-08	GCST90277311	5852	Phosphatidylcholine (18:1_20:2) levels || id:GCST90277311	29.5046
rs174580	11	61839170	G	A	0.409729	0.431366	0.0178977	1.49061e-122	GCST90277311	5852	Phosphatidylcholine (18:1_20:2) levels || id:GCST90277311	580.895
rs656095	11	75734293	G	A	0.226939	-0.130437	0.022171	4.24246e-09	GCST90277311	5852	Phosphatidylcholine (18:1_20:2) levels || id:GCST90277311	34.6123
rs7897746	10	5578436	T	C	0.902958	0.132942	0.0286141	3.4415e-06	GCST90277312	7171	Phosphatidylcholine (18:1_20:3) levels || id:GCST90277312	21.5856
rs8033940	15	58432643	A	G	0.336674	0.0952484	0.0180619	1.3776e-07	GCST90277312	7171	Phosphatidylcholine (18:1_20:3) levels || id:GCST90277312	27.8092
rs6498540	16	15036737	G	A	0.334003	-0.154636	0.0177082	3.05661e-18	GCST90277312	7171	Phosphatidylcholine (18:1_20:3) levels || id:GCST90277312	76.2557
rs548874375	11	118970584	C	A	0.0273478	0.262958	0.0517253	3.79091e-07	GCST90277312	7171	Phosphatidylcholine (18:1_20:3) levels || id:GCST90277312	25.8444
rs6083838	20	25397682	G	A	0.535632	-0.079295	0.0168577	2.59775e-06	GCST90277312	7171	Phosphatidylcholine (18:1_20:3) levels || id:GCST90277312	22.1256
rs10504795	8	84222419	G	C	0.257608	-0.0950011	0.019056	6.32009e-07	GCST90277312	7171	Phosphatidylcholine (18:1_20:3) levels || id:GCST90277312	24.8539
rs10423742	19	19117327	A	G	0.752594	-0.0934552	0.0195173	1.71458e-06	GCST90277312	7171	Phosphatidylcholine (18:1_20:3) levels || id:GCST90277312	22.9281
rs79047909	2	10043013	G	C	0.00622502	-0.497499	0.106742	3.20457e-06	GCST90277312	7171	Phosphatidylcholine (18:1_20:3) levels || id:GCST90277312	21.7227
rs12198590	6	18489429	C	G	0.00555883	0.513333	0.114403	7.34204e-06	GCST90277312	7171	Phosphatidylcholine (18:1_20:3) levels || id:GCST90277312	20.1337
rs72974647	6	123327335	G	A	0.0821802	0.135712	0.0301393	6.8033e-06	GCST90277312	7171	Phosphatidylcholine (18:1_20:3) levels || id:GCST90277312	20.2754
rs113366516	6	138148100	T	G	0.0170391	0.297184	0.0661181	7.07288e-06	GCST90277312	7171	Phosphatidylcholine (18:1_20:3) levels || id:GCST90277312	20.2027
rs7139079	12	120977490	A	G	0.546768	-0.0830459	0.0167807	7.6291e-07	GCST90277312	7171	Phosphatidylcholine (18:1_20:3) levels || id:GCST90277312	24.4915
rs6985657	8	59010827	G	A	0.0901021	-0.137364	0.0292828	2.76716e-06	GCST90277312	7171	Phosphatidylcholine (18:1_20:3) levels || id:GCST90277312	22.005
rs59739041	15	58368884	C	T	0.0478687	0.172644	0.0388283	8.86189e-06	GCST90277312	7171	Phosphatidylcholine (18:1_20:3) levels || id:GCST90277312	19.77
rs56374730	16	15773795	G	T	0.296257	0.0813724	0.0183934	9.82701e-06	GCST90277312	7171	Phosphatidylcholine (18:1_20:3) levels || id:GCST90277312	19.5718
rs150057262	19	19210016	G	C	0.0521856	-0.246729	0.0386414	1.81806e-10	GCST90277312	7171	Phosphatidylcholine (18:1_20:3) levels || id:GCST90277312	40.7694
rs822798	3	22971838	G	A	0.416127	0.08479	0.0168448	4.92995e-07	GCST90277312	7171	Phosphatidylcholine (18:1_20:3) levels || id:GCST90277312	25.3371
rs182828998	4	115193660	C	A	0.00671122	-0.4923	0.104516	2.5183e-06	GCST90277312	7171	Phosphatidylcholine (18:1_20:3) levels || id:GCST90277312	22.1868
rs641738	19	54173068	C	T	0.592842	-0.0922443	0.0170907	6.97059e-08	GCST90277312	7171	Phosphatidylcholine (18:1_20:3) levels || id:GCST90277312	29.1313
rs10889335	1	62494430	G	A	0.284726	-0.0979136	0.018398	1.05628e-07	GCST90277312	7171	Phosphatidylcholine (18:1_20:3) levels || id:GCST90277312	28.3234
rs2797620	1	94975736	T	C	0.332583	-0.0925279	0.0175967	1.49487e-07	GCST90277312	7171	Phosphatidylcholine (18:1_20:3) levels || id:GCST90277312	27.6492
rs116647148	4	172429853	G	A	0.0520518	0.17815	0.0393727	6.14155e-06	GCST90277312	7171	Phosphatidylcholine (18:1_20:3) levels || id:GCST90277312	20.473
rs695112	11	75745535	T	A	0.240793	-0.0997258	0.0196402	3.91551e-07	GCST90277312	7171	Phosphatidylcholine (18:1_20:3) levels || id:GCST90277312	25.7824
rs17092227	14	95434157	C	T	0.0442094	0.193677	0.0411249	2.52681e-06	GCST90277312	7171	Phosphatidylcholine (18:1_20:3) levels || id:GCST90277312	22.1792
rs61896141	11	61788567	C	A	0.113173	0.223567	0.0264076	3.03518e-17	GCST90277312	7171	Phosphatidylcholine (18:1_20:3) levels || id:GCST90277312	71.6733
rs117052092	11	60510502	T	C	0.0281295	-0.233898	0.0499485	2.88135e-06	GCST90277313	7173	Phosphatidylcholine (18:1_20:4) levels || id:GCST90277313	21.9285
rs3741252	11	61744026	T	C	0.133653	0.186126	0.024573	4.05063e-14	GCST90277313	7173	Phosphatidylcholine (18:1_20:4) levels || id:GCST90277313	57.3717
rs73176681	13	31500828	G	A	0.0455946	0.184219	0.0403803	5.15201e-06	GCST90277313	7173	Phosphatidylcholine (18:1_20:4) levels || id:GCST90277313	20.8128
rs1077834	15	58431280	C	T	0.266328	0.0986416	0.0192062	2.88092e-07	GCST90277313	7173	Phosphatidylcholine (18:1_20:4) levels || id:GCST90277313	26.3777
rs6083838	20	25397682	G	A	0.535632	-0.0745078	0.0168167	9.53395e-06	GCST90277313	7173	Phosphatidylcholine (18:1_20:4) levels || id:GCST90277313	19.6301
rs531117	11	75745089	T	C	0.232379	-0.113887	0.0198453	9.95537e-09	GCST90277313	7173	Phosphatidylcholine (18:1_20:4) levels || id:GCST90277313	32.9331
rs10889353	1	62652525	C	A	0.262055	-0.0853107	0.0188257	5.94617e-06	GCST90277313	7173	Phosphatidylcholine (18:1_20:4) levels || id:GCST90277313	20.5355
rs116814948	6	2822782	C	T	0.0086673	-0.425137	0.0940047	6.20112e-06	GCST90277313	7173	Phosphatidylcholine (18:1_20:4) levels || id:GCST90277313	20.4531
rs113913626	12	76255614	T	C	0.0323389	-0.212622	0.0481015	9.99307e-06	GCST90277313	7173	Phosphatidylcholine (18:1_20:4) levels || id:GCST90277313	19.5389
rs4628166	7	39265042	G	C	0.63375	-0.0760807	0.0171392	9.16381e-06	GCST90277313	7173	Phosphatidylcholine (18:1_20:4) levels || id:GCST90277313	19.7046
rs174528	11	61776027	C	T	0.41439	-0.499162	0.0159787	1e-200	GCST90277313	7173	Phosphatidylcholine (18:1_20:4) levels || id:GCST90277313	975.888
rs150980974	16	78573163	A	G	0.0300222	0.215398	0.0485472	9.26264e-06	GCST90277313	7173	Phosphatidylcholine (18:1_20:4) levels || id:GCST90277313	19.6859
rs79113397	2	101570369	C	T	0.228567	0.0995155	0.0201051	7.58983e-07	GCST90277313	7173	Phosphatidylcholine (18:1_20:4) levels || id:GCST90277313	24.5002
rs1792909	11	62170073	A	G	0.387265	-0.0927439	0.0171525	6.60026e-08	GCST90277313	7173	Phosphatidylcholine (18:1_20:4) levels || id:GCST90277313	29.2359
rs76582138	4	115324589	G	A	0.00709396	-0.45817	0.101575	6.5598e-06	GCST90277313	7173	Phosphatidylcholine (18:1_20:4) levels || id:GCST90277313	20.346
rs75976069	14	79220260	C	T	0.0262383	-0.260712	0.053834	1.30559e-06	GCST90277313	7173	Phosphatidylcholine (18:1_20:4) levels || id:GCST90277313	23.4536
rs545175205	19	18410262	G	C	0.0028957	-0.73324	0.162967	6.924e-06	GCST90277313	7173	Phosphatidylcholine (18:1_20:4) levels || id:GCST90277313	20.2438
rs10793123	11	75723045	A	T	0.48535	-0.0772355	0.0169243	5.11064e-06	GCST90277313	7173	Phosphatidylcholine (18:1_20:4) levels || id:GCST90277313	20.8263
rs6850591	4	140028398	C	T	0.541315	-0.0807281	0.0168282	1.64001e-06	GCST90277313	7173	Phosphatidylcholine (18:1_20:4) levels || id:GCST90277313	23.013
rs1555289	1	230156752	C	T	0.768322	0.0947847	0.0195751	1.31048e-06	GCST90277313	7173	Phosphatidylcholine (18:1_20:4) levels || id:GCST90277313	23.446
rs641738	19	54173068	C	T	0.592842	-0.0851942	0.0170472	5.94032e-07	GCST90277313	7173	Phosphatidylcholine (18:1_20:4) levels || id:GCST90277313	24.9755
rs61978272	14	94523321	T	C	0.282398	-0.0981277	0.0186254	1.41417e-07	GCST90277313	7173	Phosphatidylcholine (18:1_20:4) levels || id:GCST90277313	27.757
rs8107974	19	19277691	T	A	0.0624678	-0.190759	0.0343838	2.99632e-08	GCST90277313	7173	Phosphatidylcholine (18:1_20:4) levels || id:GCST90277313	30.7796
rs147797702	18	52743009	C	T	0.00935496	-0.489187	0.0890169	4.02686e-08	GCST90277313	7173	Phosphatidylcholine (18:1_20:4) levels || id:GCST90277313	30.1999
rs793864	19	7552489	C	G	0.817577	-0.101981	0.0218026	2.95383e-06	GCST90277313	7173	Phosphatidylcholine (18:1_20:4) levels || id:GCST90277313	21.8787
rs147549994	16	1939264	T	G	0.035936	0.232307	0.0453863	3.15693e-07	GCST90277313	7173	Phosphatidylcholine (18:1_20:4) levels || id:GCST90277313	26.1984
rs2943813	11	61490996	C	T	0.782953	-0.129638	0.0204126	2.26383e-10	GCST90277313	7173	Phosphatidylcholine (18:1_20:4) levels || id:GCST90277313	40.3337
rs173539	16	56954132	T	C	0.282691	0.0848865	0.018448	4.26473e-06	GCST90277313	7173	Phosphatidylcholine (18:1_20:4) levels || id:GCST90277313	21.1728
rs187429064	19	19269704	G	A	0.0535314	-0.276291	0.0377293	2.67948e-13	GCST90277313	7173	Phosphatidylcholine (18:1_20:4) levels || id:GCST90277313	53.6261
rs73618588	20	36497804	A	G	0.0933155	-0.130098	0.0287245	6.01423e-06	GCST90277313	7173	Phosphatidylcholine (18:1_20:4) levels || id:GCST90277313	20.5133
rs13150924	4	169277659	A	G	0.130232	-0.111583	0.0250095	8.25191e-06	GCST90277314	7174	Phosphatidylcholine (18:2_18:2) levels || id:GCST90277314	19.9061
rs1601935	15	58379566	T	G	0.611241	-0.0940479	0.0170735	3.74541e-08	GCST90277314	7174	Phosphatidylcholine (18:2_18:2) levels || id:GCST90277314	30.3426
rs1168127	1	62670407	A	C	0.737281	0.0917244	0.0188552	1.17026e-06	GCST90277314	7174	Phosphatidylcholine (18:2_18:2) levels || id:GCST90277314	23.6651
rs147002062	13	79574011	T	C	0.00253154	-0.839271	0.183321	4.7698e-06	GCST90277314	7174	Phosphatidylcholine (18:2_18:2) levels || id:GCST90277314	20.9595
rs35958132	7	120336033	G	A	0.0695248	0.158049	0.0344205	4.46792e-06	GCST90277314	7174	Phosphatidylcholine (18:2_18:2) levels || id:GCST90277314	21.0838
rs11869356	17	34718046	T	C	0.585014	-0.0766319	0.0171208	7.72162e-06	GCST90277314	7174	Phosphatidylcholine (18:2_18:2) levels || id:GCST90277314	20.0342
rs62238391	3	10450834	T	C	0.320135	0.0863635	0.017876	1.38372e-06	GCST90277314	7174	Phosphatidylcholine (18:2_18:2) levels || id:GCST90277314	23.341
rs117017186	10	93203138	T	C	0.0117995	0.362427	0.0795703	5.32894e-06	GCST90277314	7174	Phosphatidylcholine (18:2_18:2) levels || id:GCST90277314	20.7462
rs174574	11	61832870	C	A	0.590933	-0.22178	0.0168521	4.16328e-39	GCST90277314	7174	Phosphatidylcholine (18:2_18:2) levels || id:GCST90277314	173.196
rs1077835	15	58431227	G	A	0.266329	0.114534	0.019222	2.6626e-09	GCST90277314	7174	Phosphatidylcholine (18:2_18:2) levels || id:GCST90277314	35.5035
rs13078306	3	80053426	C	A	0.328138	-0.0818989	0.0176422	3.50558e-06	GCST90277314	7174	Phosphatidylcholine (18:2_18:2) levels || id:GCST90277314	21.5502
rs173539	16	56954132	T	C	0.282691	0.0984345	0.0184699	1.01409e-07	GCST90277314	7174	Phosphatidylcholine (18:2_18:2) levels || id:GCST90277314	28.4031
rs148498852	2	204695970	G	A	0.0771865	0.156781	0.0327513	1.72601e-06	GCST90277314	7174	Phosphatidylcholine (18:2_18:2) levels || id:GCST90277314	22.9155
rs59256568	2	227805415	G	A	0.0196227	-0.296879	0.0628312	2.3431e-06	GCST90277314	7174	Phosphatidylcholine (18:2_18:2) levels || id:GCST90277314	22.3259
rs117675848	20	46799183	A	G	0.0175509	0.320882	0.0654187	9.53745e-07	GCST90277314	7174	Phosphatidylcholine (18:2_18:2) levels || id:GCST90277314	24.0595
rs7122803	11	107883610	G	C	0.860427	-0.107762	0.0238487	6.32028e-06	GCST90277314	7174	Phosphatidylcholine (18:2_18:2) levels || id:GCST90277314	20.4175
rs139598970	4	185838932	T	G	0.010032	0.421877	0.0896049	2.54414e-06	GCST90277314	7174	Phosphatidylcholine (18:2_18:2) levels || id:GCST90277314	22.1671
rs7717591	5	52415905	G	A	0.678822	-0.095992	0.0178967	8.4065e-08	GCST90277314	7174	Phosphatidylcholine (18:2_18:2) levels || id:GCST90277314	28.769
rs7798734	7	91299442	T	G	0.338777	-0.081769	0.0176579	3.70478e-06	GCST90277314	7174	Phosphatidylcholine (18:2_18:2) levels || id:GCST90277314	21.4437
rs6498540	16	15036737	G	A	0.334003	0.0934402	0.0177453	1.43628e-07	GCST90277314	7174	Phosphatidylcholine (18:2_18:2) levels || id:GCST90277314	27.7269
rs56158036	3	95414411	A	G	0.0174627	0.295692	0.0637559	3.57995e-06	GCST90277314	7174	Phosphatidylcholine (18:2_18:2) levels || id:GCST90277314	21.5099
rs4271965	4	159948553	G	A	0.567217	0.079643	0.0167973	2.1614e-06	GCST90277314	7174	Phosphatidylcholine (18:2_18:2) levels || id:GCST90277314	22.481
rs2236605	21	37563977	C	G	0.432244	0.0757591	0.0167499	6.19352e-06	GCST90277314	7174	Phosphatidylcholine (18:2_18:2) levels || id:GCST90277314	20.4572
rs80315588	21	25877514	A	G	0.417562	-0.0767847	0.0168318	5.15184e-06	GCST90277314	7174	Phosphatidylcholine (18:2_18:2) levels || id:GCST90277314	20.8108
rs174599	11	61854084	C	G	0.419198	0.323477	0.0187296	3.92202e-65	GCST90277315	5521	Phosphatidylcholine (18:2_20:1) levels || id:GCST90277315	298.284
rs9994217	4	14321016	A	G	0.425108	0.0859389	0.0191403	7.26128e-06	GCST90277315	5521	Phosphatidylcholine (18:2_20:1) levels || id:GCST90277315	20.1596
rs11950850	5	33202141	A	C	0.289858	-0.0931237	0.0209771	9.19245e-06	GCST90277315	5521	Phosphatidylcholine (18:2_20:1) levels || id:GCST90277315	19.7074
rs56128146	3	87312021	T	C	0.422599	0.0893909	0.0191873	3.24744e-06	GCST90277315	5521	Phosphatidylcholine (18:2_20:1) levels || id:GCST90277315	21.705
rs117210128	12	31290266	T	C	0.0301347	0.253855	0.0566207	7.48661e-06	GCST90277315	5521	Phosphatidylcholine (18:2_20:1) levels || id:GCST90277315	20.1012
rs9402974	6	138435656	T	A	0.153765	-0.13104	0.0278288	2.55042e-06	GCST90277315	5521	Phosphatidylcholine (18:2_20:1) levels || id:GCST90277315	22.1727
rs10740329	10	70181497	T	A	0.439408	0.084505	0.0189552	8.41808e-06	GCST90277315	5521	Phosphatidylcholine (18:2_20:1) levels || id:GCST90277315	19.875
rs78098253	4	74104898	A	C	0.030279	0.265952	0.0564591	2.52995e-06	GCST90277315	5521	Phosphatidylcholine (18:2_20:1) levels || id:GCST90277315	22.189
rs182173873	11	61678244	C	A	0.0486918	-0.242209	0.0452746	9.14929e-08	GCST90277315	5521	Phosphatidylcholine (18:2_20:1) levels || id:GCST90277315	28.6201
rs200921913	8	128749313	T	C	0.374208	-0.0967095	0.0198378	1.1196e-06	GCST90277315	5521	Phosphatidylcholine (18:2_20:1) levels || id:GCST90277315	23.7657
rs4622847	3	38782852	G	A	0.710164	-0.0938093	0.0211918	9.73815e-06	GCST90277315	5521	Phosphatidylcholine (18:2_20:1) levels || id:GCST90277315	19.5955
rs72795807	5	112580236	T	C	0.0804983	-0.158075	0.035225	7.34017e-06	GCST90277315	5521	Phosphatidylcholine (18:2_20:1) levels || id:GCST90277315	20.1384
rs211991	17	36639734	T	C	0.260816	-0.103285	0.0229366	6.82849e-06	GCST90277315	5521	Phosphatidylcholine (18:2_20:1) levels || id:GCST90277315	20.2776
rs17484	3	116723503	C	T	0.615304	0.0911693	0.019686	3.71581e-06	GCST90277315	5521	Phosphatidylcholine (18:2_20:1) levels || id:GCST90277315	21.4478
rs4147976	17	68929782	T	C	0.55007	-0.0937445	0.0193342	1.2761e-06	GCST90277315	5521	Phosphatidylcholine (18:2_20:1) levels || id:GCST90277315	23.5093
rs2302263	11	64254349	T	C	0.129677	0.151053	0.0278538	6.09897e-08	GCST90277315	5521	Phosphatidylcholine (18:2_20:1) levels || id:GCST90277315	29.4096
rs72956488	11	97015272	A	G	0.0295319	0.276816	0.0608213	5.44033e-06	GCST90277315	5521	Phosphatidylcholine (18:2_20:1) levels || id:GCST90277315	20.7143
rs62315647	4	85577702	C	T	0.0178357	0.360253	0.0780105	3.95816e-06	GCST90277315	5521	Phosphatidylcholine (18:2_20:1) levels || id:GCST90277315	21.326
rs79136768	11	61594967	G	A	0.036937	0.241259	0.0507567	2.05081e-06	GCST90277315	5521	Phosphatidylcholine (18:2_20:1) levels || id:GCST90277315	22.5933
rs75662719	3	23041410	G	A	0.038135	-0.200112	0.0448491	8.25261e-06	GCST90277316	6615	Phosphatidylcholine (18:2_20:3) levels || id:GCST90277316	19.9085
rs561124386	6	98419160	G	A	0.020539	-0.276611	0.0609704	5.80761e-06	GCST90277316	6615	Phosphatidylcholine (18:2_20:3) levels || id:GCST90277316	20.5826
rs174548	11	61803876	G	C	0.383631	0.209516	0.0178269	1.3987e-31	GCST90277316	6615	Phosphatidylcholine (18:2_20:3) levels || id:GCST90277316	138.128
rs2489189	1	91866179	A	T	0.063809	-0.157982	0.0351516	7.09184e-06	GCST90277316	6615	Phosphatidylcholine (18:2_20:3) levels || id:GCST90277316	20.1988
rs11757990	6	29796264	T	C	0.007336	0.471156	0.105135	7.54222e-06	GCST90277316	6615	Phosphatidylcholine (18:2_20:3) levels || id:GCST90277316	20.0833
rs2096994	18	52821119	A	C	0.232442	-0.105224	0.020847	4.59174e-07	GCST90277316	6615	Phosphatidylcholine (18:2_20:3) levels || id:GCST90277316	25.4767
rs10774859	12	116425661	T	G	0.530631	0.0776766	0.0172418	6.7428e-06	GCST90277316	6615	Phosphatidylcholine (18:2_20:3) levels || id:GCST90277316	20.2962
rs60417255	1	87589957	T	G	0.0564678	0.164463	0.0371834	9.88677e-06	GCST90277316	6615	Phosphatidylcholine (18:2_20:3) levels || id:GCST90277316	19.5631
rs10779836	1	230167404	T	C	0.77689	0.103551	0.020799	6.56084e-07	GCST90277316	6615	Phosphatidylcholine (18:2_20:3) levels || id:GCST90277316	24.787
rs138827081	5	99176070	A	G	0.00492728	-0.582763	0.122406	1.96792e-06	GCST90277316	6615	Phosphatidylcholine (18:2_20:3) levels || id:GCST90277316	22.6662
rs695112	11	75745535	T	A	0.240793	-0.109465	0.0204918	9.51091e-08	GCST90277316	6615	Phosphatidylcholine (18:2_20:3) levels || id:GCST90277316	28.5358
rs150057262	19	19210016	G	C	0.0521856	-0.204129	0.0406036	5.09998e-07	GCST90277316	6615	Phosphatidylcholine (18:2_20:3) levels || id:GCST90277316	25.2744
rs11208004	1	62679768	A	G	0.261773	-0.0924266	0.019804	3.1074e-06	GCST90277316	6615	Phosphatidylcholine (18:2_20:3) levels || id:GCST90277316	21.7815
rs35480480	10	58741730	C	T	0.101287	-0.131411	0.0294321	8.13541e-06	GCST90277316	6615	Phosphatidylcholine (18:2_20:3) levels || id:GCST90277316	19.9352
rs10896384	11	68952542	A	G	0.382181	0.0878765	0.0178919	9.23289e-07	GCST90277316	6615	Phosphatidylcholine (18:2_20:3) levels || id:GCST90277316	24.1231
rs16916055	11	91426863	C	T	0.00880666	0.425303	0.0941892	6.42058e-06	GCST90277316	6615	Phosphatidylcholine (18:2_20:3) levels || id:GCST90277316	20.3889
rs75719904	12	26133418	G	A	0.0434307	0.209155	0.0441526	2.21136e-06	GCST90277316	6615	Phosphatidylcholine (18:2_20:3) levels || id:GCST90277316	22.4401
rs117663514	11	15133256	A	C	0.0139562	-0.337182	0.0752157	7.47653e-06	GCST90277316	6615	Phosphatidylcholine (18:2_20:3) levels || id:GCST90277316	20.0961
rs2347672	4	43914879	C	A	0.674294	-0.0933703	0.0184796	4.46404e-07	GCST90277316	6615	Phosphatidylcholine (18:2_20:3) levels || id:GCST90277316	25.5289
rs76833802	7	155488156	T	C	0.0836745	-0.154114	0.0327521	2.58179e-06	GCST90277316	6615	Phosphatidylcholine (18:2_20:3) levels || id:GCST90277316	22.1414
rs4130016	11	133528221	G	A	0.156184	0.107668	0.0239619	7.12645e-06	GCST90277316	6615	Phosphatidylcholine (18:2_20:3) levels || id:GCST90277316	20.1897
rs34689885	3	138128558	T	A	0.279294	0.0955554	0.0187901	3.75906e-07	GCST90277317	7049	Phosphatidylcholine (18:2_20:4) levels || id:GCST90277317	25.8614
rs4695858	4	173581856	G	A	0.032041	0.217044	0.0490926	9.95722e-06	GCST90277317	7049	Phosphatidylcholine (18:2_20:4) levels || id:GCST90277317	19.5463
rs114076093	1	202937186	T	C	0.015881	-0.306826	0.0686856	8.04932e-06	GCST90277317	7049	Phosphatidylcholine (18:2_20:4) levels || id:GCST90277317	19.9551
rs248968	19	19760295	C	T	0.523475	0.08047	0.0170424	2.38428e-06	GCST90277317	7049	Phosphatidylcholine (18:2_20:4) levels || id:GCST90277317	22.2949
rs76780983	11	43360418	G	T	0.0304814	0.234868	0.0494858	2.11197e-06	GCST90277317	7049	Phosphatidylcholine (18:2_20:4) levels || id:GCST90277317	22.5261
rs2419125	1	168675568	A	G	0.704088	-0.0823332	0.0184904	8.59453e-06	GCST90277317	7049	Phosphatidylcholine (18:2_20:4) levels || id:GCST90277317	19.827
[truncated: 2,508 more rows]
