# Supplementary material for: Genetically predicted causal link between the plasma lipidome and pancreatic diseases: a bidirectional Mendelian randomization study
Source: Front Nutr. 2025 Jan 15;11:1466509. doi: 10.3389/fnut.2024.1466509 (PMC11774697; doi:10.3389/fnut.2024.1466509)
Supplement: Supplementary file 3 [file Table_3.xlsx]

## Sheet: Table S3
Table S3 The potential associations between plasma lipidome and the risk of acute pancreatitis
exposure	outcome	method	nsnp	beta	se	pval	lo_ci	up_ci	or	or_lci95	or_uci95	egger_intercept	P(intercept)	Q	Q_df	P(Cochran’s)
Sterol ester (27:1/14:0) levels || id:GCST90277238	Acute pancreatitis || id:finngen_R11_K11_ACUTPANC	Inverse variance weighted	20	-0.103132	0.0474551	0.0297606	-0.196144	-0.0101204	0.902008	0.821894	0.989931	0.00683159	0.568056	21.6252	19	0.303304
Sterol ester (27:1/14:0) levels || id:GCST90277238	Acute pancreatitis || id:finngen_R11_K11_ACUTPANC	Weighted median	20	-0.0655823	0.0629029	0.297135	-0.188872	0.0577073	0.936522	0.827893	1.0594
Sterol ester (27:1/14:0) levels || id:GCST90277238	Acute pancreatitis || id:finngen_R11_K11_ACUTPANC	MR Egger	20	-0.160949	0.110526	0.162556	-0.377581	0.0556818	0.851335	0.685518	1.05726
Sterol ester (27:1/14:0) levels || id:GCST90277238	Acute pancreatitis || id:finngen_R11_K11_ACUTPANC	Weighted mode	20	-0.0634359	0.107537	0.562208	-0.274208	0.147336	0.938534	0.760174	1.15874
Sterol ester (27:1/14:0) levels || id:GCST90277238	Acute pancreatitis || id:finngen_R11_K11_ACUTPANC	Simple mode	20	-0.0532979	0.111438	0.637913	-0.271717	0.165121	0.948098	0.76207	1.17954
Sterol ester (27:1/14:0) levels || id:GCST90277238	Acute pancreatitis || id:finngen_R11_K11_ACUTPANC	Bayesian Weighted Mendelian Randomization	20	-0.114939	0.0479535	0.0165348	-0.208928	-0.0209504	0.89142	0.811454	0.979267
Sterol ester (27:1/16:0) levels || id:GCST90277240	Acute pancreatitis || id:finngen_R11_K11_ACUTPANC	Inverse variance weighted (multiplicative random effects)	34	-0.0856229	0.0379536	0.0240714	-0.160012	-0.0112338	0.91794	0.852134	0.988829	0.00719213	0.490093	55.4342	33	0.00855658
Sterol ester (27:1/16:0) levels || id:GCST90277240	Acute pancreatitis || id:finngen_R11_K11_ACUTPANC	Weighted median	34	-0.0910813	0.0456437	0.0459898	-0.180543	-0.00161973	0.912943	0.834817	0.998382
Sterol ester (27:1/16:0) levels || id:GCST90277240	Acute pancreatitis || id:finngen_R11_K11_ACUTPANC	MR Egger	34	-0.130853	0.0752313	0.0915869	-0.278307	0.0166003	0.877347	0.757065	1.01674
Sterol ester (27:1/16:0) levels || id:GCST90277240	Acute pancreatitis || id:finngen_R11_K11_ACUTPANC	Weighted mode	34	-0.0884267	0.0645983	0.180286	-0.215039	0.038186	0.91537	0.80651	1.03892
Sterol ester (27:1/16:0) levels || id:GCST90277240	Acute pancreatitis || id:finngen_R11_K11_ACUTPANC	Simple mode	34	-0.0788015	0.0906374	0.3909	-0.256451	0.0988478	0.924223	0.773793	1.1039
Sterol ester (27:1/16:0) levels || id:GCST90277240	Acute pancreatitis || id:finngen_R11_K11_ACUTPANC	Bayesian Weighted Mendelian Randomization	34	-0.0941505	0.0358797	0.00868887	-0.164475	-0.0238263	0.910146	0.848339	0.976455
Sterol ester (27:1/20:2) levels || id:GCST90277248	Acute pancreatitis || id:finngen_R11_K11_ACUTPANC	Inverse variance weighted (multiplicative random effects)	27	-0.197525	0.0555122	0.000373354	-0.306329	-0.0887215	0.820759	0.736144	0.9151	0.039975	0.0368239	76.899	26	6.2476e-07
Sterol ester (27:1/20:2) levels || id:GCST90277248	Acute pancreatitis || id:finngen_R11_K11_ACUTPANC	Weighted median	27	-0.187575	0.051167	0.000246429	-0.287863	-0.087288	0.828967	0.749865	0.916413
Sterol ester (27:1/20:2) levels || id:GCST90277248	Acute pancreatitis || id:finngen_R11_K11_ACUTPANC	MR Egger	27	-0.456966	0.128524	0.00153577	-0.708873	-0.205059	0.633202	0.492198	0.8146
Sterol ester (27:1/20:2) levels || id:GCST90277248	Acute pancreatitis || id:finngen_R11_K11_ACUTPANC	Weighted mode	27	-0.23348	0.0735354	0.00383212	-0.37761	-0.0893507	0.791773	0.685498	0.914525
Sterol ester (27:1/20:2) levels || id:GCST90277248	Acute pancreatitis || id:finngen_R11_K11_ACUTPANC	Simple mode	27	-0.191479	0.11283	0.101627	-0.412626	0.0296677	0.825737	0.66191	1.03011
Sterol ester (27:1/20:2) levels || id:GCST90277248	Acute pancreatitis || id:finngen_R11_K11_ACUTPANC	Bayesian Weighted Mendelian Randomization	27	-0.152126	0.0415991	0.000255236	-0.23366	-0.0705915	0.85888	0.791631	0.931842
Sterol ester (27:1/20:4) levels || id:GCST90277250	Acute pancreatitis || id:finngen_R11_K11_ACUTPANC	Inverse variance weighted	30	-0.0652358	0.0234185	0.0053421	-0.111136	-0.0193354	0.936847	0.894817	0.98085	0.00895371	0.261519	37.7932	29	0.127004
Sterol ester (27:1/20:4) levels || id:GCST90277250	Acute pancreatitis || id:finngen_R11_K11_ACUTPANC	Weighted median	30	-0.0700656	0.0251496	0.00533696	-0.119359	-0.0207725	0.932333	0.887489	0.979442
Sterol ester (27:1/20:4) levels || id:GCST90277250	Acute pancreatitis || id:finngen_R11_K11_ACUTPANC	MR Egger	30	-0.0938813	0.0341678	0.0103806	-0.16085	-0.0269124	0.910391	0.85142	0.973446
Sterol ester (27:1/20:4) levels || id:GCST90277250	Acute pancreatitis || id:finngen_R11_K11_ACUTPANC	Weighted mode	30	-0.0699011	0.0238499	0.00652949	-0.116647	-0.0231552	0.932486	0.889899	0.977111
Sterol ester (27:1/20:4) levels || id:GCST90277250	Acute pancreatitis || id:finngen_R11_K11_ACUTPANC	Simple mode	30	-0.0337934	0.0772185	0.664894	-0.185142	0.117555	0.966771	0.830987	1.12474
Sterol ester (27:1/20:4) levels || id:GCST90277250	Acute pancreatitis || id:finngen_R11_K11_ACUTPANC	Bayesian Weighted Mendelian Randomization	30	-0.0673871	0.0229259	0.00328907	-0.112322	-0.0224524	0.934833	0.893757	0.977798
Sterol ester (27:1/20:5) levels || id:GCST90277251	Acute pancreatitis || id:finngen_R11_K11_ACUTPANC	Inverse variance weighted	25	-0.0716345	0.0321842	0.02603	-0.134716	-0.00855342	0.930871	0.873964	0.991483	0.0144324	0.0882893	29.1344	24	0.215114
Sterol ester (27:1/20:5) levels || id:GCST90277251	Acute pancreatitis || id:finngen_R11_K11_ACUTPANC	Weighted median	25	-0.106844	0.0381015	0.00504426	-0.181523	-0.032165	0.898666	0.833999	0.968347
Sterol ester (27:1/20:5) levels || id:GCST90277251	Acute pancreatitis || id:finngen_R11_K11_ACUTPANC	MR Egger	25	-0.153515	0.0553711	0.0108329	-0.262042	-0.0449876	0.857688	0.769478	0.956009
Sterol ester (27:1/20:5) levels || id:GCST90277251	Acute pancreatitis || id:finngen_R11_K11_ACUTPANC	Weighted mode	25	-0.103703	0.0389769	0.0136851	-0.180097	-0.0273079	0.901493	0.835189	0.973062
Sterol ester (27:1/20:5) levels || id:GCST90277251	Acute pancreatitis || id:finngen_R11_K11_ACUTPANC	Simple mode	25	-0.0723617	0.0874704	0.416233	-0.243804	0.0990802	0.930194	0.783642	1.10415
Sterol ester (27:1/20:5) levels || id:GCST90277251	Acute pancreatitis || id:finngen_R11_K11_ACUTPANC	Bayesian Weighted Mendelian Randomization	25	-0.0723949	0.0332521	0.0294693	-0.137569	-0.00722072	0.930164	0.871474	0.992805
Phosphatidylethanolamine (18:2_0:0) levels || id:GCST90277271	Acute pancreatitis || id:finngen_R11_K11_ACUTPANC	Inverse variance weighted (multiplicative random effects)	27	0.0880506	0.0386413	0.0226868	0.0123137	0.163788	1.09204	1.01239	1.17796	-0.00658753	0.532724	44.0235	26	0.0150284
Phosphatidylethanolamine (18:2_0:0) levels || id:GCST90277271	Acute pancreatitis || id:finngen_R11_K11_ACUTPANC	Weighted median	27	0.139184	0.0440263	0.0015702	0.0528927	0.225476	1.14934	1.05432	1.25292
Phosphatidylethanolamine (18:2_0:0) levels || id:GCST90277271	Acute pancreatitis || id:finngen_R11_K11_ACUTPANC	MR Egger	27	0.126395	0.0721262	0.0919607	-0.0149723	0.267762	1.13473	0.985139	1.30704
Phosphatidylethanolamine (18:2_0:0) levels || id:GCST90277271	Acute pancreatitis || id:finngen_R11_K11_ACUTPANC	Weighted mode	27	0.148925	0.0442339	0.0023756	0.0622262	0.235623	1.16059	1.0642	1.2657
Phosphatidylethanolamine (18:2_0:0) levels || id:GCST90277271	Acute pancreatitis || id:finngen_R11_K11_ACUTPANC	Simple mode	27	0.195718	0.0938954	0.0470876	0.011683	0.379753	1.21618	1.01175	1.46192
Phosphatidylethanolamine (18:2_0:0) levels || id:GCST90277271	Acute pancreatitis || id:finngen_R11_K11_ACUTPANC	Bayesian Weighted Mendelian Randomization	27	0.0895115	0.0422085	0.0339472	0.00678285	0.17224	1.09364	1.00681	1.18796
Phosphatidylcholine (15:0_18:2) levels || id:GCST90277276	Acute pancreatitis || id:finngen_R11_K11_ACUTPANC	Inverse variance weighted	39	0.0612178	0.0269989	0.0233647	0.00829995	0.114136	1.06313	1.00833	1.1209	0.00344662	0.667301	34.6307	38	0.626042
Phosphatidylcholine (15:0_18:2) levels || id:GCST90277276	Acute pancreatitis || id:finngen_R11_K11_ACUTPANC	Weighted median	39	0.120802	0.0421908	0.0041936	0.0381076	0.203496	1.1284	1.03884	1.22568
Phosphatidylcholine (15:0_18:2) levels || id:GCST90277276	Acute pancreatitis || id:finngen_R11_K11_ACUTPANC	MR Egger	39	0.0398888	0.0561408	0.48184	-0.0701472	0.149925	1.0407	0.932257	1.16175
Phosphatidylcholine (15:0_18:2) levels || id:GCST90277276	Acute pancreatitis || id:finngen_R11_K11_ACUTPANC	Weighted mode	39	0.13089	0.0460715	0.00718972	0.0405903	0.221191	1.13984	1.04143	1.24756
Phosphatidylcholine (15:0_18:2) levels || id:GCST90277276	Acute pancreatitis || id:finngen_R11_K11_ACUTPANC	Simple mode	39	0.113855	0.0759425	0.142076	-0.0349917	0.262703	1.12059	0.965613	1.30044
Phosphatidylcholine (15:0_18:2) levels || id:GCST90277276	Acute pancreatitis || id:finngen_R11_K11_ACUTPANC	Bayesian Weighted Mendelian Randomization	39	0.0649718	0.0280796	0.020676	0.00993593	0.120008	1.06713	1.00999	1.12751
Phosphatidylcholine (16:1_20:4) levels || id:GCST90277295	Acute pancreatitis || id:finngen_R11_K11_ACUTPANC	Inverse variance weighted	21	-0.0726603	0.0324944	0.0253461	-0.136349	-0.00897127	0.929917	0.872538	0.991069	-0.00182604	0.864284	18.2139	20	0.573321
Phosphatidylcholine (16:1_20:4) levels || id:GCST90277295	Acute pancreatitis || id:finngen_R11_K11_ACUTPANC	Weighted median	21	-0.124518	0.0469558	0.0080059	-0.216552	-0.032485	0.882922	0.805291	0.968037
Phosphatidylcholine (16:1_20:4) levels || id:GCST90277295	Acute pancreatitis || id:finngen_R11_K11_ACUTPANC	MR Egger	21	-0.0620981	0.0690828	0.37996	-0.1975	0.0733042	0.939791	0.82078	1.07606
Phosphatidylcholine (16:1_20:4) levels || id:GCST90277295	Acute pancreatitis || id:finngen_R11_K11_ACUTPANC	Weighted mode	21	-0.126461	0.0483949	0.0166476	-0.221315	-0.0316073	0.881208	0.801464	0.968887
Phosphatidylcholine (16:1_20:4) levels || id:GCST90277295	Acute pancreatitis || id:finngen_R11_K11_ACUTPANC	Simple mode	21	-0.126461	0.0850166	0.152483	-0.293094	0.0401712	0.881208	0.745952	1.04099
Phosphatidylcholine (16:1_20:4) levels || id:GCST90277295	Acute pancreatitis || id:finngen_R11_K11_ACUTPANC	Bayesian Weighted Mendelian Randomization	21	-0.0765952	0.0335787	0.0225448	-0.14241	-0.0107809	0.926265	0.867266	0.989277
Phosphatidylcholine (17:0_18:2) levels || id:GCST90277297	Acute pancreatitis || id:finngen_R11_K11_ACUTPANC	Inverse variance weighted	25	0.11183	0.0348061	0.0013138	0.0436102	0.18005	1.11832	1.04458	1.19728	-0.00105026	0.92953	22.5102	24	0.54884
Phosphatidylcholine (17:0_18:2) levels || id:GCST90277297	Acute pancreatitis || id:finngen_R11_K11_ACUTPANC	Weighted median	25	0.150984	0.0546206	0.00570559	0.043928	0.258041	1.16298	1.04491	1.29439
Phosphatidylcholine (17:0_18:2) levels || id:GCST90277297	Acute pancreatitis || id:finngen_R11_K11_ACUTPANC	MR Egger	25	0.118917	0.0865735	0.182807	-0.0507667	0.288602	1.12628	0.9505	1.33456
Phosphatidylcholine (17:0_18:2) levels || id:GCST90277297	Acute pancreatitis || id:finngen_R11_K11_ACUTPANC	Weighted mode	25	0.159594	0.0597279	0.0133335	0.0425276	0.276661	1.17303	1.04344	1.31872
Phosphatidylcholine (17:0_18:2) levels || id:GCST90277297	Acute pancreatitis || id:finngen_R11_K11_ACUTPANC	Simple mode	25	0.235147	0.112277	0.0469672	0.015083	0.45521	1.26509	1.0152	1.5765
Phosphatidylcholine (17:0_18:2) levels || id:GCST90277297	Acute pancreatitis || id:finngen_R11_K11_ACUTPANC	Bayesian Weighted Mendelian Randomization	25	0.116139	0.036209	0.0013391	0.0451695	0.187109	1.12315	1.04621	1.20576
Phosphatidylcholine (17:0_20:4) levels || id:GCST90277298	Acute pancreatitis || id:finngen_R11_K11_ACUTPANC	Inverse variance weighted	31	-0.0547363	0.0235131	0.0199171	-0.100822	-0.00865061	0.946735	0.904094	0.991387	0.00852652	0.196057	27.9337	30	0.573949
Phosphatidylcholine (17:0_20:4) levels || id:GCST90277298	Acute pancreatitis || id:finngen_R11_K11_ACUTPANC	Weighted median	31	-0.0821729	0.0302574	0.0066116	-0.141477	-0.0228685	0.921113	0.868075	0.977391
Phosphatidylcholine (17:0_20:4) levels || id:GCST90277298	Acute pancreatitis || id:finngen_R11_K11_ACUTPANC	MR Egger	31	-0.0924788	0.0369632	0.0182445	-0.164927	-0.0200309	0.911669	0.847956	0.980168
Phosphatidylcholine (17:0_20:4) levels || id:GCST90277298	Acute pancreatitis || id:finngen_R11_K11_ACUTPANC	Weighted mode	31	-0.0854021	0.0289706	0.00614212	-0.142185	-0.0286197	0.918143	0.867461	0.971786
Phosphatidylcholine (17:0_20:4) levels || id:GCST90277298	Acute pancreatitis || id:finngen_R11_K11_ACUTPANC	Simple mode	31	-0.0282033	0.0875629	0.749617	-0.199827	0.14342	0.972191	0.818873	1.15421
Phosphatidylcholine (17:0_20:4) levels || id:GCST90277298	Acute pancreatitis || id:finngen_R11_K11_ACUTPANC	Bayesian Weighted Mendelian Randomization	31	-0.0564259	0.0239978	0.018708	-0.103462	-0.00939029	0.945137	0.901711	0.990654
Phosphatidylcholine (18:1_18:1) levels || id:GCST90277308	Acute pancreatitis || id:finngen_R11_K11_ACUTPANC	Inverse variance weighted	23	0.122764	0.040772	0.0026041	0.0428504	0.202677	1.13062	1.04378	1.22468	0.0158226	0.236877	25.152	22	0.289861
Phosphatidylcholine (18:1_18:1) levels || id:GCST90277308	Acute pancreatitis || id:finngen_R11_K11_ACUTPANC	Weighted median	23	0.142567	0.0548787	0.00938076	0.0350047	0.250129	1.15323	1.03562	1.28419
Phosphatidylcholine (18:1_18:1) levels || id:GCST90277308	Acute pancreatitis || id:finngen_R11_K11_ACUTPANC	MR Egger	23	0.0163957	0.0962188	0.866326	-0.172193	0.204985	1.01653	0.841817	1.22751
Phosphatidylcholine (18:1_18:1) levels || id:GCST90277308	Acute pancreatitis || id:finngen_R11_K11_ACUTPANC	Weighted mode	23	0.179862	0.0742806	0.0241572	0.0342721	0.325452	1.19705	1.03487	1.38466
Phosphatidylcholine (18:1_18:1) levels || id:GCST90277308	Acute pancreatitis || id:finngen_R11_K11_ACUTPANC	Simple mode	23	0.149664	0.10901	0.183607	-0.0639962	0.363323	1.16144	0.938009	1.4381
Phosphatidylcholine (18:1_18:1) levels || id:GCST90277308	Acute pancreatitis || id:finngen_R11_K11_ACUTPANC	Bayesian Weighted Mendelian Randomization	23	0.12375	0.043675	0.00460524	0.0381467	0.209353	1.13173	1.03888	1.23288
Phosphatidylcholine (18:1_18:2) levels || id:GCST90277309	Acute pancreatitis || id:finngen_R11_K11_ACUTPANC	Inverse variance weighted	22	0.0871413	0.0378992	0.0214883	0.0128589	0.161424	1.09105	1.01294	1.17518	-0.00665981	0.560382	31.7582	21	0.0619323
Phosphatidylcholine (18:1_18:2) levels || id:GCST90277309	Acute pancreatitis || id:finngen_R11_K11_ACUTPANC	Weighted median	22	0.11147	0.0426708	0.00899265	0.0278356	0.195105	1.11792	1.02823	1.21544
Phosphatidylcholine (18:1_18:2) levels || id:GCST90277309	Acute pancreatitis || id:finngen_R11_K11_ACUTPANC	MR Egger	22	0.123515	0.0724942	0.103908	-0.0185733	0.265604	1.13147	0.981598	1.30422
Phosphatidylcholine (18:1_18:2) levels || id:GCST90277309	Acute pancreatitis || id:finngen_R11_K11_ACUTPANC	Weighted mode	22	0.113367	0.0424339	0.0142792	0.0301969	0.196538	1.12004	1.03066	1.21718
Phosphatidylcholine (18:1_18:2) levels || id:GCST90277309	Acute pancreatitis || id:finngen_R11_K11_ACUTPANC	Simple mode	22	0.10328	0.0938285	0.283469	-0.0806235	0.287184	1.1088	0.922541	1.33267
Phosphatidylcholine (18:1_18:2) levels || id:GCST90277309	Acute pancreatitis || id:finngen_R11_K11_ACUTPANC	Bayesian Weighted Mendelian Randomization	22	0.0832098	0.0415107	0.0450123	0.00184885	0.164571	1.08677	1.00185	1.17889
Phosphatidylethanolamine (18:1_18:1) levels || id:GCST90277349	Acute pancreatitis || id:finngen_R11_K11_ACUTPANC	Inverse variance weighted (multiplicative random effects)	22	0.101569	0.0407264	0.0126335	0.0217453	0.181393	1.10691	1.02198	1.19889	-0.0215186	0.154509	33.3608	21	0.0423663
Phosphatidylethanolamine (18:1_18:1) levels || id:GCST90277349	Acute pancreatitis || id:finngen_R11_K11_ACUTPANC	Weighted median	22	0.0841037	0.0473616	0.0757693	-0.00872498	0.176932	1.08774	0.991313	1.19355
Phosphatidylethanolamine (18:1_18:1) levels || id:GCST90277349	Acute pancreatitis || id:finngen_R11_K11_ACUTPANC	MR Egger	22	0.226879	0.0934907	0.0248086	0.0436371	0.410121	1.25468	1.0446	1.507
Phosphatidylethanolamine (18:1_18:1) levels || id:GCST90277349	Acute pancreatitis || id:finngen_R11_K11_ACUTPANC	Weighted mode	22	0.100437	0.0594309	0.105823	-0.0160473	0.216922	1.10565	0.984081	1.24225
Phosphatidylethanolamine (18:1_18:1) levels || id:GCST90277349	Acute pancreatitis || id:finngen_R11_K11_ACUTPANC	Simple mode	22	0.0268956	0.0831376	0.749511	-0.136054	0.189845	1.02726	0.872795	1.20906
Phosphatidylethanolamine (18:1_18:1) levels || id:GCST90277349	Acute pancreatitis || id:finngen_R11_K11_ACUTPANC	Bayesian Weighted Mendelian Randomization	22	0.0954157	0.0452312	0.0349005	0.00676258	0.184069	1.10012	1.00679	1.2021
Phosphatidylethanolamine (O-18:2_20:4) levels || id:GCST90277357	Acute pancreatitis || id:finngen_R11_K11_ACUTPANC	Inverse variance weighted	26	-0.0925802	0.0397037	0.0197123	-0.170399	-0.014761	0.911576	0.843328	0.985347	0.00709103	0.59359	27.4694	25	0.332851
Phosphatidylethanolamine (O-18:2_20:4) levels || id:GCST90277357	Acute pancreatitis || id:finngen_R11_K11_ACUTPANC	Weighted median	26	-0.0914187	0.0575058	0.111896	-0.20413	0.0212927	0.912635	0.815356	1.02152
Phosphatidylethanolamine (O-18:2_20:4) levels || id:GCST90277357	Acute pancreatitis || id:finngen_R11_K11_ACUTPANC	MR Egger	26	-0.1407	0.0976622	0.162594	-0.332118	0.0507177	0.86875	0.717403	1.05203
Phosphatidylethanolamine (O-18:2_20:4) levels || id:GCST90277357	Acute pancreatitis || id:finngen_R11_K11_ACUTPANC	Weighted mode	26	-0.262128	0.106376	0.0209589	-0.470625	-0.0536306	0.769413	0.624612	0.947782
Phosphatidylethanolamine (O-18:2_20:4) levels || id:GCST90277357	Acute pancreatitis || id:finngen_R11_K11_ACUTPANC	Simple mode	26	-0.0320715	0.141598	0.822657	-0.309604	0.245461	0.968437	0.733737	1.27821
Phosphatidylethanolamine (O-18:2_20:4) levels || id:GCST90277357	Acute pancreatitis || id:finngen_R11_K11_ACUTPANC	Bayesian Weighted Mendelian Randomization	26	-0.0938659	0.04298	0.0289663	-0.178107	-0.00962514	0.910405	0.836853	0.990421
Phosphatidylinositol (18:0_20:3) levels || id:GCST90277363	Acute pancreatitis || id:finngen_R11_K11_ACUTPANC	Inverse variance weighted (multiplicative random effects)	34	0.07089	0.0321556	0.0274826	0.00786506	0.133915	1.07346	1.0079	1.1433	-0.0102032	0.30742	49.9746	33	0.0293764
Phosphatidylinositol (18:0_20:3) levels || id:GCST90277363	Acute pancreatitis || id:finngen_R11_K11_ACUTPANC	Weighted median	34	0.136334	0.0389258	0.000461059	0.0600398	0.212629	1.14606	1.06188	1.23693
Phosphatidylinositol (18:0_20:3) levels || id:GCST90277363	Acute pancreatitis || id:finngen_R11_K11_ACUTPANC	MR Egger	34	0.130552	0.0658817	0.0561693	0.00142335	0.25968	1.13946	1.00142	1.29651
Phosphatidylinositol (18:0_20:3) levels || id:GCST90277363	Acute pancreatitis || id:finngen_R11_K11_ACUTPANC	Weighted mode	34	0.126038	0.0437443	0.00691172	0.0402996	0.211777	1.13433	1.04112	1.23587
Phosphatidylinositol (18:0_20:3) levels || id:GCST90277363	Acute pancreatitis || id:finngen_R11_K11_ACUTPANC	Simple mode	34	0.0859465	0.0794988	0.287488	-0.0698711	0.241764	1.08975	0.932514	1.27349
Phosphatidylinositol (18:0_20:3) levels || id:GCST90277363	Acute pancreatitis || id:finngen_R11_K11_ACUTPANC	Bayesian Weighted Mendelian Randomization	34	0.073696	0.0359556	0.0403999	0.00322296	0.144169	1.07648	1.00323	1.15508
Sphingomyelin (d34:1) levels || id:GCST90277370	Acute pancreatitis || id:finngen_R11_K11_ACUTPANC	Inverse variance weighted	32	-0.0855522	0.0380206	0.0244391	-0.160073	-0.0110319	0.918005	0.852082	0.989029	0.0103646	0.290561	43.933	31	0.0618325
Sphingomyelin (d34:1) levels || id:GCST90277370	Acute pancreatitis || id:finngen_R11_K11_ACUTPANC	Weighted median	32	-0.0978622	0.050678	0.0534759	-0.197191	0.00146673	0.906774	0.821034	1.00147
Sphingomyelin (d34:1) levels || id:GCST90277370	Acute pancreatitis || id:finngen_R11_K11_ACUTPANC	MR Egger	32	-0.152362	0.0727627	0.0448168	-0.294976	-0.00974673	0.858678	0.744549	0.990301
Sphingomyelin (d34:1) levels || id:GCST90277370	Acute pancreatitis || id:finngen_R11_K11_ACUTPANC	Weighted mode	32	-0.129917	0.100774	0.206871	-0.327435	0.0676011	0.878169	0.72077	1.06994
Sphingomyelin (d34:1) levels || id:GCST90277370	Acute pancreatitis || id:finngen_R11_K11_ACUTPANC	Simple mode	32	-0.142281	0.112769	0.216465	-0.363308	0.0787456	0.867377	0.695372	1.08193
Sphingomyelin (d34:1) levels || id:GCST90277370	Acute pancreatitis || id:finngen_R11_K11_ACUTPANC	Bayesian Weighted Mendelian Randomization	32	-0.0971523	0.0374865	0.00955141	-0.170626	-0.0236787	0.907418	0.843137	0.976599
Sphingomyelin (d34:2) levels || id:GCST90277371	Acute pancreatitis || id:finngen_R11_K11_ACUTPANC	Inverse variance weighted (multiplicative random effects)	27	-0.139943	0.0452571	0.0019869	-0.228647	-0.0512393	0.869408	0.795609	0.950051	-0.00198985	0.888573	40.8228	26	0.0323314
Sphingomyelin (d34:2) levels || id:GCST90277371	Acute pancreatitis || id:finngen_R11_K11_ACUTPANC	Weighted median	27	-0.158955	0.0581339	0.00625158	-0.272897	-0.0450122	0.853035	0.761171	0.955986
Sphingomyelin (d34:2) levels || id:GCST90277371	Acute pancreatitis || id:finngen_R11_K11_ACUTPANC	MR Egger	27	-0.127069	0.101986	0.224333	-0.32696	0.0728227	0.880673	0.721112	1.07554
Sphingomyelin (d34:2) levels || id:GCST90277371	Acute pancreatitis || id:finngen_R11_K11_ACUTPANC	Weighted mode	27	-0.235615	0.11269	0.0464639	-0.456488	-0.0147421	0.790085	0.633504	0.985366
Sphingomyelin (d34:2) levels || id:GCST90277371	Acute pancreatitis || id:finngen_R11_K11_ACUTPANC	Simple mode	27	-0.199084	0.1382	0.161646	-0.469957	0.0717878	0.819481	0.625029	1.07443
Sphingomyelin (d34:2) levels || id:GCST90277371	Acute pancreatitis || id:finngen_R11_K11_ACUTPANC	Bayesian Weighted Mendelian Randomization	27	-0.146625	0.0430812	0.000665374	-0.231064	-0.0621861	0.863618	0.793688	0.939708
Sphingomyelin (d40:2) levels || id:GCST90277377	Acute pancreatitis || id:finngen_R11_K11_ACUTPANC	Inverse variance weighted	36	-0.073372	0.0355392	0.0389668	-0.143029	-0.00371516	0.929255	0.866729	0.996292	-0.0018711	0.854434	48.9409	35	0.0590383
Sphingomyelin (d40:2) levels || id:GCST90277377	Acute pancreatitis || id:finngen_R11_K11_ACUTPANC	Weighted median	36	-0.132147	0.0510549	0.00964419	-0.232215	-0.0320794	0.876212	0.792776	0.96843
Sphingomyelin (d40:2) levels || id:GCST90277377	Acute pancreatitis || id:finngen_R11_K11_ACUTPANC	MR Egger	36	-0.0615717	0.0733039	0.406804	-0.205247	0.0821039	0.940286	0.814446	1.08557
Sphingomyelin (d40:2) levels || id:GCST90277377	Acute pancreatitis || id:finngen_R11_K11_ACUTPANC	Weighted mode	36	-0.141403	0.0647611	0.0357952	-0.268335	-0.0144712	0.868139	0.764652	0.985633
Sphingomyelin (d40:2) levels || id:GCST90277377	Acute pancreatitis || id:finngen_R11_K11_ACUTPANC	Simple mode	36	-0.135954	0.107061	0.212506	-0.345794	0.0738849	0.872882	0.707658	1.07668
Sphingomyelin (d40:2) levels || id:GCST90277377	Acute pancreatitis || id:finngen_R11_K11_ACUTPANC	Bayesian Weighted Mendelian Randomization	36	-0.0715575	0.0371216	0.0538987	-0.144316	0.00120089	0.930943	0.865614	1.0012
Triacylglycerol (48:1) levels || id:GCST90277382	Acute pancreatitis || id:finngen_R11_K11_ACUTPANC	Inverse variance weighted	25	-0.0936984	0.0417152	0.0246946	-0.17546	-0.0119367	0.910557	0.839071	0.988134	0.0158267	0.204382	25.1183	24	0.399357
Triacylglycerol (48:1) levels || id:GCST90277382	Acute pancreatitis || id:finngen_R11_K11_ACUTPANC	Weighted median	25	-0.0670168	0.0600101	0.264098	-0.184637	0.0506031	0.93518	0.831406	1.05191
Triacylglycerol (48:1) levels || id:GCST90277382	Acute pancreatitis || id:finngen_R11_K11_ACUTPANC	MR Egger	25	-0.219078	0.10442	0.0470853	-0.423741	-0.0144152	0.803259	0.654593	0.985688
Triacylglycerol (48:1) levels || id:GCST90277382	Acute pancreatitis || id:finngen_R11_K11_ACUTPANC	Weighted mode	25	-0.0730458	0.116271	0.535782	-0.300937	0.154845	0.929558	0.740124	1.16748
Triacylglycerol (48:1) levels || id:GCST90277382	Acute pancreatitis || id:finngen_R11_K11_ACUTPANC	Simple mode	25	-0.0611815	0.114383	0.597652	-0.285372	0.163009	0.940653	0.751735	1.17705
Triacylglycerol (48:1) levels || id:GCST90277382	Acute pancreatitis || id:finngen_R11_K11_ACUTPANC	Bayesian Weighted Mendelian Randomization	25	-0.0981988	0.0479389	0.0405193	-0.192159	-0.00423856	0.906469	0.825176	0.99577
Triacylglycerol (50:2) levels || id:GCST90277388	Acute pancreatitis || id:finngen_R11_K11_ACUTPANC	Inverse variance weighted	19	-0.121521	0.0467175	0.0092903	-0.213087	-0.0299544	0.885573	0.808086	0.97049	0.00796809	0.586865	19.2567	18	0.37618
Triacylglycerol (50:2) levels || id:GCST90277388	Acute pancreatitis || id:finngen_R11_K11_ACUTPANC	Weighted median	19	-0.0663149	0.0687367	0.334661	-0.201039	0.068409	0.935836	0.817881	1.0708
Triacylglycerol (50:2) levels || id:GCST90277388	Acute pancreatitis || id:finngen_R11_K11_ACUTPANC	MR Egger	19	-0.176782	0.110562	0.128251	-0.393483	0.0399185	0.837962	0.674703	1.04073
Triacylglycerol (50:2) levels || id:GCST90277388	Acute pancreatitis || id:finngen_R11_K11_ACUTPANC	Weighted mode	19	0.0386155	0.153564	0.804305	-0.26237	0.339601	1.03937	0.769227	1.40439
Triacylglycerol (50:2) levels || id:GCST90277388	Acute pancreatitis || id:finngen_R11_K11_ACUTPANC	Simple mode	19	-0.0660922	0.130402	0.618423	-0.32168	0.189495	0.936045	0.72493	1.20864
Triacylglycerol (50:2) levels || id:GCST90277388	Acute pancreatitis || id:finngen_R11_K11_ACUTPANC	Bayesian Weighted Mendelian Randomization	19	-0.124667	0.0538682	0.0206516	-0.230249	-0.0190852	0.882791	0.794336	0.981096
Triacylglycerol (50:4) levels || id:GCST90277390	Acute pancreatitis || id:finngen_R11_K11_ACUTPANC	Inverse variance weighted	32	-0.0803888	0.0395349	0.0420157	-0.157877	-0.00290046	0.922757	0.853955	0.997104	0.0058325	0.664558	41.7432	31	0.0942325
Triacylglycerol (50:4) levels || id:GCST90277390	Acute pancreatitis || id:finngen_R11_K11_ACUTPANC	Weighted median	32	-0.081668	0.0522054	0.117733	-0.183991	0.0206546	0.921578	0.831944	1.02087
Triacylglycerol (50:4) levels || id:GCST90277390	Acute pancreatitis || id:finngen_R11_K11_ACUTPANC	MR Egger	32	-0.121833	0.102761	0.24509	-0.323244	0.0795788	0.885297	0.723797	1.08283
Triacylglycerol (50:4) levels || id:GCST90277390	Acute pancreatitis || id:finngen_R11_K11_ACUTPANC	Weighted mode	32	-0.0701219	0.140246	0.620611	-0.345004	0.20476	0.93228	0.708218	1.22723
Triacylglycerol (50:4) levels || id:GCST90277390	Acute pancreatitis || id:finngen_R11_K11_ACUTPANC	Simple mode	32	-0.0701219	0.11888	0.559563	-0.303127	0.162883	0.93228	0.738505	1.1769
Triacylglycerol (50:4) levels || id:GCST90277390	Acute pancreatitis || id:finngen_R11_K11_ACUTPANC	Bayesian Weighted Mendelian Randomization	32	-0.0780429	0.0430733	0.0700077	-0.162467	0.00638085	0.924925	0.850044	1.0064
Triacylglycerol (52:6) levels || id:GCST90277400	Acute pancreatitis || id:finngen_R11_K11_ACUTPANC	Inverse variance weighted	24	-0.0880627	0.039032	0.0240601	-0.164565	-0.01156	0.915703	0.848262	0.988507	-0.00190885	0.878688	26.2557	23	0.288942
Triacylglycerol (52:6) levels || id:GCST90277400	Acute pancreatitis || id:finngen_R11_K11_ACUTPANC	Weighted median	24	-0.0625622	0.0530639	0.2384	-0.166568	0.0414431	0.939355	0.846566	1.04231
Triacylglycerol (52:6) levels || id:GCST90277400	Acute pancreatitis || id:finngen_R11_K11_ACUTPANC	MR Egger	24	-0.0755287	0.0904405	0.412628	-0.252792	0.101735	0.927253	0.776629	1.10709
Triacylglycerol (52:6) levels || id:GCST90277400	Acute pancreatitis || id:finngen_R11_K11_ACUTPANC	Weighted mode	24	-0.0518855	0.119503	0.668206	-0.286112	0.182341	0.949438	0.751179	1.20002
Triacylglycerol (52:6) levels || id:GCST90277400	Acute pancreatitis || id:finngen_R11_K11_ACUTPANC	Simple mode	24	-0.0474554	0.106199	0.659159	-0.255605	0.160694	0.953653	0.774448	1.17433
Triacylglycerol (52:6) levels || id:GCST90277400	Acute pancreatitis || id:finngen_R11_K11_ACUTPANC	Bayesian Weighted Mendelian Randomization	24	-0.0827651	0.0444284	0.0624785	-0.169845	0.00431467	0.920567	0.843796	1.00432
Triacylglycerol (54:3) levels || id:GCST90277404	Acute pancreatitis || id:finngen_R11_K11_ACUTPANC	Inverse variance weighted (multiplicative random effects)	30	0.101782	0.0462933	0.0279037	0.0110473	0.192517	1.10714	1.01111	1.2123	0.00678927	0.644179	54.7044	29	0.00268208
Triacylglycerol (54:3) levels || id:GCST90277404	Acute pancreatitis || id:finngen_R11_K11_ACUTPANC	Weighted median	30	0.0786799	0.0562307	0.161743	-0.0315324	0.188892	1.08186	0.96896	1.20791
Triacylglycerol (54:3) levels || id:GCST90277404	Acute pancreatitis || id:finngen_R11_K11_ACUTPANC	MR Egger	30	0.0512421	0.11798	0.667379	-0.179999	0.282483	1.05258	0.835271	1.32642
Triacylglycerol (54:3) levels || id:GCST90277404	Acute pancreatitis || id:finngen_R11_K11_ACUTPANC	Weighted mode	30	0.0612558	0.07544	0.423418	-0.0866066	0.209118	1.06317	0.917038	1.23259
Triacylglycerol (54:3) levels || id:GCST90277404	Acute pancreatitis || id:finngen_R11_K11_ACUTPANC	Simple mode	30	0.0500065	0.108745	0.649052	-0.163133	0.263146	1.05128	0.849478	1.30102
Triacylglycerol (54:3) levels || id:GCST90277404	Acute pancreatitis || id:finngen_R11_K11_ACUTPANC	Bayesian Weighted Mendelian Randomization	30	0.0985874	0.048201	0.0408213	0.0041135	0.193061	1.10361	1.00412	1.21296
Triacylglycerol (56:6) levels || id:GCST90277412	Acute pancreatitis || id:finngen_R11_K11_ACUTPANC	Inverse variance weighted	26	-0.0904565	0.0345985	0.00893682	-0.15827	-0.0226434	0.913514	0.85362	0.977611	0.00492551	0.675437	30.2181	25	0.216226
Triacylglycerol (56:6) levels || id:GCST90277412	Acute pancreatitis || id:finngen_R11_K11_ACUTPANC	Weighted median	26	-0.0789939	0.0473266	0.0950932	-0.171754	0.0137663	0.924046	0.842186	1.01386
Triacylglycerol (56:6) levels || id:GCST90277412	Acute pancreatitis || id:finngen_R11_K11_ACUTPANC	MR Egger	26	-0.121575	0.0814095	0.14837	-0.281138	0.0379876	0.885525	0.754924	1.03872
Triacylglycerol (56:6) levels || id:GCST90277412	Acute pancreatitis || id:finngen_R11_K11_ACUTPANC	Weighted mode	26	-0.0693013	0.0806236	0.398196	-0.227324	0.088721	0.933045	0.796663	1.09278
Triacylglycerol (56:6) levels || id:GCST90277412	Acute pancreatitis || id:finngen_R11_K11_ACUTPANC	Simple mode	26	0.000130583	0.103826	0.999006	-0.203369	0.20363	1.00013	0.815977	1.22584
Triacylglycerol (56:6) levels || id:GCST90277412	Acute pancreatitis || id:finngen_R11_K11_ACUTPANC	Bayesian Weighted Mendelian Randomization	26	-0.0836353	0.0391954	0.0328589	-0.160458	-0.00681228	0.919767	0.851753	0.993211
Triacylglycerol (56:7) levels || id:GCST90277413	Acute pancreatitis || id:finngen_R11_K11_ACUTPANC	Inverse variance weighted (multiplicative random effects)	33	-0.105223	0.0416168	0.0114592	-0.186792	-0.023654	0.900124	0.829616	0.976624	-0.0173171	0.187244	51.7396	32	0.0150468
Triacylglycerol (56:7) levels || id:GCST90277413	Acute pancreatitis || id:finngen_R11_K11_ACUTPANC	Weighted median	33	-0.0736408	0.05138	0.151784	-0.174346	0.027064	0.929005	0.840007	1.02743
Triacylglycerol (56:7) levels || id:GCST90277413	Acute pancreatitis || id:finngen_R11_K11_ACUTPANC	MR Egger	33	0.0230499	0.103615	0.825417	-0.180035	0.226135	1.02332	0.835241	1.25375
Triacylglycerol (56:7) levels || id:GCST90277413	Acute pancreatitis || id:finngen_R11_K11_ACUTPANC	Weighted mode	33	-0.0556538	0.108583	0.611789	-0.268476	0.157169	0.945867	0.764543	1.17019
Triacylglycerol (56:7) levels || id:GCST90277413	Acute pancreatitis || id:finngen_R11_K11_ACUTPANC	Simple mode	33	-0.0655391	0.105751	0.539811	-0.272811	0.141733	0.936562	0.761237	1.15227
Triacylglycerol (56:7) levels || id:GCST90277413	Acute pancreatitis || id:finngen_R11_K11_ACUTPANC	Bayesian Weighted Mendelian Randomization	33	-0.0900616	0.0428617	0.0356221	-0.174071	-0.00605269	0.913875	0.840238	0.993966
Triacylglycerol (56:8) levels || id:GCST90277414	Acute pancreatitis || id:finngen_R11_K11_ACUTPANC	Inverse variance weighted	32	-0.0819535	0.037218	0.0276664	-0.154901	-0.00900617	0.921315	0.8565	0.991034	-0.0184518	0.128811	37.7042	31	0.189383
Triacylglycerol (56:8) levels || id:GCST90277414	Acute pancreatitis || id:finngen_R11_K11_ACUTPANC	Weighted median	32	-0.0804584	0.0479986	0.0936862	-0.174536	0.0136189	0.922693	0.839847	1.01371
Triacylglycerol (56:8) levels || id:GCST90277414	Acute pancreatitis || id:finngen_R11_K11_ACUTPANC	MR Egger	32	0.0532631	0.0939086	0.574812	-0.130798	0.237324	1.05471	0.877395	1.26785
Triacylglycerol (56:8) levels || id:GCST90277414	Acute pancreatitis || id:finngen_R11_K11_ACUTPANC	Weighted mode	32	-0.051076	0.0987006	0.608492	-0.244529	0.142377	0.950206	0.783073	1.15301
Triacylglycerol (56:8) levels || id:GCST90277414	Acute pancreatitis || id:finngen_R11_K11_ACUTPANC	Simple mode	32	-0.0544597	0.102851	0.60023	-0.256048	0.147129	0.946997	0.774105	1.1585
Triacylglycerol (56:8) levels || id:GCST90277414	Acute pancreatitis || id:finngen_R11_K11_ACUTPANC	Bayesian Weighted Mendelian Randomization	32	-0.0718535	0.0412191	0.081297	-0.152643	0.0089359	0.930667	0.858436	1.00898
