# Supplementary material for: Genetically predicted causal link between the plasma lipidome and pancreatic diseases: a bidirectional Mendelian randomization study
Source: Front Nutr. 2025 Jan 15;11:1466509. doi: 10.3389/fnut.2024.1466509 (PMC11774697; doi:10.3389/fnut.2024.1466509)
Supplement: Supplementary file 4 [file Table_4.xlsx]

## Sheet: Table S4
Table S4 The MR analysis after eliminating outliers for the pleiotropy
exposure	outcome	method	nsnp	beta	se	pval	lo_ci	up_ci	or	or_lci95	or_uci95	egger_intercept	P(intercept)	Q	Q_df	P(Cochran’s)
Sterol ester (27:1/20:2) levels || id:GCST90277248	Acute pancreatitis || id:finngen_R11_K11_ACUTPANC	Inverse variance weighted	23	-0.179538	0.0359201	5.78513e-07	-0.249941	-0.109134	0.835656	0.778846	0.89661	0.0252289	0.059015	22.9789	22	0.402922
Sterol ester (27:1/20:2) levels || id:GCST90277248	Acute pancreatitis || id:finngen_R11_K11_ACUTPANC	Weighted median	23	-0.200201	0.0534327	0.000179117	-0.304929	-0.0954727	0.818566	0.737176	0.908943
Sterol ester (27:1/20:2) levels || id:GCST90277248	Acute pancreatitis || id:finngen_R11_K11_ACUTPANC	MR Egger	23	-0.341539	0.0884301	0.000902651	-0.514862	-0.168216	0.710676	0.597583	0.845171
Sterol ester (27:1/20:2) levels || id:GCST90277248	Acute pancreatitis || id:finngen_R11_K11_ACUTPANC	Weighted mode	23	-0.23591	0.0741431	0.00431279	-0.381231	-0.0905895	0.789852	0.68302	0.913393
Sterol ester (27:1/20:2) levels || id:GCST90277248	Acute pancreatitis || id:finngen_R11_K11_ACUTPANC	Simple mode	23	-0.194411	0.114529	0.103709	-0.418888	0.030066	0.82332	0.657778	1.03052
Sterol ester (27:1/20:2) levels || id:GCST90277248	Acute pancreatitis || id:finngen_R11_K11_ACUTPANC	Bayesian Weighted Mendelian Randomization	23	-0.187413	0.0390467	1.58895e-06	-0.263944	-0.110881	0.829101	0.768016	0.895045
Phosphatidylethanolamine (18:1_18:1) levels || id:GCST90277349	Chronic pancreatitis || id:finngen_R11_K11_CHRONPANC	Inverse variance weighted	20	0.137786	0.0457781	0.00261359	0.0480611	0.227511	1.14773	1.04923	1.25547	-0.0219968	0.238371	20.5869	19	0.360069
Phosphatidylethanolamine (18:1_18:1) levels || id:GCST90277349	Chronic pancreatitis || id:finngen_R11_K11_CHRONPANC	Weighted median	20	0.195435	0.0640654	0.00228413	0.0698673	0.321004	1.21584	1.07237	1.37851
Phosphatidylethanolamine (18:1_18:1) levels || id:GCST90277349	Chronic pancreatitis || id:finngen_R11_K11_CHRONPANC	MR Egger	20	0.264773	0.113513	0.0314805	0.0422871	0.487258	1.30313	1.04319	1.62785
Phosphatidylethanolamine (18:1_18:1) levels || id:GCST90277349	Chronic pancreatitis || id:finngen_R11_K11_CHRONPANC	Weighted mode	20	0.235849	0.0674159	0.00240396	0.103714	0.367984	1.26598	1.10928	1.44482
Phosphatidylethanolamine (18:1_18:1) levels || id:GCST90277349	Chronic pancreatitis || id:finngen_R11_K11_CHRONPANC	Simple mode	20	0.00670384	0.127938	0.958758	-0.244054	0.257462	1.00673	0.783445	1.29364
Phosphatidylethanolamine (18:1_18:1) levels || id:GCST90277349	Chronic pancreatitis || id:finngen_R11_K11_CHRONPANC	Bayesian Weighted Mendelian Randomization	20	0.137601	0.0494227	0.00536643	0.0407329	0.23447	1.14752	1.04157	1.26424
Phosphatidylinositol (16:0_18:1) levels || id:GCST90277358	Chronic pancreatitis || id:finngen_R11_K11_CHRONPANC	Inverse variance weighted	16	0.17414	0.0678366	0.0102569	0.0411799	0.307099	1.19022	1.04204	1.35948	0.0172598	0.440936	14.9902	15	0.452123
Phosphatidylinositol (16:0_18:1) levels || id:GCST90277358	Chronic pancreatitis || id:finngen_R11_K11_CHRONPANC	Weighted median	16	0.123426	0.0965784	0.201255	-0.0658679	0.31272	1.13137	0.936255	1.36714
Phosphatidylinositol (16:0_18:1) levels || id:GCST90277358	Chronic pancreatitis || id:finngen_R11_K11_CHRONPANC	MR Egger	16	0.0328062	0.190969	0.866063	-0.341494	0.407106	1.03335	0.710708	1.50246
Phosphatidylinositol (16:0_18:1) levels || id:GCST90277358	Chronic pancreatitis || id:finngen_R11_K11_CHRONPANC	Weighted mode	16	0.10915	0.166083	0.521008	-0.216372	0.434672	1.11533	0.805436	1.54446
Phosphatidylinositol (16:0_18:1) levels || id:GCST90277358	Chronic pancreatitis || id:finngen_R11_K11_CHRONPANC	Simple mode	16	0.146153	0.177009	0.421923	-0.200785	0.493091	1.15737	0.818088	1.63737
Phosphatidylinositol (16:0_18:1) levels || id:GCST90277358	Chronic pancreatitis || id:finngen_R11_K11_CHRONPANC	Bayesian Weighted Mendelian Randomization	16	0.186705	0.0729729	0.0105109	0.0436781	0.329732	1.20527	1.04465	1.3906
Sterol ester (27:1/16:0) levels || id:GCST90277240	Alcohol-induced chronic pancreatitis || id:finngen_R11_ALCOPANCCHRON	Inverse variance weighted	33	-0.0972259	0.0551226	0.0777637	-0.205266	0.0108144	0.907351	0.814431	1.01087	0.0304004	0.0478741	18.9343	32	0.967389
Sterol ester (27:1/16:0) levels || id:GCST90277240	Alcohol-induced chronic pancreatitis || id:finngen_R11_ALCOPANCCHRON	Weighted median	33	-0.144128	0.0795933	0.0701704	-0.300131	0.0118746	0.865777	0.740721	1.01195
Sterol ester (27:1/16:0) levels || id:GCST90277240	Alcohol-induced chronic pancreatitis || id:finngen_R11_ALCOPANCCHRON	MR Egger	33	-0.290784	0.108934	0.0119862	-0.504296	-0.0772726	0.747677	0.603931	0.925637
Sterol ester (27:1/16:0) levels || id:GCST90277240	Alcohol-induced chronic pancreatitis || id:finngen_R11_ALCOPANCCHRON	Weighted mode	33	-0.247533	0.113438	0.0365576	-0.469872	-0.0251938	0.780725	0.625082	0.975121
Sterol ester (27:1/16:0) levels || id:GCST90277240	Alcohol-induced chronic pancreatitis || id:finngen_R11_ALCOPANCCHRON	Simple mode	33	0.0906895	0.169502	0.596325	-0.241535	0.422914	1.09493	0.785421	1.5264
Sterol ester (27:1/16:0) levels || id:GCST90277240	Alcohol-induced chronic pancreatitis || id:finngen_R11_ALCOPANCCHRON	Bayesian Weighted Mendelian Randomization	33	-0.0938652	0.0568202	0.098541	-0.205233	0.0175024	0.910406	0.814458	1.01766
