# Supplementary material for: Genetically predicted causal link between the plasma lipidome and pancreatic diseases: a bidirectional Mendelian randomization study
Source: Front Nutr. 2025 Jan 15;11:1466509. doi: 10.3389/fnut.2024.1466509 (PMC11774697; doi:10.3389/fnut.2024.1466509)
Supplement: Supplementary file 5 [file Table_5.xlsx]

## Sheet: Table S5
Table S5 The potential associations between plasma lipidome and the risk of chronic pancreatitis
exposure	outcome	method	nsnp	beta	se	pval	lo_ci	up_ci	or	or_lci95	or_uci95	egger_intercept	P(intercept)	Q	Q_df	P(Cochran’s)
Sterol ester (27:1/20:4) levels || id:GCST90277250	Chronic pancreatitis || id:finngen_R11_K11_CHRONPANC	Inverse variance weighted	30	-0.100873	0.0276989	0.000270786	-0.155163	-0.0465828	0.904048	0.856276	0.954485	-0.00755609	0.425781	29.8135	29	0.423356
Sterol ester (27:1/20:4) levels || id:GCST90277250	Chronic pancreatitis || id:finngen_R11_K11_CHRONPANC	Weighted median	30	-0.0986947	0.0328794	0.00268464	-0.163138	-0.034251	0.906019	0.849474	0.966329
Sterol ester (27:1/20:4) levels || id:GCST90277250	Chronic pancreatitis || id:finngen_R11_K11_CHRONPANC	MR Egger	30	-0.0767173	0.0408629	0.0709134	-0.156809	0.00337404	0.926152	0.854868	1.00338
Sterol ester (27:1/20:4) levels || id:GCST90277250	Chronic pancreatitis || id:finngen_R11_K11_CHRONPANC	Weighted mode	30	-0.0989287	0.0337768	0.00656147	-0.165131	-0.0327262	0.905807	0.847782	0.967804
Sterol ester (27:1/20:4) levels || id:GCST90277250	Chronic pancreatitis || id:finngen_R11_K11_CHRONPANC	Simple mode	30	-0.0927701	0.102792	0.374225	-0.294243	0.108702	0.911403	0.745096	1.11483
Sterol ester (27:1/20:4) levels || id:GCST90277250	Chronic pancreatitis || id:finngen_R11_K11_CHRONPANC	Bayesian Weighted Mendelian Randomization	30	-0.103879	0.0290348	0.000346587	-0.160787	-0.0469706	0.901334	0.851473	0.954115
Sterol ester (27:1/20:5) levels || id:GCST90277251	Chronic pancreatitis || id:finngen_R11_K11_CHRONPANC	Inverse variance weighted	25	-0.0981453	0.049335	0.0466609	-0.194842	-0.00144872	0.906517	0.822965	0.998552	0.0165437	0.209006	38.5996	24	0.0300694
Sterol ester (27:1/20:5) levels || id:GCST90277251	Chronic pancreatitis || id:finngen_R11_K11_CHRONPANC	Weighted median	25	-0.135426	0.050898	0.00779705	-0.235186	-0.0356659	0.873344	0.790424	0.964963
Sterol ester (27:1/20:5) levels || id:GCST90277251	Chronic pancreatitis || id:finngen_R11_K11_CHRONPANC	MR Egger	25	-0.192005	0.0874124	0.038398	-0.363333	-0.0206764	0.825303	0.695355	0.979536
Sterol ester (27:1/20:5) levels || id:GCST90277251	Chronic pancreatitis || id:finngen_R11_K11_CHRONPANC	Weighted mode	25	-0.129265	0.0534373	0.0235098	-0.234002	-0.0245276	0.878741	0.79136	0.975771
Sterol ester (27:1/20:5) levels || id:GCST90277251	Chronic pancreatitis || id:finngen_R11_K11_CHRONPANC	Simple mode	25	-0.00320962	0.137545	0.981576	-0.272797	0.266378	0.996796	0.761247	1.30523
Sterol ester (27:1/20:5) levels || id:GCST90277251	Chronic pancreatitis || id:finngen_R11_K11_CHRONPANC	Bayesian Weighted Mendelian Randomization	25	-0.0974075	0.0543107	0.0728893	-0.203857	0.00904146	0.907186	0.815579	1.00908
Sterol ester (27:1/22:6) levels || id:GCST90277252	Chronic pancreatitis || id:finngen_R11_K11_CHRONPANC	Inverse variance weighted	23	-0.128764	0.0501401	0.010226	-0.227039	-0.0304898	0.879181	0.79689	0.96997	0.00551932	0.753948	14.3415	22	0.888915
Sterol ester (27:1/22:6) levels || id:GCST90277252	Chronic pancreatitis || id:finngen_R11_K11_CHRONPANC	Weighted median	23	-0.159242	0.0698879	0.0226949	-0.296222	-0.0222616	0.85279	0.743622	0.977984
Sterol ester (27:1/22:6) levels || id:GCST90277252	Chronic pancreatitis || id:finngen_R11_K11_CHRONPANC	MR Egger	23	-0.16267	0.117955	0.182379	-0.393862	0.0685211	0.849871	0.674447	1.07092
Sterol ester (27:1/22:6) levels || id:GCST90277252	Chronic pancreatitis || id:finngen_R11_K11_CHRONPANC	Weighted mode	23	-0.147737	0.106052	0.177522	-0.355599	0.0601263	0.862658	0.700753	1.06197
Sterol ester (27:1/22:6) levels || id:GCST90277252	Chronic pancreatitis || id:finngen_R11_K11_CHRONPANC	Simple mode	23	-0.150101	0.13564	0.280415	-0.415956	0.115753	0.860621	0.659709	1.12272
Sterol ester (27:1/22:6) levels || id:GCST90277252	Chronic pancreatitis || id:finngen_R11_K11_CHRONPANC	Bayesian Weighted Mendelian Randomization	23	-0.132531	0.0519989	0.010812	-0.234448	-0.0306127	0.875876	0.791007	0.969851
Cholesterol levels || id:GCST90277257	Chronic pancreatitis || id:finngen_R11_K11_CHRONPANC	Inverse variance weighted	32	-0.11475	0.051239	0.0251229	-0.215179	-0.0143217	0.891589	0.806397	0.98578	0.00449369	0.767915	33.517	31	0.346188
Cholesterol levels || id:GCST90277257	Chronic pancreatitis || id:finngen_R11_K11_CHRONPANC	Weighted median	32	-0.153215	0.0751076	0.0413568	-0.300426	-0.00600372	0.857946	0.740503	0.994014
Cholesterol levels || id:GCST90277257	Chronic pancreatitis || id:finngen_R11_K11_CHRONPANC	MR Egger	32	-0.148059	0.123355	0.239425	-0.389835	0.0937157	0.86238	0.677169	1.09825
Cholesterol levels || id:GCST90277257	Chronic pancreatitis || id:finngen_R11_K11_CHRONPANC	Weighted mode	32	-0.183927	0.135169	0.183413	-0.448857	0.0810037	0.831997	0.638357	1.08437
Cholesterol levels || id:GCST90277257	Chronic pancreatitis || id:finngen_R11_K11_CHRONPANC	Simple mode	32	-0.187035	0.145459	0.208026	-0.472135	0.098065	0.829415	0.623669	1.10303
Cholesterol levels || id:GCST90277257	Chronic pancreatitis || id:finngen_R11_K11_CHRONPANC	Bayesian Weighted Mendelian Randomization	32	-0.123184	0.0567844	0.0300578	-0.234481	-0.0118866	0.884101	0.790981	0.988184
Phosphatidylcholine (20:4_0:0) levels || id:GCST90277268	Chronic pancreatitis || id:finngen_R11_K11_CHRONPANC	Inverse variance weighted	25	-0.103897	0.0328716	0.001574	-0.168325	-0.0394683	0.901318	0.845079	0.9613	-0.00243677	0.81624	24.6876	24	0.422893
Phosphatidylcholine (20:4_0:0) levels || id:GCST90277268	Chronic pancreatitis || id:finngen_R11_K11_CHRONPANC	Weighted median	25	-0.11024	0.0415422	0.00796177	-0.191663	-0.0288172	0.895619	0.825585	0.971594
Phosphatidylcholine (20:4_0:0) levels || id:GCST90277268	Chronic pancreatitis || id:finngen_R11_K11_CHRONPANC	MR Egger	25	-0.09447	0.0522783	0.0838531	-0.196935	0.00799539	0.909855	0.821244	1.00803
Phosphatidylcholine (20:4_0:0) levels || id:GCST90277268	Chronic pancreatitis || id:finngen_R11_K11_CHRONPANC	Weighted mode	25	-0.107623	0.0390206	0.0109412	-0.184103	-0.0311424	0.897966	0.83185	0.969337
Phosphatidylcholine (20:4_0:0) levels || id:GCST90277268	Chronic pancreatitis || id:finngen_R11_K11_CHRONPANC	Simple mode	25	-0.0581133	0.10921	0.599532	-0.272165	0.155938	0.943543	0.761729	1.16875
Phosphatidylcholine (20:4_0:0) levels || id:GCST90277268	Chronic pancreatitis || id:finngen_R11_K11_CHRONPANC	Bayesian Weighted Mendelian Randomization	25	-0.101036	0.0395567	0.0106427	-0.178567	-0.0235052	0.9039	0.836468	0.976769
Phosphatidylethanolamine (18:2_0:0) levels || id:GCST90277271	Chronic pancreatitis || id:finngen_R11_K11_CHRONPANC	Inverse variance weighted	27	0.14111	0.0456565	0.00199697	0.051623	0.230597	1.15155	1.05298	1.25935	0.00633229	0.612391	34.6654	26	0.119076
Phosphatidylethanolamine (18:2_0:0) levels || id:GCST90277271	Chronic pancreatitis || id:finngen_R11_K11_CHRONPANC	Weighted median	27	0.175493	0.0584296	0.00266905	0.0609706	0.290015	1.19183	1.06287	1.33645
Phosphatidylethanolamine (18:2_0:0) levels || id:GCST90277271	Chronic pancreatitis || id:finngen_R11_K11_CHRONPANC	MR Egger	27	0.104263	0.0854536	0.233805	-0.0632256	0.271752	1.10989	0.938732	1.31226
Phosphatidylethanolamine (18:2_0:0) levels || id:GCST90277271	Chronic pancreatitis || id:finngen_R11_K11_CHRONPANC	Weighted mode	27	0.195967	0.0639765	0.00504664	0.0705733	0.321361	1.21649	1.07312	1.379
Phosphatidylethanolamine (18:2_0:0) levels || id:GCST90277271	Chronic pancreatitis || id:finngen_R11_K11_CHRONPANC	Simple mode	27	0.321205	0.135948	0.0259056	0.0547459	0.587664	1.37879	1.05627	1.79978
Phosphatidylethanolamine (18:2_0:0) levels || id:GCST90277271	Chronic pancreatitis || id:finngen_R11_K11_CHRONPANC	Bayesian Weighted Mendelian Randomization	27	0.145369	0.0448159	0.00117995	0.0575295	0.233208	1.15647	1.05922	1.26264
Phosphatidylcholine (16:0_20:4) levels || id:GCST90277287	Chronic pancreatitis || id:finngen_R11_K11_CHRONPANC	Inverse variance weighted	25	-0.0938115	0.03447	0.0064979	-0.161373	-0.0262502	0.910454	0.850975	0.974091	0.00801408	0.497044	30.1141	24	0.180999
Phosphatidylcholine (16:0_20:4) levels || id:GCST90277287	Chronic pancreatitis || id:finngen_R11_K11_CHRONPANC	Weighted median	25	-0.102233	0.0375697	0.00650558	-0.175869	-0.0285961	0.90282	0.838728	0.971809
Phosphatidylcholine (16:0_20:4) levels || id:GCST90277287	Chronic pancreatitis || id:finngen_R11_K11_CHRONPANC	MR Egger	25	-0.121258	0.0528825	0.0313255	-0.224908	-0.0176084	0.885805	0.79859	0.982546
Phosphatidylcholine (16:0_20:4) levels || id:GCST90277287	Chronic pancreatitis || id:finngen_R11_K11_CHRONPANC	Weighted mode	25	-0.102335	0.0376268	0.0119525	-0.176084	-0.0285868	0.902727	0.838548	0.971818
Phosphatidylcholine (16:0_20:4) levels || id:GCST90277287	Chronic pancreatitis || id:finngen_R11_K11_CHRONPANC	Simple mode	25	0.0906941	0.13557	0.509892	-0.175024	0.356412	1.09493	0.839437	1.4282
Phosphatidylcholine (16:0_20:4) levels || id:GCST90277287	Chronic pancreatitis || id:finngen_R11_K11_CHRONPANC	Bayesian Weighted Mendelian Randomization	25	-0.0953427	0.0326614	0.00351016	-0.159359	-0.0313264	0.909061	0.85269	0.969159
Phosphatidylcholine (16:0_22:5) levels || id:GCST90277290	Chronic pancreatitis || id:finngen_R11_K11_CHRONPANC	Inverse variance weighted	29	-0.106034	0.0409193	0.00956186	-0.186235	-0.0258317	0.899394	0.830078	0.974499	-0.00104676	0.92595	34.5544	28	0.183214
Phosphatidylcholine (16:0_22:5) levels || id:GCST90277290	Chronic pancreatitis || id:finngen_R11_K11_CHRONPANC	Weighted median	29	-0.140234	0.0520169	0.00701902	-0.242188	-0.0382814	0.869154	0.784909	0.962442
Phosphatidylcholine (16:0_22:5) levels || id:GCST90277290	Chronic pancreatitis || id:finngen_R11_K11_CHRONPANC	MR Egger	29	-0.100497	0.0722446	0.175565	-0.242096	0.0411028	0.904388	0.784981	1.04196
Phosphatidylcholine (16:0_22:5) levels || id:GCST90277290	Chronic pancreatitis || id:finngen_R11_K11_CHRONPANC	Weighted mode	29	-0.145886	0.0513892	0.00833492	-0.246609	-0.0451636	0.864256	0.781446	0.955841
Phosphatidylcholine (16:0_22:5) levels || id:GCST90277290	Chronic pancreatitis || id:finngen_R11_K11_CHRONPANC	Simple mode	29	-0.170129	0.116664	0.155891	-0.398791	0.0585333	0.843556	0.671131	1.06028
Phosphatidylcholine (16:0_22:5) levels || id:GCST90277290	Chronic pancreatitis || id:finngen_R11_K11_CHRONPANC	Bayesian Weighted Mendelian Randomization	29	-0.102216	0.0445781	0.0218497	-0.189589	-0.0148432	0.902834	0.827299	0.985266
Phosphatidylcholine (17:0_18:1) levels || id:GCST90277296	Chronic pancreatitis || id:finngen_R11_K11_CHRONPANC	Inverse variance weighted	20	-0.133155	0.0590512	0.0241387	-0.248896	-0.0174151	0.875329	0.779661	0.982736	-0.00496662	0.768359	18.0858	19	0.516715
Phosphatidylcholine (17:0_18:1) levels || id:GCST90277296	Chronic pancreatitis || id:finngen_R11_K11_CHRONPANC	Weighted median	20	-0.122163	0.0840659	0.146172	-0.286933	0.0426057	0.885004	0.750562	1.04353
Phosphatidylcholine (17:0_18:1) levels || id:GCST90277296	Chronic pancreatitis || id:finngen_R11_K11_CHRONPANC	MR Egger	20	-0.100109	0.125308	0.434765	-0.345713	0.145496	0.904739	0.707716	1.15661
Phosphatidylcholine (17:0_18:1) levels || id:GCST90277296	Chronic pancreatitis || id:finngen_R11_K11_CHRONPANC	Weighted mode	20	-0.145415	0.161801	0.380048	-0.462545	0.171715	0.864664	0.629679	1.18734
Phosphatidylcholine (17:0_18:1) levels || id:GCST90277296	Chronic pancreatitis || id:finngen_R11_K11_CHRONPANC	Simple mode	20	-0.139968	0.164109	0.404339	-0.461621	0.181685	0.869386	0.630261	1.19924
Phosphatidylcholine (17:0_18:1) levels || id:GCST90277296	Chronic pancreatitis || id:finngen_R11_K11_CHRONPANC	Bayesian Weighted Mendelian Randomization	20	-0.13783	0.0687783	0.0450729	-0.272635	-0.00302441	0.871247	0.76137	0.99698
Phosphatidylcholine (17:0_18:2) levels || id:GCST90277297	Chronic pancreatitis || id:finngen_R11_K11_CHRONPANC	Inverse variance weighted	25	0.13034	0.0532212	0.0143243	0.0260266	0.234654	1.13922	1.02637	1.26447	-0.00520032	0.778997	31.7073	24	0.13442
Phosphatidylcholine (17:0_18:2) levels || id:GCST90277297	Chronic pancreatitis || id:finngen_R11_K11_CHRONPANC	Weighted median	25	0.239099	0.0731769	0.00108536	0.0956723	0.382526	1.2701	1.1004	1.46598
Phosphatidylcholine (17:0_18:2) levels || id:GCST90277297	Chronic pancreatitis || id:finngen_R11_K11_CHRONPANC	MR Egger	25	0.165394	0.134856	0.232438	-0.0989234	0.429711	1.17986	0.905812	1.53681
Phosphatidylcholine (17:0_18:2) levels || id:GCST90277297	Chronic pancreatitis || id:finngen_R11_K11_CHRONPANC	Weighted mode	25	0.225015	0.0782218	0.0083034	0.0717004	0.37833	1.25234	1.07433	1.45984
Phosphatidylcholine (17:0_18:2) levels || id:GCST90277297	Chronic pancreatitis || id:finngen_R11_K11_CHRONPANC	Simple mode	25	0.168383	0.147501	0.264893	-0.120718	0.457485	1.18339	0.886284	1.5801
Phosphatidylcholine (17:0_18:2) levels || id:GCST90277297	Chronic pancreatitis || id:finngen_R11_K11_CHRONPANC	Bayesian Weighted Mendelian Randomization	25	0.123666	0.0571983	0.030613	0.0115579	0.235775	1.13164	1.01162	1.26589
Phosphatidylcholine (17:0_20:4) levels || id:GCST90277298	Chronic pancreatitis || id:finngen_R11_K11_CHRONPANC	Inverse variance weighted	31	-0.117301	0.0312971	0.000178271	-0.178643	-0.0559583	0.889318	0.836404	0.945579	-0.00184746	0.831047	26.4882	30	0.65
Phosphatidylcholine (17:0_20:4) levels || id:GCST90277298	Chronic pancreatitis || id:finngen_R11_K11_CHRONPANC	Weighted median	31	-0.118118	0.0400658	0.00319727	-0.196647	-0.0395893	0.888591	0.82148	0.961184
Phosphatidylcholine (17:0_20:4) levels || id:GCST90277298	Chronic pancreatitis || id:finngen_R11_K11_CHRONPANC	MR Egger	31	-0.109129	0.0491973	0.0345316	-0.205555	-0.0127018	0.896615	0.814195	0.987379
Phosphatidylcholine (17:0_20:4) levels || id:GCST90277298	Chronic pancreatitis || id:finngen_R11_K11_CHRONPANC	Weighted mode	31	-0.111393	0.0418853	0.0124371	-0.193488	-0.0292973	0.894588	0.82408	0.971128
Phosphatidylcholine (17:0_20:4) levels || id:GCST90277298	Chronic pancreatitis || id:finngen_R11_K11_CHRONPANC	Simple mode	31	-0.0133683	0.112578	0.906268	-0.234021	0.207285	0.986721	0.791345	1.23033
Phosphatidylcholine (17:0_20:4) levels || id:GCST90277298	Chronic pancreatitis || id:finngen_R11_K11_CHRONPANC	Bayesian Weighted Mendelian Randomization	31	-0.120201	0.0320132	0.000173521	-0.182947	-0.0574553	0.886742	0.832812	0.944164
Phosphatidylcholine (18:0_18:2) levels || id:GCST90277300	Chronic pancreatitis || id:finngen_R11_K11_CHRONPANC	Inverse variance weighted	33	0.103035	0.051419	0.0450873	0.00225414	0.203816	1.10853	1.00226	1.22607	-0.00545652	0.743086	49.1008	32	0.027161
Phosphatidylcholine (18:0_18:2) levels || id:GCST90277300	Chronic pancreatitis || id:finngen_R11_K11_CHRONPANC	Weighted median	33	0.18475	0.0662579	0.00529772	0.0548847	0.314616	1.20292	1.05642	1.36973
Phosphatidylcholine (18:0_18:2) levels || id:GCST90277300	Chronic pancreatitis || id:finngen_R11_K11_CHRONPANC	MR Egger	33	0.14259	0.13048	0.282895	-0.11315	0.39833	1.15326	0.893017	1.48934
Phosphatidylcholine (18:0_18:2) levels || id:GCST90277300	Chronic pancreatitis || id:finngen_R11_K11_CHRONPANC	Weighted mode	33	0.243088	0.0783819	0.00400365	0.0894589	0.396716	1.27518	1.09358	1.48693
Phosphatidylcholine (18:0_18:2) levels || id:GCST90277300	Chronic pancreatitis || id:finngen_R11_K11_CHRONPANC	Simple mode	33	0.205167	0.152126	0.186913	-0.0930003	0.503334	1.22773	0.911193	1.65423
Phosphatidylcholine (18:0_18:2) levels || id:GCST90277300	Chronic pancreatitis || id:finngen_R11_K11_CHRONPANC	Bayesian Weighted Mendelian Randomization	33	0.0905255	0.0531333	0.0884292	-0.0136158	0.194667	1.09475	0.986476	1.21491
Phosphatidylcholine (18:0_20:4) levels || id:GCST90277304	Chronic pancreatitis || id:finngen_R11_K11_CHRONPANC	Inverse variance weighted	25	-0.0938685	0.0329994	0.0044474	-0.158547	-0.0291897	0.910402	0.853383	0.971232	0.00380398	0.705169	34.349	24	0.0786553
Phosphatidylcholine (18:0_20:4) levels || id:GCST90277304	Chronic pancreatitis || id:finngen_R11_K11_CHRONPANC	Weighted median	25	-0.0979086	0.0322849	0.00242424	-0.161187	-0.0346301	0.906732	0.851133	0.965963
Phosphatidylcholine (18:0_20:4) levels || id:GCST90277304	Chronic pancreatitis || id:finngen_R11_K11_CHRONPANC	MR Egger	25	-0.10722	0.0484125	0.0369629	-0.202109	-0.0123315	0.898328	0.817006	0.987744
Phosphatidylcholine (18:0_20:4) levels || id:GCST90277304	Chronic pancreatitis || id:finngen_R11_K11_CHRONPANC	Weighted mode	25	-0.101033	0.0339321	0.00654621	-0.16754	-0.0345257	0.903904	0.845743	0.966064
Phosphatidylcholine (18:0_20:4) levels || id:GCST90277304	Chronic pancreatitis || id:finngen_R11_K11_CHRONPANC	Simple mode	25	-0.157418	0.121374	0.206976	-0.395311	0.0804759	0.854347	0.673471	1.0838
Phosphatidylcholine (18:0_20:4) levels || id:GCST90277304	Chronic pancreatitis || id:finngen_R11_K11_CHRONPANC	Bayesian Weighted Mendelian Randomization	25	-0.0941176	0.0357456	0.00846391	-0.164179	-0.0240561	0.910176	0.84859	0.976231
Phosphatidylcholine (18:1_18:2) levels || id:GCST90277309	Chronic pancreatitis || id:finngen_R11_K11_CHRONPANC	Inverse variance weighted	22	0.0990068	0.0437444	0.0236171	0.0132677	0.184746	1.10407	1.01336	1.20291	-0.0102462	0.436449	23.9452	21	0.295722
Phosphatidylcholine (18:1_18:2) levels || id:GCST90277309	Chronic pancreatitis || id:finngen_R11_K11_CHRONPANC	Weighted median	22	0.157374	0.0552645	0.00440435	0.0490555	0.265692	1.17043	1.05028	1.30433
Phosphatidylcholine (18:1_18:2) levels || id:GCST90277309	Chronic pancreatitis || id:finngen_R11_K11_CHRONPANC	MR Egger	22	0.154917	0.0830945	0.0770191	-0.00794865	0.317782	1.16756	0.992083	1.37408
Phosphatidylcholine (18:1_18:2) levels || id:GCST90277309	Chronic pancreatitis || id:finngen_R11_K11_CHRONPANC	Weighted mode	22	0.15992	0.0544011	0.00782781	0.0532941	0.266546	1.17342	1.05474	1.30545
Phosphatidylcholine (18:1_18:2) levels || id:GCST90277309	Chronic pancreatitis || id:finngen_R11_K11_CHRONPANC	Simple mode	22	0.15049	0.133079	0.270875	-0.110345	0.411325	1.1624	0.895526	1.50882
Phosphatidylcholine (18:1_18:2) levels || id:GCST90277309	Chronic pancreatitis || id:finngen_R11_K11_CHRONPANC	Bayesian Weighted Mendelian Randomization	22	0.091593	0.0496488	0.0650642	-0.00571871	0.188905	1.09592	0.994298	1.20793
Phosphatidylcholine (18:1_20:4) levels || id:GCST90277313	Chronic pancreatitis || id:finngen_R11_K11_CHRONPANC	Inverse variance weighted	29	-0.102918	0.0400298	0.0101398	-0.181376	-0.0244593	0.902201	0.834122	0.975837	0.00339823	0.76953	42.0762	28	0.042647
Phosphatidylcholine (18:1_20:4) levels || id:GCST90277313	Chronic pancreatitis || id:finngen_R11_K11_CHRONPANC	Weighted median	29	-0.121751	0.0424429	0.00412303	-0.204939	-0.0385633	0.885368	0.814697	0.962171
Phosphatidylcholine (18:1_20:4) levels || id:GCST90277313	Chronic pancreatitis || id:finngen_R11_K11_CHRONPANC	MR Egger	29	-0.11781	0.0647186	0.0798094	-0.244659	0.00903835	0.888865	0.782972	1.00908
Phosphatidylcholine (18:1_20:4) levels || id:GCST90277313	Chronic pancreatitis || id:finngen_R11_K11_CHRONPANC	Weighted mode	29	-0.119147	0.0427745	0.00948117	-0.202985	-0.0353087	0.887677	0.816291	0.965307
Phosphatidylcholine (18:1_20:4) levels || id:GCST90277313	Chronic pancreatitis || id:finngen_R11_K11_CHRONPANC	Simple mode	29	-0.0668956	0.122037	0.587928	-0.306089	0.172297	0.935293	0.736321	1.18803
Phosphatidylcholine (18:1_20:4) levels || id:GCST90277313	Chronic pancreatitis || id:finngen_R11_K11_CHRONPANC	Bayesian Weighted Mendelian Randomization	29	-0.102826	0.0432337	0.0173886	-0.187564	-0.0180884	0.902284	0.828976	0.982074
Phosphatidylcholine (O-16:0_20:4) levels || id:GCST90277323	Chronic pancreatitis || id:finngen_R11_K11_CHRONPANC	Inverse variance weighted	28	-0.130054	0.0394301	0.000972539	-0.207337	-0.0527713	0.878048	0.812746	0.948597	-0.00327482	0.750562	27.7379	27	0.424578
Phosphatidylcholine (O-16:0_20:4) levels || id:GCST90277323	Chronic pancreatitis || id:finngen_R11_K11_CHRONPANC	Weighted median	28	-0.152778	0.0533306	0.00417367	-0.257306	-0.0482497	0.858321	0.773132	0.952896
Phosphatidylcholine (O-16:0_20:4) levels || id:GCST90277323	Chronic pancreatitis || id:finngen_R11_K11_CHRONPANC	MR Egger	28	-0.111417	0.0705209	0.126218	-0.249638	0.0268042	0.894566	0.779083	1.02717
Phosphatidylcholine (O-16:0_20:4) levels || id:GCST90277323	Chronic pancreatitis || id:finngen_R11_K11_CHRONPANC	Weighted mode	28	-0.146925	0.0581516	0.0176863	-0.260902	-0.0329481	0.863359	0.770356	0.967589
Phosphatidylcholine (O-16:0_20:4) levels || id:GCST90277323	Chronic pancreatitis || id:finngen_R11_K11_CHRONPANC	Simple mode	28	-0.0918895	0.123708	0.464021	-0.334357	0.150578	0.912206	0.715798	1.16251
Phosphatidylcholine (O-16:0_20:4) levels || id:GCST90277323	Chronic pancreatitis || id:finngen_R11_K11_CHRONPANC	Bayesian Weighted Mendelian Randomization	28	-0.136045	0.0404622	0.000773046	-0.215351	-0.056739	0.872803	0.806258	0.944841
Phosphatidylcholine (O-16:1_20:4) levels || id:GCST90277330	Chronic pancreatitis || id:finngen_R11_K11_CHRONPANC	Inverse variance weighted	22	-0.111585	0.0414762	0.00713802	-0.192878	-0.0302915	0.894416	0.824583	0.970163	0.01607	0.238024	25.6087	21	0.221762
Phosphatidylcholine (O-16:1_20:4) levels || id:GCST90277330	Chronic pancreatitis || id:finngen_R11_K11_CHRONPANC	Weighted median	22	-0.142299	0.0493429	0.00392797	-0.239012	-0.0455874	0.867361	0.787406	0.955436
Phosphatidylcholine (O-16:1_20:4) levels || id:GCST90277330	Chronic pancreatitis || id:finngen_R11_K11_CHRONPANC	MR Egger	22	-0.190308	0.0766217	0.021983	-0.340487	-0.0401296	0.826704	0.711424	0.960665
Phosphatidylcholine (O-16:1_20:4) levels || id:GCST90277330	Chronic pancreatitis || id:finngen_R11_K11_CHRONPANC	Weighted mode	22	-0.14315	0.0484446	0.00756041	-0.238102	-0.048199	0.866624	0.788122	0.952944
Phosphatidylcholine (O-16:1_20:4) levels || id:GCST90277330	Chronic pancreatitis || id:finngen_R11_K11_CHRONPANC	Simple mode	22	-0.161199	0.100116	0.122302	-0.357426	0.0350285	0.851123	0.699475	1.03565
Phosphatidylcholine (O-16:1_20:4) levels || id:GCST90277330	Chronic pancreatitis || id:finngen_R11_K11_CHRONPANC	Bayesian Weighted Mendelian Randomization	22	-0.114948	0.0463224	0.0130835	-0.20574	-0.0241566	0.891412	0.814044	0.976133
Phosphatidylcholine (O-18:0_20:4) levels || id:GCST90277336	Chronic pancreatitis || id:finngen_R11_K11_CHRONPANC	Inverse variance weighted	21	-0.122601	0.0539024	0.0229364	-0.228249	-0.0169519	0.884617	0.795926	0.983191	0.0285089	0.0760255	27.3448	20	0.125839
Phosphatidylcholine (O-18:0_20:4) levels || id:GCST90277336	Chronic pancreatitis || id:finngen_R11_K11_CHRONPANC	Weighted median	21	-0.166261	0.0671983	0.013354	-0.29797	-0.0345525	0.846825	0.742324	0.966038
Phosphatidylcholine (O-18:0_20:4) levels || id:GCST90277336	Chronic pancreatitis || id:finngen_R11_K11_CHRONPANC	MR Egger	21	-0.285822	0.100725	0.010523	-0.483244	-0.0884002	0.751396	0.616779	0.915394
Phosphatidylcholine (O-18:0_20:4) levels || id:GCST90277336	Chronic pancreatitis || id:finngen_R11_K11_CHRONPANC	Weighted mode	21	-0.183811	0.0715464	0.0183079	-0.324042	-0.0435799	0.832093	0.72322	0.957356
Phosphatidylcholine (O-18:0_20:4) levels || id:GCST90277336	Chronic pancreatitis || id:finngen_R11_K11_CHRONPANC	Simple mode	21	-0.129135	0.149129	0.396801	-0.421428	0.163159	0.878856	0.656109	1.17722
Phosphatidylcholine (O-18:0_20:4) levels || id:GCST90277336	Chronic pancreatitis || id:finngen_R11_K11_CHRONPANC	Bayesian Weighted Mendelian Randomization	21	-0.130983	0.0602605	0.0297338	-0.249094	-0.0128728	0.877232	0.779507	0.98721
Phosphatidylcholine (O-18:2_18:1) levels || id:GCST90277342	Chronic pancreatitis || id:finngen_R11_K11_CHRONPANC	Inverse variance weighted	17	0.165769	0.0769307	0.0311787	0.0149849	0.316553	1.1803	1.0151	1.37239	0.0401076	0.153989	24.0349	16	0.0887448
Phosphatidylcholine (O-18:2_18:1) levels || id:GCST90277342	Chronic pancreatitis || id:finngen_R11_K11_CHRONPANC	Weighted median	17	0.176705	0.094847	0.0624544	-0.00919485	0.362605	1.19328	0.990847	1.43707
Phosphatidylcholine (O-18:2_18:1) levels || id:GCST90277342	Chronic pancreatitis || id:finngen_R11_K11_CHRONPANC	MR Egger	17	-0.147678	0.221514	0.515104	-0.581845	0.28649	0.862709	0.558866	1.33174
Phosphatidylcholine (O-18:2_18:1) levels || id:GCST90277342	Chronic pancreatitis || id:finngen_R11_K11_CHRONPANC	Weighted mode	17	0.301266	0.211546	0.173624	-0.113365	0.715897	1.35157	0.892825	2.04602
Phosphatidylcholine (O-18:2_18:1) levels || id:GCST90277342	Chronic pancreatitis || id:finngen_R11_K11_CHRONPANC	Simple mode	17	-0.145775	0.20137	0.47957	-0.54046	0.24891	0.864352	0.58248	1.28263
Phosphatidylcholine (O-18:2_18:1) levels || id:GCST90277342	Chronic pancreatitis || id:finngen_R11_K11_CHRONPANC	Bayesian Weighted Mendelian Randomization	17	0.141417	0.0817818	0.0837739	-0.0188755	0.301709	1.1519	0.981302	1.35217
Phosphatidylcholine (O-18:2_20:4) levels || id:GCST90277344	Chronic pancreatitis || id:finngen_R11_K11_CHRONPANC	Inverse variance weighted	22	-0.107816	0.0513445	0.0357411	-0.208451	-0.00718106	0.897793	0.81184	0.992845	0.0269789	0.113956	20.9224	21	0.463695
Phosphatidylcholine (O-18:2_20:4) levels || id:GCST90277344	Chronic pancreatitis || id:finngen_R11_K11_CHRONPANC	Weighted median	22	-0.112918	0.0804519	0.160454	-0.270604	0.0447677	0.893224	0.762919	1.04578
Phosphatidylcholine (O-18:2_20:4) levels || id:GCST90277344	Chronic pancreatitis || id:finngen_R11_K11_CHRONPANC	MR Egger	22	-0.291485	0.122405	0.027301	-0.5314	-0.0515702	0.747153	0.587782	0.949737
Phosphatidylcholine (O-18:2_20:4) levels || id:GCST90277344	Chronic pancreatitis || id:finngen_R11_K11_CHRONPANC	Weighted mode	22	-0.0806747	0.150024	0.596407	-0.374723	0.213373	0.922494	0.68748	1.23785
Phosphatidylcholine (O-18:2_20:4) levels || id:GCST90277344	Chronic pancreatitis || id:finngen_R11_K11_CHRONPANC	Simple mode	22	-0.0711177	0.138572	0.613156	-0.34272	0.200484	0.931352	0.709837	1.22199
Phosphatidylcholine (O-18:2_20:4) levels || id:GCST90277344	Chronic pancreatitis || id:finngen_R11_K11_CHRONPANC	Bayesian Weighted Mendelian Randomization	22	-0.109385	0.0539564	0.0426332	-0.21514	-0.00363048	0.896385	0.806429	0.996376
Phosphatidylethanolamine (16:0_18:2) levels || id:GCST90277345	Chronic pancreatitis || id:finngen_R11_K11_CHRONPANC	Inverse variance weighted	20	0.119118	0.0372551	0.00138692	0.046098	0.192138	1.1265	1.04718	1.21184	-0.0266073	0.0897983	21.6912	19	0.299891
Phosphatidylethanolamine (16:0_18:2) levels || id:GCST90277345	Chronic pancreatitis || id:finngen_R11_K11_CHRONPANC	Weighted median	20	0.180655	0.0498247	0.00028805	0.0829988	0.278312	1.198	1.08654	1.3209
Phosphatidylethanolamine (16:0_18:2) levels || id:GCST90277345	Chronic pancreatitis || id:finngen_R11_K11_CHRONPANC	MR Egger	20	0.246224	0.0791745	0.00604704	0.091042	0.401406	1.27919	1.09532	1.49392
Phosphatidylethanolamine (16:0_18:2) levels || id:GCST90277345	Chronic pancreatitis || id:finngen_R11_K11_CHRONPANC	Weighted mode	20	0.190732	0.0545451	0.00241292	0.0838238	0.297641	1.21014	1.08744	1.34668
Phosphatidylethanolamine (16:0_18:2) levels || id:GCST90277345	Chronic pancreatitis || id:finngen_R11_K11_CHRONPANC	Simple mode	20	0.262784	0.0909256	0.00938052	0.0845696	0.440998	1.30055	1.08825	1.55426
Phosphatidylethanolamine (16:0_18:2) levels || id:GCST90277345	Chronic pancreatitis || id:finngen_R11_K11_CHRONPANC	Bayesian Weighted Mendelian Randomization	20	0.121174	0.0392963	0.00204509	0.0441535	0.198195	1.12882	1.04514	1.2192
Phosphatidylethanolamine (18:1_18:1) levels || id:GCST90277349	Chronic pancreatitis || id:finngen_R11_K11_CHRONPANC	Inverse variance weighted	22	0.143332	0.0532241	0.00708152	0.0390126	0.247651	1.15411	1.03978	1.28101	-0.0420542	0.0260672	32.6361	21	0.0504116
Phosphatidylethanolamine (18:1_18:1) levels || id:GCST90277349	Chronic pancreatitis || id:finngen_R11_K11_CHRONPANC	Weighted median	22	0.196016	0.0620836	0.00159242	0.0743321	0.3177	1.21655	1.07716	1.37396
Phosphatidylethanolamine (18:1_18:1) levels || id:GCST90277349	Chronic pancreatitis || id:finngen_R11_K11_CHRONPANC	MR Egger	22	0.3859	0.111781	0.00251833	0.166808	0.604991	1.47094	1.18153	1.83124
Phosphatidylethanolamine (18:1_18:1) levels || id:GCST90277349	Chronic pancreatitis || id:finngen_R11_K11_CHRONPANC	Weighted mode	22	0.224888	0.0687074	0.00363048	0.0902213	0.359554	1.25218	1.09442	1.43269
Phosphatidylethanolamine (18:1_18:1) levels || id:GCST90277349	Chronic pancreatitis || id:finngen_R11_K11_CHRONPANC	Simple mode	22	0.0438317	0.127858	0.735146	-0.206771	0.294434	1.04481	0.813206	1.34237
Phosphatidylethanolamine (18:1_18:1) levels || id:GCST90277349	Chronic pancreatitis || id:finngen_R11_K11_CHRONPANC	Bayesian Weighted Mendelian Randomization	22	0.135294	0.0539552	0.0121579	0.0295419	0.241046	1.14487	1.02998	1.27258
Phosphatidylethanolamine (O-18:1_20:4) levels || id:GCST90277354	Chronic pancreatitis || id:finngen_R11_K11_CHRONPANC	Inverse variance weighted	27	-0.141319	0.0462641	0.00225345	-0.231997	-0.0506417	0.868212	0.792949	0.950619	0.00975947	0.474109	22.3013	26	0.672103
Phosphatidylethanolamine (O-18:1_20:4) levels || id:GCST90277354	Chronic pancreatitis || id:finngen_R11_K11_CHRONPANC	Weighted median	27	-0.217038	0.0702583	0.00200733	-0.354745	-0.0793319	0.804899	0.701353	0.923733
Phosphatidylethanolamine (O-18:1_20:4) levels || id:GCST90277354	Chronic pancreatitis || id:finngen_R11_K11_CHRONPANC	MR Egger	27	-0.209193	0.10422	0.0556527	-0.413464	-0.00492155	0.811239	0.661356	0.995091
Phosphatidylethanolamine (O-18:1_20:4) levels || id:GCST90277354	Chronic pancreatitis || id:finngen_R11_K11_CHRONPANC	Weighted mode	27	-0.229449	0.0789632	0.00738907	-0.384217	-0.0746809	0.794972	0.680984	0.92804
Phosphatidylethanolamine (O-18:1_20:4) levels || id:GCST90277354	Chronic pancreatitis || id:finngen_R11_K11_CHRONPANC	Simple mode	27	-0.0309771	0.129528	0.812861	-0.284851	0.222897	0.969498	0.752126	1.24969
Phosphatidylethanolamine (O-18:1_20:4) levels || id:GCST90277354	Chronic pancreatitis || id:finngen_R11_K11_CHRONPANC	Bayesian Weighted Mendelian Randomization	27	-0.145288	0.0481246	0.00253612	-0.239612	-0.0509639	0.864773	0.786933	0.950313
Phosphatidylinositol (16:0_18:1) levels || id:GCST90277358	Chronic pancreatitis || id:finngen_R11_K11_CHRONPANC	Inverse variance weighted	19	0.189062	0.085557	0.0271203	0.0213706	0.356754	1.20812	1.0216	1.42868	0.0536283	0.0343249	34.857	18	0.00985184
Phosphatidylinositol (16:0_18:1) levels || id:GCST90277358	Chronic pancreatitis || id:finngen_R11_K11_CHRONPANC	Weighted median	19	0.14231	0.0953275	0.135476	-0.044532	0.329152	1.15293	0.956445	1.38979
Phosphatidylinositol (16:0_18:1) levels || id:GCST90277358	Chronic pancreatitis || id:finngen_R11_K11_CHRONPANC	MR Egger	19	-0.254019	0.207346	0.237244	-0.660418	0.15238	0.775677	0.516635	1.1646
Phosphatidylinositol (16:0_18:1) levels || id:GCST90277358	Chronic pancreatitis || id:finngen_R11_K11_CHRONPANC	Weighted mode	19	0.116601	0.166233	0.492004	-0.209216	0.442419	1.12367	0.81122	1.55647
Phosphatidylinositol (16:0_18:1) levels || id:GCST90277358	Chronic pancreatitis || id:finngen_R11_K11_CHRONPANC	Simple mode	19	0.157892	0.185914	0.406882	-0.206499	0.522282	1.17104	0.813427	1.68587
Phosphatidylinositol (16:0_18:1) levels || id:GCST90277358	Chronic pancreatitis || id:finngen_R11_K11_CHRONPANC	Bayesian Weighted Mendelian Randomization	19	0.17471	0.0868135	0.0441698	0.00455559	0.344864	1.1909	1.00457	1.4118
Sphingomyelin (d34:2) levels || id:GCST90277371	Chronic pancreatitis || id:finngen_R11_K11_CHRONPANC	Inverse variance weighted	27	-0.134467	0.0480701	0.00515297	-0.228684	-0.0402496	0.874182	0.79558	0.96055	-0.0138866	0.351803	25.6326	26	0.483438
Sphingomyelin (d34:2) levels || id:GCST90277371	Chronic pancreatitis || id:finngen_R11_K11_CHRONPANC	Weighted median	27	-0.170996	0.0696618	0.0141018	-0.307533	-0.034459	0.842825	0.735258	0.966128
Sphingomyelin (d34:2) levels || id:GCST90277371	Chronic pancreatitis || id:finngen_R11_K11_CHRONPANC	MR Egger	27	-0.0447717	0.106055	0.676519	-0.252639	0.163096	0.956216	0.776748	1.17715
Sphingomyelin (d34:2) levels || id:GCST90277371	Chronic pancreatitis || id:finngen_R11_K11_CHRONPANC	Weighted mode	27	-0.252172	0.108394	0.028057	-0.464624	-0.03972	0.777111	0.628371	0.961058
Sphingomyelin (d34:2) levels || id:GCST90277371	Chronic pancreatitis || id:finngen_R11_K11_CHRONPANC	Simple mode	27	-0.226606	0.14662	0.134305	-0.513982	0.0607701	0.797235	0.598109	1.06265
Sphingomyelin (d34:2) levels || id:GCST90277371	Chronic pancreatitis || id:finngen_R11_K11_CHRONPANC	Bayesian Weighted Mendelian Randomization	27	-0.139371	0.0536691	0.00940803	-0.244562	-0.0341797	0.869905	0.783047	0.966398
