# Supplementary material for: Genetically predicted causal link between the plasma lipidome and pancreatic diseases: a bidirectional Mendelian randomization study
Source: Front Nutr. 2025 Jan 15;11:1466509. doi: 10.3389/fnut.2024.1466509 (PMC11774697; doi:10.3389/fnut.2024.1466509)
Supplement: Supplementary file 6 [file Table_6.xlsx]

## Sheet: Table S6
Table S6 The potential associations between plasma lipidome and the risk of alcohol-induced acute pancreatitis
exposure	outcome	method	nsnp	beta	se	pval	lo_ci	up_ci	or	or_lci95	or_uci95	egger_intercept	P(intercept)	Q	Q_df	P(Cochran’s)
Phosphatidylethanolamine (18:1_0:0) levels || id:GCST90277270	Alcohol-induced acute pancreatitis || id:finngen_R11_ALCOPANCACU	Inverse variance weighted	17	0.2248	0.107608	0.0367028	0.0138874	0.435712	1.25207	1.01398	1.54606	0.0258003	0.425076	12.8372	16	0.684621
Phosphatidylethanolamine (18:1_0:0) levels || id:GCST90277270	Alcohol-induced acute pancreatitis || id:finngen_R11_ALCOPANCACU	Weighted median	17	0.121336	0.147427	0.410493	-0.16762	0.410293	1.129	0.845675	1.50726
Phosphatidylethanolamine (18:1_0:0) levels || id:GCST90277270	Alcohol-induced acute pancreatitis || id:finngen_R11_ALCOPANCACU	MR Egger	17	0.0762891	0.210674	0.722314	-0.336633	0.489211	1.07927	0.714171	1.63103
Phosphatidylethanolamine (18:1_0:0) levels || id:GCST90277270	Alcohol-induced acute pancreatitis || id:finngen_R11_ALCOPANCACU	Weighted mode	17	0.0380831	0.249637	0.880658	-0.451206	0.527373	1.03882	0.636859	1.69447
Phosphatidylethanolamine (18:1_0:0) levels || id:GCST90277270	Alcohol-induced acute pancreatitis || id:finngen_R11_ALCOPANCACU	Simple mode	17	0.0587058	0.276569	0.834581	-0.483369	0.60078	1.06046	0.616703	1.82354
Phosphatidylethanolamine (18:1_0:0) levels || id:GCST90277270	Alcohol-induced acute pancreatitis || id:finngen_R11_ALCOPANCACU	Bayesian Weighted Mendelian Randomization	17	0.248199	0.115299	0.0313451	0.0222139	0.474185	1.28172	1.02246	1.6067
Phosphatidylethanolamine (18:1_18:1) levels || id:GCST90277349	Alcohol-induced acute pancreatitis || id:finngen_R11_ALCOPANCACU	Inverse variance weighted	22	0.163965	0.0827651	0.0475809	0.00174572	0.326185	1.17817	1.00175	1.38567	0.0121814	0.699473	21.2889	21	0.441427
Phosphatidylethanolamine (18:1_18:1) levels || id:GCST90277349	Alcohol-induced acute pancreatitis || id:finngen_R11_ALCOPANCACU	Weighted median	22	0.0439201	0.121961	0.71876	-0.195123	0.282963	1.0449	0.822734	1.32706
Phosphatidylethanolamine (18:1_18:1) levels || id:GCST90277349	Alcohol-induced acute pancreatitis || id:finngen_R11_ALCOPANCACU	MR Egger	22	0.0928826	0.200204	0.647701	-0.299518	0.485283	1.09733	0.741175	1.62464
Phosphatidylethanolamine (18:1_18:1) levels || id:GCST90277349	Alcohol-induced acute pancreatitis || id:finngen_R11_ALCOPANCACU	Weighted mode	22	0.0231967	0.140567	0.870505	-0.252315	0.298708	1.02347	0.777	1.34812
Phosphatidylethanolamine (18:1_18:1) levels || id:GCST90277349	Alcohol-induced acute pancreatitis || id:finngen_R11_ALCOPANCACU	Simple mode	22	0.0799034	0.229066	0.730695	-0.369065	0.528872	1.08318	0.69138	1.69702
Phosphatidylethanolamine (18:1_18:1) levels || id:GCST90277349	Alcohol-induced acute pancreatitis || id:finngen_R11_ALCOPANCACU	Bayesian Weighted Mendelian Randomization	22	0.173654	0.0975025	0.0749091	-0.0174509	0.364759	1.18964	0.9827	1.44017
