# Supplementary material for: Genetically predicted causal link between the plasma lipidome and pancreatic diseases: a bidirectional Mendelian randomization study
Source: Front Nutr. 2025 Jan 15;11:1466509. doi: 10.3389/fnut.2024.1466509 (PMC11774697; doi:10.3389/fnut.2024.1466509)
Supplement: Supplementary file 7 [file Table_7.xlsx]

## Sheet: Table S7
Table S7 The potential associations between plasma lipidome and the risk of alcohol-induced chronic pancreatitis
exposure	outcome	method	nsnp	beta	se	pval	lo_ci	up_ci	or	or_lci95	or_uci95	egger_intercept	P(intercept)	Q	Q_df	P(Cochran’s)
Sterol ester (27:1/16:0) levels || id:GCST90277240	Alcohol-induced chronic pancreatitis || id:finngen_R11_ALCOPANCCHRON	Inverse variance weighted	34	-0.115659	0.0543979	0.0334899	-0.222279	-0.00903878	0.890779	0.800692	0.991002	0.0336741	0.0281562	23.2153	33	0.897089
Sterol ester (27:1/16:0) levels || id:GCST90277240	Alcohol-induced chronic pancreatitis || id:finngen_R11_ALCOPANCCHRON	Weighted median	34	-0.153138	0.0806101	0.0574684	-0.311133	0.00485825	0.858012	0.732616	1.00487
Sterol ester (27:1/16:0) levels || id:GCST90277240	Alcohol-induced chronic pancreatitis || id:finngen_R11_ALCOPANCCHRON	MR Egger	34	-0.327535	0.107002	0.00444271	-0.537259	-0.11781	0.720698	0.584348	0.888865
Sterol ester (27:1/16:0) levels || id:GCST90277240	Alcohol-induced chronic pancreatitis || id:finngen_R11_ALCOPANCCHRON	Weighted mode	34	-0.241964	0.1152	0.0434186	-0.467755	-0.0161722	0.785085	0.626407	0.983958
Sterol ester (27:1/16:0) levels || id:GCST90277240	Alcohol-induced chronic pancreatitis || id:finngen_R11_ALCOPANCCHRON	Simple mode	34	0.0825367	0.167331	0.6251	-0.245432	0.410505	1.08604	0.782366	1.50758
Sterol ester (27:1/16:0) levels || id:GCST90277240	Alcohol-induced chronic pancreatitis || id:finngen_R11_ALCOPANCCHRON	Bayesian Weighted Mendelian Randomization	34	-0.112751	0.0562152	0.0448881	-0.222933	-0.0025691	0.893373	0.800169	0.997434
Sterol ester (27:1/20:4) levels || id:GCST90277250	Alcohol-induced chronic pancreatitis || id:finngen_R11_ALCOPANCCHRON	Inverse variance weighted	30	-0.0783228	0.0387677	0.043351	-0.154307	-0.00233816	0.924666	0.857009	0.997665	0.00862165	0.516239	29.992	29	0.414403
Sterol ester (27:1/20:4) levels || id:GCST90277250	Alcohol-induced chronic pancreatitis || id:finngen_R11_ALCOPANCCHRON	Weighted median	30	-0.0992926	0.0454895	0.0290538	-0.188452	-0.0101331	0.905478	0.82824	0.989918
Sterol ester (27:1/20:4) levels || id:GCST90277250	Alcohol-induced chronic pancreatitis || id:finngen_R11_ALCOPANCCHRON	MR Egger	30	-0.106022	0.0575135	0.0758755	-0.218748	0.00670448	0.899405	0.803524	1.00673
Sterol ester (27:1/20:4) levels || id:GCST90277250	Alcohol-induced chronic pancreatitis || id:finngen_R11_ALCOPANCCHRON	Weighted mode	30	-0.0959753	0.0440697	0.0376983	-0.182352	-0.00959865	0.908486	0.833308	0.990447
Sterol ester (27:1/20:4) levels || id:GCST90277250	Alcohol-induced chronic pancreatitis || id:finngen_R11_ALCOPANCCHRON	Simple mode	30	0.0409416	0.139209	0.770774	-0.231907	0.313791	1.04179	0.79302	1.3686
Sterol ester (27:1/20:4) levels || id:GCST90277250	Alcohol-induced chronic pancreatitis || id:finngen_R11_ALCOPANCCHRON	Bayesian Weighted Mendelian Randomization	30	-0.0841788	0.0387298	0.0297434	-0.160089	-0.00826845	0.919267	0.852068	0.991766
Sterol ester (27:1/22:6) levels || id:GCST90277252	Alcohol-induced chronic pancreatitis || id:finngen_R11_ALCOPANCCHRON	Inverse variance weighted	23	-0.157902	0.0701116	0.0243125	-0.295321	-0.0204834	0.853933	0.744293	0.979725	0.0123788	0.622294	22.2947	22	0.442421
Sterol ester (27:1/22:6) levels || id:GCST90277252	Alcohol-induced chronic pancreatitis || id:finngen_R11_ALCOPANCCHRON	Weighted median	23	-0.169449	0.0982992	0.0847425	-0.362115	0.0232175	0.84413	0.696202	1.02349
Sterol ester (27:1/22:6) levels || id:GCST90277252	Alcohol-induced chronic pancreatitis || id:finngen_R11_ALCOPANCCHRON	MR Egger	23	-0.233899	0.167911	0.178193	-0.563004	0.0952057	0.791441	0.569495	1.09989
Sterol ester (27:1/22:6) levels || id:GCST90277252	Alcohol-induced chronic pancreatitis || id:finngen_R11_ALCOPANCCHRON	Weighted mode	23	-0.204133	0.128963	0.127719	-0.4569	0.0486343	0.815354	0.633244	1.04984
Sterol ester (27:1/22:6) levels || id:GCST90277252	Alcohol-induced chronic pancreatitis || id:finngen_R11_ALCOPANCCHRON	Simple mode	23	-0.150804	0.150973	0.328715	-0.446711	0.145104	0.860017	0.639729	1.15616
Sterol ester (27:1/22:6) levels || id:GCST90277252	Alcohol-induced chronic pancreatitis || id:finngen_R11_ALCOPANCCHRON	Bayesian Weighted Mendelian Randomization	23	-0.184585	0.0789183	0.0193384	-0.339265	-0.0299054	0.831449	0.712294	0.970537
Phosphatidylcholine (20:4_0:0) levels || id:GCST90277268	Alcohol-induced chronic pancreatitis || id:finngen_R11_ALCOPANCCHRON	Inverse variance weighted	25	-0.123701	0.0466659	0.00803046	-0.215167	-0.0322362	0.883644	0.806407	0.968278	-0.0089915	0.543416	25.4173	24	0.383379
Phosphatidylcholine (20:4_0:0) levels || id:GCST90277268	Alcohol-induced chronic pancreatitis || id:finngen_R11_ALCOPANCCHRON	Weighted median	25	-0.109208	0.0557904	0.0502913	-0.218558	0.000140719	0.896543	0.803677	1.00014
Phosphatidylcholine (20:4_0:0) levels || id:GCST90277268	Alcohol-induced chronic pancreatitis || id:finngen_R11_ALCOPANCCHRON	MR Egger	25	-0.0887434	0.0738072	0.241454	-0.233405	0.0559187	0.91508	0.791832	1.05751
Phosphatidylcholine (20:4_0:0) levels || id:GCST90277268	Alcohol-induced chronic pancreatitis || id:finngen_R11_ALCOPANCCHRON	Weighted mode	25	-0.0979584	0.0579892	0.104123	-0.211617	0.0157005	0.906687	0.809274	1.01582
Phosphatidylcholine (20:4_0:0) levels || id:GCST90277268	Alcohol-induced chronic pancreatitis || id:finngen_R11_ALCOPANCCHRON	Simple mode	25	-0.00243065	0.148247	0.987054	-0.292994	0.288133	0.997572	0.746026	1.33393
Phosphatidylcholine (20:4_0:0) levels || id:GCST90277268	Alcohol-induced chronic pancreatitis || id:finngen_R11_ALCOPANCCHRON	Bayesian Weighted Mendelian Randomization	25	-0.121328	0.0530675	0.0222371	-0.22534	-0.0173155	0.885743	0.798245	0.982834
Phosphatidylethanolamine (18:2_0:0) levels || id:GCST90277271	Alcohol-induced chronic pancreatitis || id:finngen_R11_ALCOPANCCHRON	Inverse variance weighted	27	0.172118	0.0579657	0.00298464	0.0585057	0.285731	1.18782	1.06025	1.33073	0.0124978	0.42894	28.6084	26	0.329188
Phosphatidylethanolamine (18:2_0:0) levels || id:GCST90277271	Alcohol-induced chronic pancreatitis || id:finngen_R11_ALCOPANCCHRON	Weighted median	27	0.167498	0.0804972	0.0374527	0.00972364	0.325273	1.18234	1.00977	1.38441
Phosphatidylethanolamine (18:2_0:0) levels || id:GCST90277271	Alcohol-induced chronic pancreatitis || id:finngen_R11_ALCOPANCCHRON	MR Egger	27	0.0991626	0.107884	0.366797	-0.11229	0.310616	1.10425	0.893785	1.36426
Phosphatidylethanolamine (18:2_0:0) levels || id:GCST90277271	Alcohol-induced chronic pancreatitis || id:finngen_R11_ALCOPANCCHRON	Weighted mode	27	0.168023	0.079365	0.0439775	0.0124679	0.323579	1.18296	1.01255	1.38206
Phosphatidylethanolamine (18:2_0:0) levels || id:GCST90277271	Alcohol-induced chronic pancreatitis || id:finngen_R11_ALCOPANCCHRON	Simple mode	27	0.182734	0.158259	0.258736	-0.127453	0.492921	1.20049	0.880334	1.63709
Phosphatidylethanolamine (18:2_0:0) levels || id:GCST90277271	Alcohol-induced chronic pancreatitis || id:finngen_R11_ALCOPANCCHRON	Bayesian Weighted Mendelian Randomization	27	0.182416	0.0576922	0.00156756	0.069339	0.295493	1.20011	1.0718	1.34379
Phosphatidylcholine (16:0_18:0) levels || id:GCST90277280	Alcohol-induced chronic pancreatitis || id:finngen_R11_ALCOPANCCHRON	Inverse variance weighted	38	0.138489	0.0626598	0.0270935	0.0156755	0.261302	1.14854	1.0158	1.29862	-0.0162007	0.381262	37.6663	37	0.438619
Phosphatidylcholine (16:0_18:0) levels || id:GCST90277280	Alcohol-induced chronic pancreatitis || id:finngen_R11_ALCOPANCCHRON	Weighted median	38	0.196153	0.0868392	0.0238951	0.0259486	0.366358	1.21671	1.02629	1.44247
Phosphatidylcholine (16:0_18:0) levels || id:GCST90277280	Alcohol-induced chronic pancreatitis || id:finngen_R11_ALCOPANCCHRON	MR Egger	38	0.268639	0.159706	0.101209	-0.0443852	0.581664	1.30818	0.956585	1.78901
Phosphatidylcholine (16:0_18:0) levels || id:GCST90277280	Alcohol-induced chronic pancreatitis || id:finngen_R11_ALCOPANCCHRON	Weighted mode	38	0.194464	0.177356	0.279962	-0.153154	0.542082	1.21466	0.857998	1.71958
Phosphatidylcholine (16:0_18:0) levels || id:GCST90277280	Alcohol-induced chronic pancreatitis || id:finngen_R11_ALCOPANCCHRON	Simple mode	38	0.199695	0.171943	0.252916	-0.137313	0.536703	1.22103	0.871697	1.71036
Phosphatidylcholine (16:0_18:0) levels || id:GCST90277280	Alcohol-induced chronic pancreatitis || id:finngen_R11_ALCOPANCCHRON	Bayesian Weighted Mendelian Randomization	38	0.14178	0.070345	0.0438528	0.00390379	0.279656	1.15232	1.00391	1.32268
Phosphatidylcholine (16:0_20:4) levels || id:GCST90277287	Alcohol-induced chronic pancreatitis || id:finngen_R11_ALCOPANCCHRON	Inverse variance weighted	25	-0.104606	0.0438713	0.0171076	-0.190594	-0.0186184	0.900679	0.826468	0.981554	-0.00232384	0.877334	24.9708	24	0.407346
Phosphatidylcholine (16:0_20:4) levels || id:GCST90277287	Alcohol-induced chronic pancreatitis || id:finngen_R11_ALCOPANCCHRON	Weighted median	25	-0.109286	0.0518189	0.0349453	-0.210851	-0.00772058	0.896474	0.809895	0.992309
Phosphatidylcholine (16:0_20:4) levels || id:GCST90277287	Alcohol-induced chronic pancreatitis || id:finngen_R11_ALCOPANCCHRON	MR Egger	25	-0.0966186	0.0680097	0.168831	-0.229918	0.0366803	0.907902	0.794599	1.03736
Phosphatidylcholine (16:0_20:4) levels || id:GCST90277287	Alcohol-induced chronic pancreatitis || id:finngen_R11_ALCOPANCCHRON	Weighted mode	25	-0.104627	0.0541401	0.0651806	-0.210741	0.00148776	0.900661	0.809984	1.00149
Phosphatidylcholine (16:0_20:4) levels || id:GCST90277287	Alcohol-induced chronic pancreatitis || id:finngen_R11_ALCOPANCCHRON	Simple mode	25	0.0409516	0.15213	0.790085	-0.257222	0.339126	1.0418	0.773196	1.40372
Phosphatidylcholine (16:0_20:4) levels || id:GCST90277287	Alcohol-induced chronic pancreatitis || id:finngen_R11_ALCOPANCCHRON	Bayesian Weighted Mendelian Randomization	25	-0.105001	0.047693	0.0276933	-0.198479	-0.0115228	0.900324	0.819977	0.988543
Phosphatidylcholine (17:0_20:4) levels || id:GCST90277298	Alcohol-induced chronic pancreatitis || id:finngen_R11_ALCOPANCCHRON	Inverse variance weighted	31	-0.0868719	0.0436692	0.0466662	-0.172464	-0.00128027	0.916794	0.841589	0.998721	0.0109188	0.369379	19.9985	30	0.91658
Phosphatidylcholine (17:0_20:4) levels || id:GCST90277298	Alcohol-induced chronic pancreatitis || id:finngen_R11_ALCOPANCCHRON	Weighted median	31	-0.111645	0.0533205	0.0362729	-0.216154	-0.00713719	0.894361	0.805612	0.992888
Phosphatidylcholine (17:0_20:4) levels || id:GCST90277298	Alcohol-induced chronic pancreatitis || id:finngen_R11_ALCOPANCCHRON	MR Egger	31	-0.135268	0.0687315	0.0586885	-0.269981	-0.000553836	0.873482	0.763394	0.999446
Phosphatidylcholine (17:0_20:4) levels || id:GCST90277298	Alcohol-induced chronic pancreatitis || id:finngen_R11_ALCOPANCCHRON	Weighted mode	31	-0.113068	0.0551044	0.0489981	-0.221072	-0.00506306	0.89309	0.801659	0.99495
Phosphatidylcholine (17:0_20:4) levels || id:GCST90277298	Alcohol-induced chronic pancreatitis || id:finngen_R11_ALCOPANCCHRON	Simple mode	31	0.0162446	0.144093	0.91099	-0.266178	0.298667	1.01638	0.766303	1.34806
Phosphatidylcholine (17:0_20:4) levels || id:GCST90277298	Alcohol-induced chronic pancreatitis || id:finngen_R11_ALCOPANCCHRON	Bayesian Weighted Mendelian Randomization	31	-0.0887734	0.0444474	0.0457958	-0.17589	-0.00165657	0.915053	0.83871	0.998345
Phosphatidylcholine (18:0_18:2) levels || id:GCST90277300	Alcohol-induced chronic pancreatitis || id:finngen_R11_ALCOPANCCHRON	Inverse variance weighted	33	0.136288	0.0672117	0.0425871	0.00455274	0.268023	1.14601	1.00456	1.30738	-0.0205416	0.343154	43.005	32	0.09261
Phosphatidylcholine (18:0_18:2) levels || id:GCST90277300	Alcohol-induced chronic pancreatitis || id:finngen_R11_ALCOPANCCHRON	Weighted median	33	0.252924	0.0892294	0.00458917	0.0780347	0.427814	1.28779	1.08116	1.5339
Phosphatidylcholine (18:0_18:2) levels || id:GCST90277300	Alcohol-induced chronic pancreatitis || id:finngen_R11_ALCOPANCCHRON	MR Egger	33	0.285628	0.169094	0.101222	-0.0457953	0.617051	1.3306	0.955237	1.85345
Phosphatidylcholine (18:0_18:2) levels || id:GCST90277300	Alcohol-induced chronic pancreatitis || id:finngen_R11_ALCOPANCCHRON	Weighted mode	33	0.274228	0.108668	0.0167811	0.0612377	0.487218	1.31551	1.06315	1.62778
Phosphatidylcholine (18:0_18:2) levels || id:GCST90277300	Alcohol-induced chronic pancreatitis || id:finngen_R11_ALCOPANCCHRON	Simple mode	33	0.217167	0.186486	0.252821	-0.148345	0.582679	1.24255	0.862134	1.79083
Phosphatidylcholine (18:0_18:2) levels || id:GCST90277300	Alcohol-induced chronic pancreatitis || id:finngen_R11_ALCOPANCCHRON	Bayesian Weighted Mendelian Randomization	33	0.134835	0.0666756	0.0431494	0.00415128	0.26552	1.14435	1.00416	1.30411
Phosphatidylcholine (18:0_20:4) levels || id:GCST90277304	Alcohol-induced chronic pancreatitis || id:finngen_R11_ALCOPANCCHRON	Inverse variance weighted	25	-0.086691	0.0419096	0.0385909	-0.168834	-0.00454816	0.91696	0.844649	0.995462	0.00880844	0.488576	28.4031	24	0.243406
Phosphatidylcholine (18:0_20:4) levels || id:GCST90277304	Alcohol-induced chronic pancreatitis || id:finngen_R11_ALCOPANCCHRON	Weighted median	25	-0.098997	0.0449834	0.0277539	-0.187164	-0.0108296	0.905745	0.829307	0.989229
Phosphatidylcholine (18:0_20:4) levels || id:GCST90277304	Alcohol-induced chronic pancreatitis || id:finngen_R11_ALCOPANCCHRON	MR Egger	25	-0.11771	0.061124	0.0665859	-0.237513	0.00209357	0.888954	0.788587	1.0021
Phosphatidylcholine (18:0_20:4) levels || id:GCST90277304	Alcohol-induced chronic pancreatitis || id:finngen_R11_ALCOPANCCHRON	Weighted mode	25	-0.101418	0.0473936	0.0427347	-0.194309	-0.00852607	0.903556	0.823403	0.99151
Phosphatidylcholine (18:0_20:4) levels || id:GCST90277304	Alcohol-induced chronic pancreatitis || id:finngen_R11_ALCOPANCCHRON	Simple mode	25	-0.308733	0.154715	0.05746	-0.611975	-0.00549151	0.734377	0.542279	0.994524
Phosphatidylcholine (18:0_20:4) levels || id:GCST90277304	Alcohol-induced chronic pancreatitis || id:finngen_R11_ALCOPANCCHRON	Bayesian Weighted Mendelian Randomization	25	-0.0870422	0.0443132	0.0495009	-0.173896	-0.000188402	0.916638	0.840384	0.999812
Phosphatidylcholine (18:1_20:4) levels || id:GCST90277313	Alcohol-induced chronic pancreatitis || id:finngen_R11_ALCOPANCCHRON	Inverse variance weighted	29	-0.10998	0.0458538	0.0164626	-0.199854	-0.0201066	0.895852	0.818851	0.980094	-0.00134217	0.919528	28.2875	28	0.449292
Phosphatidylcholine (18:1_20:4) levels || id:GCST90277313	Alcohol-induced chronic pancreatitis || id:finngen_R11_ALCOPANCCHRON	Weighted median	29	-0.121275	0.0580812	0.0367953	-0.235114	-0.00743601	0.88579	0.79048	0.992592
Phosphatidylcholine (18:1_20:4) levels || id:GCST90277313	Alcohol-induced chronic pancreatitis || id:finngen_R11_ALCOPANCCHRON	MR Egger	29	-0.10408	0.0743428	0.172898	-0.249792	0.0416316	0.901153	0.778963	1.04251
Phosphatidylcholine (18:1_20:4) levels || id:GCST90277313	Alcohol-induced chronic pancreatitis || id:finngen_R11_ALCOPANCCHRON	Weighted mode	29	-0.110711	0.0595724	0.0736513	-0.227473	0.00605112	0.895198	0.796544	1.00607
Phosphatidylcholine (18:1_20:4) levels || id:GCST90277313	Alcohol-induced chronic pancreatitis || id:finngen_R11_ALCOPANCCHRON	Simple mode	29	0.0539802	0.148006	0.718064	-0.236112	0.344073	1.05546	0.789692	1.41068
Phosphatidylcholine (18:1_20:4) levels || id:GCST90277313	Alcohol-induced chronic pancreatitis || id:finngen_R11_ALCOPANCCHRON	Bayesian Weighted Mendelian Randomization	29	-0.114613	0.0493665	0.0202503	-0.211371	-0.0178547	0.891711	0.809473	0.982304
Phosphatidylcholine (O-16:0_20:4) levels || id:GCST90277323	Alcohol-induced chronic pancreatitis || id:finngen_R11_ALCOPANCCHRON	Inverse variance weighted	28	-0.133692	0.0626461	0.0328356	-0.256478	-0.0109059	0.874859	0.773772	0.989153	-0.00100773	0.950901	35.8504	27	0.118606
Phosphatidylcholine (O-16:0_20:4) levels || id:GCST90277323	Alcohol-induced chronic pancreatitis || id:finngen_R11_ALCOPANCCHRON	Weighted median	28	-0.166265	0.0751723	0.0269814	-0.313603	-0.0189274	0.846822	0.730809	0.981251
Phosphatidylcholine (O-16:0_20:4) levels || id:GCST90277323	Alcohol-induced chronic pancreatitis || id:finngen_R11_ALCOPANCCHRON	MR Egger	28	-0.127938	0.112433	0.265537	-0.348306	0.0924299	0.879908	0.705883	1.09684
Phosphatidylcholine (O-16:0_20:4) levels || id:GCST90277323	Alcohol-induced chronic pancreatitis || id:finngen_R11_ALCOPANCCHRON	Weighted mode	28	-0.156471	0.07939	0.0590647	-0.312075	-0.000866484	0.855156	0.731927	0.999134
Phosphatidylcholine (O-16:0_20:4) levels || id:GCST90277323	Alcohol-induced chronic pancreatitis || id:finngen_R11_ALCOPANCCHRON	Simple mode	28	-0.0880294	0.177053	0.623078	-0.435053	0.258995	0.915734	0.64723	1.29563
Phosphatidylcholine (O-16:0_20:4) levels || id:GCST90277323	Alcohol-induced chronic pancreatitis || id:finngen_R11_ALCOPANCCHRON	Bayesian Weighted Mendelian Randomization	28	-0.136341	0.0567748	0.0163313	-0.247619	-0.0250619	0.872545	0.780657	0.975249
Phosphatidylcholine (O-16:1_20:4) levels || id:GCST90277330	Alcohol-induced chronic pancreatitis || id:finngen_R11_ALCOPANCCHRON	Inverse variance weighted	22	-0.151785	0.0524371	0.00379618	-0.254562	-0.0490088	0.859173	0.775256	0.952173	0.0125701	0.466742	20.699	21	0.477455
Phosphatidylcholine (O-16:1_20:4) levels || id:GCST90277330	Alcohol-induced chronic pancreatitis || id:finngen_R11_ALCOPANCCHRON	Weighted median	22	-0.151818	0.0704377	0.0311344	-0.289876	-0.0137601	0.859145	0.748356	0.986334
Phosphatidylcholine (O-16:1_20:4) levels || id:GCST90277330	Alcohol-induced chronic pancreatitis || id:finngen_R11_ALCOPANCCHRON	MR Egger	22	-0.213606	0.0985499	0.0424411	-0.406764	-0.0204484	0.807666	0.665801	0.979759
Phosphatidylcholine (O-16:1_20:4) levels || id:GCST90277330	Alcohol-induced chronic pancreatitis || id:finngen_R11_ALCOPANCCHRON	Weighted mode	22	-0.155807	0.0674961	0.0312479	-0.2881	-0.023515	0.855724	0.749687	0.976759
Phosphatidylcholine (O-16:1_20:4) levels || id:GCST90277330	Alcohol-induced chronic pancreatitis || id:finngen_R11_ALCOPANCCHRON	Simple mode	22	-0.145581	0.143762	0.322751	-0.427354	0.136192	0.86452	0.652232	1.1459
Phosphatidylcholine (O-16:1_20:4) levels || id:GCST90277330	Alcohol-induced chronic pancreatitis || id:finngen_R11_ALCOPANCCHRON	Bayesian Weighted Mendelian Randomization	22	-0.153304	0.0540817	0.00458718	-0.259305	-0.0473041	0.857869	0.771588	0.953797
Phosphatidylcholine (O-18:2_18:1) levels || id:GCST90277342	Alcohol-induced chronic pancreatitis || id:finngen_R11_ALCOPANCCHRON	Inverse variance weighted	17	0.18705	0.0877298	0.032997	0.0151001	0.359001	1.20569	1.01521	1.4319	0.0150359	0.643046	13.4008	16	0.643256
Phosphatidylcholine (O-18:2_18:1) levels || id:GCST90277342	Alcohol-induced chronic pancreatitis || id:finngen_R11_ALCOPANCCHRON	Weighted median	17	0.180687	0.122035	0.138709	-0.0585016	0.419875	1.19804	0.943177	1.52177
Phosphatidylcholine (O-18:2_18:1) levels || id:GCST90277342	Alcohol-induced chronic pancreatitis || id:finngen_R11_ALCOPANCCHRON	MR Egger	17	0.06922	0.264126	0.796831	-0.448467	0.586907	1.07167	0.638606	1.79842
Phosphatidylcholine (O-18:2_18:1) levels || id:GCST90277342	Alcohol-induced chronic pancreatitis || id:finngen_R11_ALCOPANCCHRON	Weighted mode	17	0.197244	0.214291	0.371009	-0.222767	0.617254	1.21804	0.800302	1.85383
Phosphatidylcholine (O-18:2_18:1) levels || id:GCST90277342	Alcohol-induced chronic pancreatitis || id:finngen_R11_ALCOPANCCHRON	Simple mode	17	0.12401	0.236262	0.60686	-0.339063	0.587083	1.13203	0.712438	1.79873
Phosphatidylcholine (O-18:2_18:1) levels || id:GCST90277342	Alcohol-induced chronic pancreatitis || id:finngen_R11_ALCOPANCCHRON	Bayesian Weighted Mendelian Randomization	17	0.198704	0.0919308	0.0306604	0.0185197	0.378889	1.21982	1.01869	1.46066
Phosphatidylcholine (O-18:2_20:4) levels || id:GCST90277344	Alcohol-induced chronic pancreatitis || id:finngen_R11_ALCOPANCCHRON	Inverse variance weighted	22	-0.15878	0.0753725	0.0351516	-0.306511	-0.0110502	0.853184	0.736011	0.989011	0.0446186	0.0636493	23.4281	21	0.321583
Phosphatidylcholine (O-18:2_20:4) levels || id:GCST90277344	Alcohol-induced chronic pancreatitis || id:finngen_R11_ALCOPANCCHRON	Weighted median	22	-0.197216	0.101733	0.0525546	-0.396614	0.00218085	0.821013	0.672594	1.00218
Phosphatidylcholine (O-18:2_20:4) levels || id:GCST90277344	Alcohol-induced chronic pancreatitis || id:finngen_R11_ALCOPANCCHRON	MR Egger	22	-0.462155	0.170193	0.013319	-0.795734	-0.128576	0.629925	0.45125	0.879347
Phosphatidylcholine (O-18:2_20:4) levels || id:GCST90277344	Alcohol-induced chronic pancreatitis || id:finngen_R11_ALCOPANCCHRON	Weighted mode	22	-0.265534	0.154808	0.101021	-0.568958	0.0378909	0.766797	0.566115	1.03862
Phosphatidylcholine (O-18:2_20:4) levels || id:GCST90277344	Alcohol-induced chronic pancreatitis || id:finngen_R11_ALCOPANCCHRON	Simple mode	22	-0.211334	0.195237	0.291326	-0.593998	0.17133	0.809504	0.552115	1.18688
Phosphatidylcholine (O-18:2_20:4) levels || id:GCST90277344	Alcohol-induced chronic pancreatitis || id:finngen_R11_ALCOPANCCHRON	Bayesian Weighted Mendelian Randomization	22	-0.164806	0.0787293	0.0363203	-0.319115	-0.0104965	0.848058	0.726792	0.989558
Phosphatidylethanolamine (O-16:1_18:2) levels || id:GCST90277350	Alcohol-induced chronic pancreatitis || id:finngen_R11_ALCOPANCCHRON	Inverse variance weighted	18	0.153532	0.0772687	0.0469231	0.00208578	0.304979	1.16595	1.00209	1.3566	-0.00917005	0.70865	14.485	17	0.63252
Phosphatidylethanolamine (O-16:1_18:2) levels || id:GCST90277350	Alcohol-induced chronic pancreatitis || id:finngen_R11_ALCOPANCCHRON	Weighted median	18	0.233582	0.106044	0.0276164	0.0257361	0.441427	1.26312	1.02607	1.55492
Phosphatidylethanolamine (O-16:1_18:2) levels || id:GCST90277350	Alcohol-induced chronic pancreatitis || id:finngen_R11_ALCOPANCCHRON	MR Egger	18	0.208378	0.163577	0.2209	-0.112234	0.528989	1.23168	0.893835	1.69722
Phosphatidylethanolamine (O-16:1_18:2) levels || id:GCST90277350	Alcohol-induced chronic pancreatitis || id:finngen_R11_ALCOPANCCHRON	Weighted mode	18	0.293652	0.177566	0.11652	-0.0543768	0.641682	1.34132	0.947075	1.89967
Phosphatidylethanolamine (O-16:1_18:2) levels || id:GCST90277350	Alcohol-induced chronic pancreatitis || id:finngen_R11_ALCOPANCCHRON	Simple mode	18	0.264488	0.193538	0.189556	-0.114846	0.643822	1.30276	0.891503	1.90374
Phosphatidylethanolamine (O-16:1_18:2) levels || id:GCST90277350	Alcohol-induced chronic pancreatitis || id:finngen_R11_ALCOPANCCHRON	Bayesian Weighted Mendelian Randomization	18	0.159694	0.0813369	0.0496032	0.000274131	0.319115	1.17315	1.00027	1.37591
Phosphatidylinositol (18:0_18:1) levels || id:GCST90277361	Alcohol-induced chronic pancreatitis || id:finngen_R11_ALCOPANCCHRON	Inverse variance weighted	23	0.133527	0.0616658	0.0303624	0.0126619	0.254392	1.14285	1.01274	1.28968	-0.00584539	0.784971	20.9505	22	0.523796
Phosphatidylinositol (18:0_18:1) levels || id:GCST90277361	Alcohol-induced chronic pancreatitis || id:finngen_R11_ALCOPANCCHRON	Weighted median	23	0.13793	0.0862226	0.109667	-0.0310667	0.306926	1.14789	0.969411	1.35924
Phosphatidylinositol (18:0_18:1) levels || id:GCST90277361	Alcohol-induced chronic pancreatitis || id:finngen_R11_ALCOPANCCHRON	MR Egger	23	0.175691	0.16456	0.297803	-0.146847	0.498229	1.19207	0.863426	1.6458
Phosphatidylinositol (18:0_18:1) levels || id:GCST90277361	Alcohol-induced chronic pancreatitis || id:finngen_R11_ALCOPANCCHRON	Weighted mode	23	0.161766	0.0995833	0.118527	-0.0334175	0.356949	1.17558	0.967135	1.42896
Phosphatidylinositol (18:0_18:1) levels || id:GCST90277361	Alcohol-induced chronic pancreatitis || id:finngen_R11_ALCOPANCCHRON	Simple mode	23	0.156873	0.132841	0.250247	-0.103494	0.417241	1.16985	0.901681	1.51777
Phosphatidylinositol (18:0_18:1) levels || id:GCST90277361	Alcohol-induced chronic pancreatitis || id:finngen_R11_ALCOPANCCHRON	Bayesian Weighted Mendelian Randomization	23	0.136385	0.0635888	0.0319693	0.0117509	0.261019	1.14612	1.01182	1.29825
Sphingomyelin (d34:2) levels || id:GCST90277371	Alcohol-induced chronic pancreatitis || id:finngen_R11_ALCOPANCCHRON	Inverse variance weighted	27	-0.241396	0.0669675	0.000312553	-0.372652	-0.110139	0.785531	0.688905	0.895709	-0.00406729	0.843423	13.0028	26	0.983948
Sphingomyelin (d34:2) levels || id:GCST90277371	Alcohol-induced chronic pancreatitis || id:finngen_R11_ALCOPANCCHRON	Weighted median	27	-0.261817	0.0932003	0.00496673	-0.444489	-0.0791442	0.769652	0.641152	0.923907
Sphingomyelin (d34:2) levels || id:GCST90277371	Alcohol-induced chronic pancreatitis || id:finngen_R11_ALCOPANCCHRON	MR Egger	27	-0.215153	0.147559	0.157268	-0.50437	0.0740633	0.806418	0.603886	1.07687
Sphingomyelin (d34:2) levels || id:GCST90277371	Alcohol-induced chronic pancreatitis || id:finngen_R11_ALCOPANCCHRON	Weighted mode	27	-0.257355	0.133229	0.064367	-0.518483	0.00377297	0.773094	0.595423	1.00378
Sphingomyelin (d34:2) levels || id:GCST90277371	Alcohol-induced chronic pancreatitis || id:finngen_R11_ALCOPANCCHRON	Simple mode	27	-0.168654	0.15963	0.300443	-0.481529	0.14422	0.844801	0.617838	1.15514
Sphingomyelin (d34:2) levels || id:GCST90277371	Alcohol-induced chronic pancreatitis || id:finngen_R11_ALCOPANCCHRON	Bayesian Weighted Mendelian Randomization	27	-0.246658	0.0699252	0.000419579	-0.383711	-0.109604	0.781408	0.681328	0.896189
Triacylglycerol (46:2) levels || id:GCST90277380	Alcohol-induced chronic pancreatitis || id:finngen_R11_ALCOPANCCHRON	Inverse variance weighted	21	-0.172437	0.075502	0.0223788	-0.320421	-0.0244532	0.841611	0.725843	0.975843	-0.0335941	0.204578	21.5158	20	0.367352
Triacylglycerol (46:2) levels || id:GCST90277380	Alcohol-induced chronic pancreatitis || id:finngen_R11_ALCOPANCCHRON	Weighted median	21	-0.245866	0.106105	0.0204935	-0.453833	-0.0378996	0.782027	0.635189	0.96281
Triacylglycerol (46:2) levels || id:GCST90277380	Alcohol-induced chronic pancreatitis || id:finngen_R11_ALCOPANCCHRON	MR Egger	21	0.0379824	0.176507	0.831913	-0.307972	0.383937	1.03871	0.734936	1.46805
Triacylglycerol (46:2) levels || id:GCST90277380	Alcohol-induced chronic pancreatitis || id:finngen_R11_ALCOPANCCHRON	Weighted mode	21	-0.434616	0.217556	0.0595312	-0.861026	-0.00820571	0.647513	0.422728	0.991828
Triacylglycerol (46:2) levels || id:GCST90277380	Alcohol-induced chronic pancreatitis || id:finngen_R11_ALCOPANCCHRON	Simple mode	21	-0.434616	0.218526	0.0605733	-0.862927	-0.00630496	0.647513	0.421925	0.993715
Triacylglycerol (46:2) levels || id:GCST90277380	Alcohol-induced chronic pancreatitis || id:finngen_R11_ALCOPANCCHRON	Bayesian Weighted Mendelian Randomization	21	-0.192179	0.077808	0.0135145	-0.344683	-0.0396754	0.825159	0.708445	0.961101
Triacylglycerol (50:2) levels || id:GCST90277388	Alcohol-induced chronic pancreatitis || id:finngen_R11_ALCOPANCCHRON	Inverse variance weighted	19	-0.207331	0.0924747	0.0249597	-0.388581	-0.0260802	0.812751	0.678018	0.974257	0.0362265	0.206926	21.8922	18	0.236808
Triacylglycerol (50:2) levels || id:GCST90277388	Alcohol-induced chronic pancreatitis || id:finngen_R11_ALCOPANCCHRON	Weighted median	19	-0.191685	0.127381	0.132372	-0.441352	0.0579821	0.825567	0.643167	1.0597
Triacylglycerol (50:2) levels || id:GCST90277388	Alcohol-induced chronic pancreatitis || id:finngen_R11_ALCOPANCCHRON	MR Egger	19	-0.459974	0.21283	0.0452371	-0.87712	-0.0428273	0.6313	0.415979	0.958077
Triacylglycerol (50:2) levels || id:GCST90277388	Alcohol-induced chronic pancreatitis || id:finngen_R11_ALCOPANCCHRON	Weighted mode	19	-0.300401	0.26388	0.269879	-0.817605	0.216803	0.740521	0.441488	1.2421
Triacylglycerol (50:2) levels || id:GCST90277388	Alcohol-induced chronic pancreatitis || id:finngen_R11_ALCOPANCCHRON	Simple mode	19	-0.12775	0.233911	0.59167	-0.586216	0.330716	0.880073	0.556429	1.39196
Triacylglycerol (50:2) levels || id:GCST90277388	Alcohol-induced chronic pancreatitis || id:finngen_R11_ALCOPANCCHRON	Bayesian Weighted Mendelian Randomization	19	-0.238612	0.102569	0.0199991	-0.439646	-0.0375775	0.787721	0.644264	0.96312
