# Supplementary material for: Genetically predicted causal link between the plasma lipidome and pancreatic diseases: a bidirectional Mendelian randomization study
Source: Front Nutr. 2025 Jan 15;11:1466509. doi: 10.3389/fnut.2024.1466509 (PMC11774697; doi:10.3389/fnut.2024.1466509)
Supplement: Supplementary file 8 [file Table_8.xlsx]

## Sheet: Table S8 
Table S8 The potential associations between plasma lipidome and the risk of pancreatic cancer
exposure	outcome	method	nsnp	beta	se	pval	lo_ci	up_ci	or	or_lci95	or_uci95	egger_intercept	P(intercept)	Q	Q_df	P(Cochran’s)
Diacylglycerol (16:0_18:2) levels || id:GCST90277259	Malignant neoplasm of pancreas (controls excluding all cancers) || id:finngen_R11_C3_PANCREAS_EXALLC	Inverse variance weighted	28	-0.155175	0.0666665	0.0199315	-0.285842	-0.0245089	0.856265	0.751382	0.975789	-0.00734063	0.715844	17.3372	27	0.922474
Diacylglycerol (16:0_18:2) levels || id:GCST90277259	Malignant neoplasm of pancreas (controls excluding all cancers) || id:finngen_R11_C3_PANCREAS_EXALLC	Weighted median	28	-0.160106	0.0945336	0.0903333	-0.345392	0.0251798	0.852053	0.707943	1.0255
Diacylglycerol (16:0_18:2) levels || id:GCST90277259	Malignant neoplasm of pancreas (controls excluding all cancers) || id:finngen_R11_C3_PANCREAS_EXALLC	MR Egger	28	-0.106559	0.147974	0.477878	-0.396589	0.183471	0.898922	0.672611	1.20138
Diacylglycerol (16:0_18:2) levels || id:GCST90277259	Malignant neoplasm of pancreas (controls excluding all cancers) || id:finngen_R11_C3_PANCREAS_EXALLC	Weighted mode	28	-0.187427	0.167182	0.27212	-0.515103	0.14025	0.82909	0.597439	1.15056
Diacylglycerol (16:0_18:2) levels || id:GCST90277259	Malignant neoplasm of pancreas (controls excluding all cancers) || id:finngen_R11_C3_PANCREAS_EXALLC	Simple mode	28	-0.210089	0.177648	0.247273	-0.55828	0.138102	0.810512	0.572193	1.14809
Diacylglycerol (16:0_18:2) levels || id:GCST90277259	Malignant neoplasm of pancreas (controls excluding all cancers) || id:finngen_R11_C3_PANCREAS_EXALLC	Bayesian Weighted Mendelian Randomization	28	-0.161272	0.0696007	0.0204982	-0.297689	-0.0248546	0.851061	0.742532	0.975452
Diacylglycerol (18:1_18:1) levels || id:GCST90277261	Malignant neoplasm of pancreas (controls excluding all cancers) || id:finngen_R11_C3_PANCREAS_EXALLC	Inverse variance weighted	23	-0.152587	0.0732117	0.0371428	-0.296082	-0.00909227	0.858484	0.743726	0.990949	-0.0392125	0.0994717	21.2168	22	0.507376
Diacylglycerol (18:1_18:1) levels || id:GCST90277261	Malignant neoplasm of pancreas (controls excluding all cancers) || id:finngen_R11_C3_PANCREAS_EXALLC	Weighted median	23	-0.131906	0.108336	0.223391	-0.344244	0.0804327	0.876424	0.708756	1.08376
Diacylglycerol (18:1_18:1) levels || id:GCST90277261	Malignant neoplasm of pancreas (controls excluding all cancers) || id:finngen_R11_C3_PANCREAS_EXALLC	MR Egger	23	0.113703	0.170964	0.513246	-0.221388	0.448793	1.12042	0.801406	1.56642
Diacylglycerol (18:1_18:1) levels || id:GCST90277261	Malignant neoplasm of pancreas (controls excluding all cancers) || id:finngen_R11_C3_PANCREAS_EXALLC	Weighted mode	23	-0.144336	0.154275	0.359648	-0.446716	0.158043	0.865597	0.639726	1.17122
Diacylglycerol (18:1_18:1) levels || id:GCST90277261	Malignant neoplasm of pancreas (controls excluding all cancers) || id:finngen_R11_C3_PANCREAS_EXALLC	Simple mode	23	-0.139223	0.190062	0.471588	-0.511746	0.233299	0.870034	0.599448	1.26276
Diacylglycerol (18:1_18:1) levels || id:GCST90277261	Malignant neoplasm of pancreas (controls excluding all cancers) || id:finngen_R11_C3_PANCREAS_EXALLC	Bayesian Weighted Mendelian Randomization	23	-0.153156	0.0806851	0.0576711	-0.311299	0.0049872	0.857996	0.732495	1.005
Phosphatidylcholine (18:0_18:3) levels || id:GCST90277301	Malignant neoplasm of pancreas (controls excluding all cancers) || id:finngen_R11_C3_PANCREAS_EXALLC	Inverse variance weighted	23	0.169541	0.0802461	0.0346212	0.0122585	0.326823	1.18476	1.01233	1.38656	0.00234158	0.909994	17.2236	22	0.750899
Phosphatidylcholine (18:0_18:3) levels || id:GCST90277301	Malignant neoplasm of pancreas (controls excluding all cancers) || id:finngen_R11_C3_PANCREAS_EXALLC	Weighted median	23	0.130851	0.113852	0.250432	-0.0923001	0.354002	1.1398	0.911831	1.42476
Phosphatidylcholine (18:0_18:3) levels || id:GCST90277301	Malignant neoplasm of pancreas (controls excluding all cancers) || id:finngen_R11_C3_PANCREAS_EXALLC	MR Egger	23	0.154039	0.157466	0.339092	-0.154594	0.462672	1.16654	0.856763	1.58831
Phosphatidylcholine (18:0_18:3) levels || id:GCST90277301	Malignant neoplasm of pancreas (controls excluding all cancers) || id:finngen_R11_C3_PANCREAS_EXALLC	Weighted mode	23	0.10275	0.213101	0.634449	-0.314927	0.520428	1.10821	0.729842	1.68275
Phosphatidylcholine (18:0_18:3) levels || id:GCST90277301	Malignant neoplasm of pancreas (controls excluding all cancers) || id:finngen_R11_C3_PANCREAS_EXALLC	Simple mode	23	0.111442	0.233259	0.637532	-0.345745	0.56863	1.11789	0.707693	1.76585
Phosphatidylcholine (18:0_18:3) levels || id:GCST90277301	Malignant neoplasm of pancreas (controls excluding all cancers) || id:finngen_R11_C3_PANCREAS_EXALLC	Bayesian Weighted Mendelian Randomization	23	0.179712	0.0845957	0.0336398	0.0139044	0.34552	1.19687	1.014	1.41272
Phosphatidylinositol (16:0_20:4) levels || id:GCST90277360	Malignant neoplasm of pancreas (controls excluding all cancers) || id:finngen_R11_C3_PANCREAS_EXALLC	Inverse variance weighted	24	-0.211092	0.069635	0.00243411	-0.347577	-0.0746078	0.809699	0.706398	0.928107	-0.0341085	0.12576	22.6124	23	0.483586
Phosphatidylinositol (16:0_20:4) levels || id:GCST90277360	Malignant neoplasm of pancreas (controls excluding all cancers) || id:finngen_R11_C3_PANCREAS_EXALLC	Weighted median	24	-0.292812	0.098088	0.00283391	-0.485065	-0.10056	0.746162	0.615657	0.904331
Phosphatidylinositol (16:0_20:4) levels || id:GCST90277360	Malignant neoplasm of pancreas (controls excluding all cancers) || id:finngen_R11_C3_PANCREAS_EXALLC	MR Egger	24	0.0203209	0.161218	0.90084	-0.295666	0.336308	1.02053	0.744036	1.39977
Phosphatidylinositol (16:0_20:4) levels || id:GCST90277360	Malignant neoplasm of pancreas (controls excluding all cancers) || id:finngen_R11_C3_PANCREAS_EXALLC	Weighted mode	24	-0.3395	0.168586	0.055873	-0.669928	-0.00907099	0.712127	0.511745	0.99097
Phosphatidylinositol (16:0_20:4) levels || id:GCST90277360	Malignant neoplasm of pancreas (controls excluding all cancers) || id:finngen_R11_C3_PANCREAS_EXALLC	Simple mode	24	-0.356598	0.182706	0.063248	-0.714702	0.00150635	0.700054	0.489338	1.00151
Phosphatidylinositol (16:0_20:4) levels || id:GCST90277360	Malignant neoplasm of pancreas (controls excluding all cancers) || id:finngen_R11_C3_PANCREAS_EXALLC	Bayesian Weighted Mendelian Randomization	24	-0.224098	0.0736915	0.00235768	-0.368533	-0.0796629	0.799237	0.691748	0.923428
Sphingomyelin (d40:1) levels || id:GCST90277376	Malignant neoplasm of pancreas (controls excluding all cancers) || id:finngen_R11_C3_PANCREAS_EXALLC	Inverse variance weighted	43	0.124966	0.0627866	0.046554	0.00190464	0.248028	1.13311	1.00191	1.2815	0.00757413	0.670994	60.9499	42	0.0293982
Sphingomyelin (d40:1) levels || id:GCST90277376	Malignant neoplasm of pancreas (controls excluding all cancers) || id:finngen_R11_C3_PANCREAS_EXALLC	Weighted median	43	0.0389597	0.0829235	0.638479	-0.12357	0.20149	1.03973	0.883759	1.22322
Sphingomyelin (d40:1) levels || id:GCST90277376	Malignant neoplasm of pancreas (controls excluding all cancers) || id:finngen_R11_C3_PANCREAS_EXALLC	MR Egger	43	0.0854493	0.112031	0.44999	-0.134131	0.305029	1.08921	0.874476	1.35666
Sphingomyelin (d40:1) levels || id:GCST90277376	Malignant neoplasm of pancreas (controls excluding all cancers) || id:finngen_R11_C3_PANCREAS_EXALLC	Weighted mode	43	0.0282896	0.104109	0.78716	-0.175763	0.232343	1.02869	0.838816	1.26155
Sphingomyelin (d40:1) levels || id:GCST90277376	Malignant neoplasm of pancreas (controls excluding all cancers) || id:finngen_R11_C3_PANCREAS_EXALLC	Simple mode	43	-0.00829136	0.148605	0.95577	-0.299558	0.282975	0.991743	0.741146	1.32707
Sphingomyelin (d40:1) levels || id:GCST90277376	Malignant neoplasm of pancreas (controls excluding all cancers) || id:finngen_R11_C3_PANCREAS_EXALLC	Bayesian Weighted Mendelian Randomization	43	0.128807	0.0637333	0.043276	0.00389002	0.253725	1.13747	1.0039	1.28882
Triacylglycerol (50:1) levels || id:GCST90277387	Malignant neoplasm of pancreas (controls excluding all cancers) || id:finngen_R11_C3_PANCREAS_EXALLC	Inverse variance weighted	26	0.209241	0.0762414	0.00606104	0.0598084	0.358674	1.23274	1.06163	1.43143	-0.0303381	0.14048	21.4985	25	0.664508
Triacylglycerol (50:1) levels || id:GCST90277387	Malignant neoplasm of pancreas (controls excluding all cancers) || id:finngen_R11_C3_PANCREAS_EXALLC	Weighted median	26	0.232266	0.107641	0.0309445	0.0212899	0.443243	1.26146	1.02152	1.55775
Triacylglycerol (50:1) levels || id:GCST90277387	Malignant neoplasm of pancreas (controls excluding all cancers) || id:finngen_R11_C3_PANCREAS_EXALLC	MR Egger	26	0.418107	0.156799	0.0135022	0.110781	0.725432	1.51908	1.11715	2.06562
Triacylglycerol (50:1) levels || id:GCST90277387	Malignant neoplasm of pancreas (controls excluding all cancers) || id:finngen_R11_C3_PANCREAS_EXALLC	Weighted mode	26	0.326019	0.241545	0.189202	-0.147411	0.799448	1.38544	0.86294	2.22431
Triacylglycerol (50:1) levels || id:GCST90277387	Malignant neoplasm of pancreas (controls excluding all cancers) || id:finngen_R11_C3_PANCREAS_EXALLC	Simple mode	26	0.347468	0.226674	0.137859	-0.0968127	0.791749	1.41548	0.907726	2.20725
Triacylglycerol (50:1) levels || id:GCST90277387	Malignant neoplasm of pancreas (controls excluding all cancers) || id:finngen_R11_C3_PANCREAS_EXALLC	Bayesian Weighted Mendelian Randomization	26	0.206719	0.0805905	0.0103161	0.0487612	0.364676	1.22964	1.04997	1.44005
Triacylglycerol (52:4) levels || id:GCST90277398	Malignant neoplasm of pancreas (controls excluding all cancers) || id:finngen_R11_C3_PANCREAS_EXALLC	Inverse variance weighted	27	-0.140122	0.0675818	0.0381379	-0.272582	-0.00766174	0.869252	0.761411	0.992368	-0.00478565	0.829118	24.8637	26	0.526703
Triacylglycerol (52:4) levels || id:GCST90277398	Malignant neoplasm of pancreas (controls excluding all cancers) || id:finngen_R11_C3_PANCREAS_EXALLC	Weighted median	27	-0.122698	0.106732	0.250313	-0.331892	0.0864966	0.884531	0.717565	1.09035
Triacylglycerol (52:4) levels || id:GCST90277398	Malignant neoplasm of pancreas (controls excluding all cancers) || id:finngen_R11_C3_PANCREAS_EXALLC	MR Egger	27	-0.105889	0.170886	0.541095	-0.440826	0.229047	0.899524	0.643505	1.2574
Triacylglycerol (52:4) levels || id:GCST90277398	Malignant neoplasm of pancreas (controls excluding all cancers) || id:finngen_R11_C3_PANCREAS_EXALLC	Weighted mode	27	-0.105682	0.137669	0.449608	-0.375514	0.164149	0.89971	0.686936	1.17839
Triacylglycerol (52:4) levels || id:GCST90277398	Malignant neoplasm of pancreas (controls excluding all cancers) || id:finngen_R11_C3_PANCREAS_EXALLC	Simple mode	27	-0.00788895	0.174699	0.964327	-0.350299	0.334521	0.992142	0.704478	1.39727
Triacylglycerol (52:4) levels || id:GCST90277398	Malignant neoplasm of pancreas (controls excluding all cancers) || id:finngen_R11_C3_PANCREAS_EXALLC	Bayesian Weighted Mendelian Randomization	27	-0.143167	0.0716856	0.045808	-0.283671	-0.00266372	0.866609	0.753014	0.99734
Triacylglycerol (54:4) levels || id:GCST90277405	Malignant neoplasm of pancreas (controls excluding all cancers) || id:finngen_R11_C3_PANCREAS_EXALLC	Inverse variance weighted	27	-0.165982	0.0675064	0.0139418	-0.298294	-0.0336694	0.847062	0.742083	0.966891	-0.0126145	0.562541	25.2202	26	0.50654
Triacylglycerol (54:4) levels || id:GCST90277405	Malignant neoplasm of pancreas (controls excluding all cancers) || id:finngen_R11_C3_PANCREAS_EXALLC	Weighted median	27	-0.10909	0.108425	0.314354	-0.321604	0.103424	0.89665	0.724985	1.10896
Triacylglycerol (54:4) levels || id:GCST90277405	Malignant neoplasm of pancreas (controls excluding all cancers) || id:finngen_R11_C3_PANCREAS_EXALLC	MR Egger	27	-0.0733076	0.171732	0.673127	-0.409903	0.263288	0.929315	0.663715	1.3012
Triacylglycerol (54:4) levels || id:GCST90277405	Malignant neoplasm of pancreas (controls excluding all cancers) || id:finngen_R11_C3_PANCREAS_EXALLC	Weighted mode	27	-0.0739828	0.129405	0.572424	-0.327616	0.17965	0.928688	0.72064	1.1968
Triacylglycerol (54:4) levels || id:GCST90277405	Malignant neoplasm of pancreas (controls excluding all cancers) || id:finngen_R11_C3_PANCREAS_EXALLC	Simple mode	27	-0.0118744	0.183812	0.948986	-0.372146	0.348397	0.988196	0.689254	1.41679
Triacylglycerol (54:4) levels || id:GCST90277405	Malignant neoplasm of pancreas (controls excluding all cancers) || id:finngen_R11_C3_PANCREAS_EXALLC	Bayesian Weighted Mendelian Randomization	27	-0.171589	0.0729208	0.0186186	-0.314513	-0.0286638	0.842326	0.730144	0.971743
