# Supplementary material for: Genetically predicted causal link between the plasma lipidome and pancreatic diseases: a bidirectional Mendelian randomization study
Source: Front Nutr. 2025 Jan 15;11:1466509. doi: 10.3389/fnut.2024.1466509 (PMC11774697; doi:10.3389/fnut.2024.1466509)
Supplement: Supplementary file 9 [file Table_9.xlsx]

## Sheet: Table S9
Table S9 Detailed information on instrumental variables in the pancreatic diseases
SNP	chr	pos	effect_allele	other_allele	eaf	beta	se	pval	id	samplesize	exposure	F-statistic
rs150450809	1	15436632	T	C	0.0285963	0.246305	0.0462189	9.87006e-08	finngen_R11_K11_ACUTPANC	405145	Acute pancreatitis || id:finngen_R11_K11_ACUTPANC	28.3993
rs74656434	1	85203695	C	T	0.0379388	-0.221013	0.0459511	1.51123e-06	finngen_R11_K11_ACUTPANC	405145	Acute pancreatitis || id:finngen_R11_K11_ACUTPANC	23.1336
rs5027046	1	167827185	C	T	0.381	0.0769396	0.0168727	5.11529e-06	finngen_R11_K11_ACUTPANC	405145	Acute pancreatitis || id:finngen_R11_K11_ACUTPANC	20.7936
rs11887534	2	43839108	C	G	0.0792041	0.255921	0.0284917	2.65216e-19	finngen_R11_K11_ACUTPANC	405145	Acute pancreatitis || id:finngen_R11_K11_ACUTPANC	80.6817
rs4674969	2	225077305	C	T	0.406502	-0.0756743	0.0169424	7.94841e-06	finngen_R11_K11_ACUTPANC	405145	Acute pancreatitis || id:finngen_R11_K11_ACUTPANC	19.9502
rs7624577	3	23615526	A	G	0.400367	0.0761971	0.016788	5.6577e-06	finngen_R11_K11_ACUTPANC	405145	Acute pancreatitis || id:finngen_R11_K11_ACUTPANC	20.6006
rs79642661	3	135190289	A	G	0.0033367	-0.842957	0.183782	4.50257e-06	finngen_R11_K11_ACUTPANC	405145	Acute pancreatitis || id:finngen_R11_K11_ACUTPANC	21.038
rs1816198	3	186702676	G	T	0.0460815	0.170844	0.0376377	5.64716e-06	finngen_R11_K11_ACUTPANC	405145	Acute pancreatitis || id:finngen_R11_K11_ACUTPANC	20.6041
rs6889575	5	77186515	A	G	0.4725	0.0817891	0.0164897	7.04937e-07	finngen_R11_K11_ACUTPANC	405145	Acute pancreatitis || id:finngen_R11_K11_ACUTPANC	24.6017
rs115343810	5	147138130	G	A	0.0195832	0.310735	0.0553051	1.92553e-08	finngen_R11_K11_ACUTPANC	405145	Acute pancreatitis || id:finngen_R11_K11_ACUTPANC	31.5682
rs147839099	5	147654455	G	A	0.048598	0.241265	0.0366611	4.67412e-11	finngen_R11_K11_ACUTPANC	405145	Acute pancreatitis || id:finngen_R11_K11_ACUTPANC	43.309
rs559363229	5	147805265	T	C	0.0164087	0.648522	0.0533922	5.99515e-34	finngen_R11_K11_ACUTPANC	405145	Acute pancreatitis || id:finngen_R11_K11_ACUTPANC	147.535
rs191041365	5	147887437	T	C	0.0226429	0.419224	0.0493483	1.97606e-17	finngen_R11_K11_ACUTPANC	405145	Acute pancreatitis || id:finngen_R11_K11_ACUTPANC	72.1685
rs9394220	6	34448611	G	T	0.768593	0.0933063	0.0199079	2.77389e-06	finngen_R11_K11_ACUTPANC	405145	Acute pancreatitis || id:finngen_R11_K11_ACUTPANC	21.967
rs6457850	6	35782406	A	G	0.302127	0.0879273	0.0177956	7.77446e-07	finngen_R11_K11_ACUTPANC	405145	Acute pancreatitis || id:finngen_R11_K11_ACUTPANC	24.4131
rs4336418	6	84526336	A	G	0.351505	0.0811214	0.0171583	2.2695e-06	finngen_R11_K11_ACUTPANC	405145	Acute pancreatitis || id:finngen_R11_K11_ACUTPANC	22.3523
rs116887927	7	142701560	G	A	0.00940436	-0.48463	0.0998139	1.20179e-06	finngen_R11_K11_ACUTPANC	405145	Acute pancreatitis || id:finngen_R11_K11_ACUTPANC	23.5743
rs150176211	7	142780235	A	G	0.0246753	-0.520202	0.0627059	1.07771e-16	finngen_R11_K11_ACUTPANC	405145	Acute pancreatitis || id:finngen_R11_K11_ACUTPANC	68.822
rs12532408	7	142916804	A	G	0.0593645	0.225652	0.0329205	7.15814e-12	finngen_R11_K11_ACUTPANC	405145	Acute pancreatitis || id:finngen_R11_K11_ACUTPANC	46.9835
rs113606801	7	144119191	T	C	0.024963	-0.254522	0.0573608	9.11297e-06	finngen_R11_K11_ACUTPANC	405145	Acute pancreatitis || id:finngen_R11_K11_ACUTPANC	19.6888
rs13275502	8	9638608	A	T	0.795228	0.0927429	0.0208062	8.29335e-06	finngen_R11_K11_ACUTPANC	405145	Acute pancreatitis || id:finngen_R11_K11_ACUTPANC	19.869
rs17376647	8	68152525	T	C	0.0655993	-0.160552	0.0349093	4.24307e-06	finngen_R11_K11_ACUTPANC	405145	Acute pancreatitis || id:finngen_R11_K11_ACUTPANC	21.1519
rs143956944	8	112127753	A	G	0.0129711	-0.363602	0.0812951	7.72663e-06	finngen_R11_K11_ACUTPANC	405145	Acute pancreatitis || id:finngen_R11_K11_ACUTPANC	20.0043
rs146963054	9	90314682	A	G	0.010544	-0.424515	0.0931296	5.15632e-06	finngen_R11_K11_ACUTPANC	405145	Acute pancreatitis || id:finngen_R11_K11_ACUTPANC	20.7783
rs7324932	13	41977580	A	G	0.295901	-0.0906459	0.0183494	7.81286e-07	finngen_R11_K11_ACUTPANC	405145	Acute pancreatitis || id:finngen_R11_K11_ACUTPANC	24.4035
rs117167730	13	95300532	G	A	0.0496921	0.166627	0.0364428	4.82425e-06	finngen_R11_K11_ACUTPANC	405145	Acute pancreatitis || id:finngen_R11_K11_ACUTPANC	20.9058
rs1377729	15	36501635	A	G	0.901007	-0.118794	0.0267047	8.65008e-06	finngen_R11_K11_ACUTPANC	405145	Acute pancreatitis || id:finngen_R11_K11_ACUTPANC	19.7885
rs56199525	15	49426322	T	C	0.0312002	0.213668	0.0445465	1.61447e-06	finngen_R11_K11_ACUTPANC	405145	Acute pancreatitis || id:finngen_R11_K11_ACUTPANC	23.0066
rs4888362	16	75234347	C	T	0.892559	0.192759	0.0279975	5.78362e-12	finngen_R11_K11_ACUTPANC	405145	Acute pancreatitis || id:finngen_R11_K11_ACUTPANC	47.4014
rs76344314	16	86364159	C	T	0.00138144	0.833745	0.179466	3.38946e-06	finngen_R11_K11_ACUTPANC	405145	Acute pancreatitis || id:finngen_R11_K11_ACUTPANC	21.5825
rs9674606	17	3735050	A	G	0.438324	0.0752214	0.0166016	5.87151e-06	finngen_R11_K11_ACUTPANC	405145	Acute pancreatitis || id:finngen_R11_K11_ACUTPANC	20.5297
rs9906814	17	37634779	A	G	0.063878	0.144733	0.0323949	7.90424e-06	finngen_R11_K11_ACUTPANC	405145	Acute pancreatitis || id:finngen_R11_K11_ACUTPANC	19.961
rs79359283	18	58519069	T	C	0.00815396	-0.508846	0.107733	2.32151e-06	finngen_R11_K11_ACUTPANC	405145	Acute pancreatitis || id:finngen_R11_K11_ACUTPANC	22.3087
rs9957433	18	78877364	T	G	0.0483515	-0.18843	0.0403627	3.03522e-06	finngen_R11_K11_ACUTPANC	405145	Acute pancreatitis || id:finngen_R11_K11_ACUTPANC	21.7941
rs77028101	19	12897226	T	G	0.00240168	0.665996	0.136911	1.14778e-06	finngen_R11_K11_ACUTPANC	405145	Acute pancreatitis || id:finngen_R11_K11_ACUTPANC	23.6628
rs76072083	20	50727064	G	A	0.0190651	-0.322531	0.0681762	2.23589e-06	finngen_R11_K11_ACUTPANC	405145	Acute pancreatitis || id:finngen_R11_K11_ACUTPANC	22.3809
rs75531945	21	15971440	C	A	0.0128222	0.308211	0.067122	4.3942e-06	finngen_R11_K11_ACUTPANC	405145	Acute pancreatitis || id:finngen_R11_K11_ACUTPANC	21.0847
rs180841391	1	15404137	T	G	0.0223715	0.336503	0.0674089	5.97696e-07	finngen_R11_K11_CHRONPANC	401805	Chronic pancreatitis || id:finngen_R11_K11_CHRONPANC	24.9197
rs631666	1	54816174	A	G	0.194161	-0.126473	0.0284341	8.67002e-06	finngen_R11_K11_CHRONPANC	401805	Chronic pancreatitis || id:finngen_R11_K11_CHRONPANC	19.7841
rs12140045	1	57789188	T	C	0.217195	0.115559	0.0259829	8.687e-06	finngen_R11_K11_CHRONPANC	401805	Chronic pancreatitis || id:finngen_R11_K11_CHRONPANC	19.7803
rs12131714	1	170650147	T	A	0.117532	-0.16113	0.0356245	6.09635e-06	finngen_R11_K11_CHRONPANC	401805	Chronic pancreatitis || id:finngen_R11_K11_CHRONPANC	20.4576
rs5006488	2	1150338	T	C	0.146846	0.13417	0.0301721	8.71445e-06	finngen_R11_K11_CHRONPANC	401805	Chronic pancreatitis || id:finngen_R11_K11_CHRONPANC	19.7742
rs75452188	2	66907294	G	A	0.105013	-0.174111	0.0375066	3.44786e-06	finngen_R11_K11_CHRONPANC	401805	Chronic pancreatitis || id:finngen_R11_K11_CHRONPANC	21.5495
rs115428418	2	118907905	T	C	0.0464264	-0.319663	0.057938	3.44191e-08	finngen_R11_K11_CHRONPANC	401805	Chronic pancreatitis || id:finngen_R11_K11_CHRONPANC	30.4409
rs9837351	3	149492312	G	C	0.349185	0.102659	0.0227637	6.48963e-06	finngen_R11_K11_CHRONPANC	401805	Chronic pancreatitis || id:finngen_R11_K11_CHRONPANC	20.338
rs9814607	3	171967792	T	A	0.240718	-0.117315	0.026249	7.84657e-06	finngen_R11_K11_CHRONPANC	401805	Chronic pancreatitis || id:finngen_R11_K11_CHRONPANC	19.9748
rs7356490	4	39485310	G	A	0.502333	-0.103721	0.0219744	2.35733e-06	finngen_R11_K11_CHRONPANC	401805	Chronic pancreatitis || id:finngen_R11_K11_CHRONPANC	22.2792
rs4240301	4	116637830	G	A	0.433313	0.10171	0.022235	4.77738e-06	finngen_R11_K11_CHRONPANC	401805	Chronic pancreatitis || id:finngen_R11_K11_CHRONPANC	20.9244
rs115343810	5	147138130	G	A	0.0195684	0.437058	0.070328	5.14648e-10	finngen_R11_K11_CHRONPANC	401805	Chronic pancreatitis || id:finngen_R11_K11_CHRONPANC	38.6208
rs147839099	5	147654455	G	A	0.0485399	0.296647	0.0478326	5.58316e-10	finngen_R11_K11_CHRONPANC	401805	Chronic pancreatitis || id:finngen_R11_K11_CHRONPANC	38.462
rs559363229	5	147805265	T	C	0.016362	0.835623	0.0662737	1.89191e-36	finngen_R11_K11_CHRONPANC	401805	Chronic pancreatitis || id:finngen_R11_K11_CHRONPANC	158.978
rs191041365	5	147887437	T	C	0.0226197	0.575968	0.061701	1.01158e-20	finngen_R11_K11_CHRONPANC	401805	Chronic pancreatitis || id:finngen_R11_K11_CHRONPANC	87.1389
rs9271367	6	32619131	A	G	0.577004	0.113843	0.0223729	3.61002e-07	finngen_R11_K11_CHRONPANC	401805	Chronic pancreatitis || id:finngen_R11_K11_CHRONPANC	25.8921
rs112416906	6	41230174	A	G	0.0161524	-0.448349	0.100538	8.2158e-06	finngen_R11_K11_CHRONPANC	401805	Chronic pancreatitis || id:finngen_R11_K11_CHRONPANC	19.8871
rs6453912	6	76549401	T	C	0.493332	0.126547	0.0222027	1.20072e-08	finngen_R11_K11_CHRONPANC	401805	Chronic pancreatitis || id:finngen_R11_K11_CHRONPANC	32.4857
rs285619	6	90344476	A	G	0.704858	0.113661	0.02448	3.43384e-06	finngen_R11_K11_CHRONPANC	401805	Chronic pancreatitis || id:finngen_R11_K11_CHRONPANC	21.5576
rs117528119	6	134210267	C	T	0.032005	0.266892	0.0587932	5.63884e-06	finngen_R11_K11_CHRONPANC	401805	Chronic pancreatitis || id:finngen_R11_K11_CHRONPANC	20.6071
rs9689438	6	148538997	T	C	0.339886	-0.108341	0.0238341	5.47722e-06	finngen_R11_K11_CHRONPANC	401805	Chronic pancreatitis || id:finngen_R11_K11_CHRONPANC	20.6628
rs4236384	7	5316217	T	C	0.873696	-0.14886	0.0319295	3.12946e-06	finngen_R11_K11_CHRONPANC	401805	Chronic pancreatitis || id:finngen_R11_K11_CHRONPANC	21.7356
rs10253923	7	53272674	C	T	0.496738	-0.117905	0.0219491	7.79776e-08	finngen_R11_K11_CHRONPANC	401805	Chronic pancreatitis || id:finngen_R11_K11_CHRONPANC	28.8557
rs117897399	7	117209210	C	G	0.00243012	0.801501	0.177074	6.00109e-06	finngen_R11_K11_CHRONPANC	401805	Chronic pancreatitis || id:finngen_R11_K11_CHRONPANC	20.488
rs150176211	7	142780235	A	G	0.0247452	-0.610719	0.0847875	5.89251e-13	finngen_R11_K11_CHRONPANC	401805	Chronic pancreatitis || id:finngen_R11_K11_CHRONPANC	51.8823
rs4252530	7	142932685	C	T	0.0449354	0.279455	0.0489749	1.15598e-08	finngen_R11_K11_CHRONPANC	401805	Chronic pancreatitis || id:finngen_R11_K11_CHRONPANC	32.5594
rs7043518	9	81549578	G	A	0.424698	0.100916	0.0221422	5.17404e-06	finngen_R11_K11_CHRONPANC	401805	Chronic pancreatitis || id:finngen_R11_K11_CHRONPANC	20.772
rs72781095	10	7813124	T	C	0.0118062	0.443462	0.0907207	1.01756e-06	finngen_R11_K11_CHRONPANC	401805	Chronic pancreatitis || id:finngen_R11_K11_CHRONPANC	23.8946
rs11009338	10	33317378	T	A	0.305916	0.110089	0.0236229	3.15791e-06	finngen_R11_K11_CHRONPANC	401805	Chronic pancreatitis || id:finngen_R11_K11_CHRONPANC	21.7181
rs4980401	11	1902717	T	A	0.158242	-0.150048	0.0314539	1.8384e-06	finngen_R11_K11_CHRONPANC	401805	Chronic pancreatitis || id:finngen_R11_K11_CHRONPANC	22.7568
rs2408527	13	51821001	C	T	0.0245016	0.307158	0.0652867	2.54173e-06	finngen_R11_K11_CHRONPANC	401805	Chronic pancreatitis || id:finngen_R11_K11_CHRONPANC	22.1347
rs1215469	13	80133273	C	A	0.825742	-0.1256	0.0283099	9.13861e-06	finngen_R11_K11_CHRONPANC	401805	Chronic pancreatitis || id:finngen_R11_K11_CHRONPANC	19.6835
rs1018345	14	21727936	A	G	0.686377	0.108284	0.0239389	6.08653e-06	finngen_R11_K11_CHRONPANC	401805	Chronic pancreatitis || id:finngen_R11_K11_CHRONPANC	20.4607
rs11626001	14	105296300	A	G	0.364463	0.11143	0.0227581	9.76607e-07	finngen_R11_K11_CHRONPANC	401805	Chronic pancreatitis || id:finngen_R11_K11_CHRONPANC	23.9735
rs8045177	16	58678134	C	T	0.372082	-0.10172	0.02286	8.59845e-06	finngen_R11_K11_CHRONPANC	401805	Chronic pancreatitis || id:finngen_R11_K11_CHRONPANC	19.7998
rs6501457	17	71213111	T	C	0.723625	-0.124672	0.0241397	2.40946e-07	finngen_R11_K11_CHRONPANC	401805	Chronic pancreatitis || id:finngen_R11_K11_CHRONPANC	26.6731
rs8088249	18	3410906	G	T	0.527167	0.103686	0.0224733	3.95467e-06	finngen_R11_K11_CHRONPANC	401805	Chronic pancreatitis || id:finngen_R11_K11_CHRONPANC	21.2866
rs79029596	18	36307167	A	T	0.0528448	0.236165	0.0458476	2.58976e-07	finngen_R11_K11_CHRONPANC	401805	Chronic pancreatitis || id:finngen_R11_K11_CHRONPANC	26.5337
rs72883660	18	37303171	C	T	0.210978	0.117473	0.0263369	8.1805e-06	finngen_R11_K11_CHRONPANC	401805	Chronic pancreatitis || id:finngen_R11_K11_CHRONPANC	19.8951
rs73204439	21	17732296	C	T	0.0119666	0.445208	0.094258	2.3206e-06	finngen_R11_K11_CHRONPANC	401805	Chronic pancreatitis || id:finngen_R11_K11_CHRONPANC	22.3095
rs143374617	1	4267464	T	C	0.0370423	0.427755	0.0960467	8.44345e-06	finngen_R11_ALCOPANCACU	453733	Alcohol-induced acute pancreatitis || id:finngen_R11_ALCOPANCACU	19.8347
rs115901686	2	143141549	A	G	0.0297977	0.494987	0.10727	3.94203e-06	finngen_R11_ALCOPANCACU	453733	Alcohol-induced acute pancreatitis || id:finngen_R11_ALCOPANCACU	21.2927
rs147587241	2	239192566	T	C	0.0241957	0.551423	0.112165	8.82531e-07	finngen_R11_ALCOPANCACU	453733	Alcohol-induced acute pancreatitis || id:finngen_R11_ALCOPANCACU	24.1688
rs992451	4	136700155	T	C	0.0414525	0.434716	0.091745	2.15516e-06	finngen_R11_ALCOPANCACU	453733	Alcohol-induced acute pancreatitis || id:finngen_R11_ALCOPANCACU	22.4516
rs2388733	5	34579561	G	T	0.300978	-0.208177	0.0464564	7.42472e-06	finngen_R11_ALCOPANCACU	453733	Alcohol-induced acute pancreatitis || id:finngen_R11_ALCOPANCACU	20.0805
rs147839099	5	147654455	G	A	0.0485056	0.388967	0.0869045	7.61272e-06	finngen_R11_ALCOPANCACU	453733	Alcohol-induced acute pancreatitis || id:finngen_R11_ALCOPANCACU	20.0328
rs559363229	5	147805265	T	C	0.0163832	0.968624	0.118615	3.18566e-16	finngen_R11_ALCOPANCACU	453733	Alcohol-induced acute pancreatitis || id:finngen_R11_ALCOPANCACU	66.6855
rs191041365	5	147887437	T	C	0.0225357	0.652468	0.112282	6.21012e-09	finngen_R11_ALCOPANCACU	453733	Alcohol-induced acute pancreatitis || id:finngen_R11_ALCOPANCACU	33.7674
rs2760157	6	24578044	A	G	0.247904	-0.221534	0.0498143	8.70042e-06	finngen_R11_ALCOPANCACU	453733	Alcohol-induced acute pancreatitis || id:finngen_R11_ALCOPANCACU	19.7776
rs1326172	6	76031992	T	C	0.644018	-0.191013	0.0426271	7.42848e-06	finngen_R11_ALCOPANCACU	453733	Alcohol-induced acute pancreatitis || id:finngen_R11_ALCOPANCACU	20.0796
rs62438202	7	11486141	C	T	0.0201671	0.560561	0.121028	3.62761e-06	finngen_R11_ALCOPANCACU	453733	Alcohol-induced acute pancreatitis || id:finngen_R11_ALCOPANCACU	21.4523
rs35582256	7	94012348	A	G	0.471293	-0.186573	0.0417703	7.94603e-06	finngen_R11_ALCOPANCACU	453733	Alcohol-induced acute pancreatitis || id:finngen_R11_ALCOPANCACU	19.9509
rs4987704	7	142874551	A	G	0.105962	0.381026	0.061627	6.29869e-10	finngen_R11_ALCOPANCACU	453733	Alcohol-induced acute pancreatitis || id:finngen_R11_ALCOPANCACU	38.2267
rs41304611	10	45446055	G	A	0.00927027	0.777156	0.170481	5.1492e-06	finngen_R11_ALCOPANCACU	453733	Alcohol-induced acute pancreatitis || id:finngen_R11_ALCOPANCACU	20.7809
rs2417233	12	12772145	G	A	0.22534	-0.232178	0.0518656	7.58665e-06	finngen_R11_ALCOPANCACU	453733	Alcohol-induced acute pancreatitis || id:finngen_R11_ALCOPANCACU	20.0393
rs75649817	12	30044861	T	C	0.110145	0.292122	0.0622509	2.69681e-06	finngen_R11_ALCOPANCACU	453733	Alcohol-induced acute pancreatitis || id:finngen_R11_ALCOPANCACU	22.021
rs1975647	12	41647831	A	G	0.210177	0.227164	0.0489462	3.46577e-06	finngen_R11_ALCOPANCACU	453733	Alcohol-induced acute pancreatitis || id:finngen_R11_ALCOPANCACU	21.5398
rs2406426	12	41890461	T	G	0.852165	0.295435	0.0636072	3.40604e-06	finngen_R11_ALCOPANCACU	453733	Alcohol-induced acute pancreatitis || id:finngen_R11_ALCOPANCACU	21.573
rs79973693	12	127093025	G	C	0.0348635	-0.614241	0.138423	9.10458e-06	finngen_R11_ALCOPANCACU	453733	Alcohol-induced acute pancreatitis || id:finngen_R11_ALCOPANCACU	19.6907
rs4243110	16	75218628	T	C	0.518109	0.209181	0.041693	5.24361e-07	finngen_R11_ALCOPANCACU	453733	Alcohol-induced acute pancreatitis || id:finngen_R11_ALCOPANCACU	25.172
rs4794563	17	55304524	A	G	0.401833	-0.202667	0.0429435	2.36559e-06	finngen_R11_ALCOPANCACU	453733	Alcohol-induced acute pancreatitis || id:finngen_R11_ALCOPANCACU	22.2726
rs6133893	20	10393731	T	A	0.0258079	0.51261	0.112719	5.42413e-06	finngen_R11_ALCOPANCACU	453733	Alcohol-induced acute pancreatitis || id:finngen_R11_ALCOPANCACU	20.6814
rs71331621	21	24192009	G	A	0.0316521	0.469545	0.104609	7.16985e-06	finngen_R11_ALCOPANCACU	453733	Alcohol-induced acute pancreatitis || id:finngen_R11_ALCOPANCACU	20.1473
rs6000464	22	36880388	T	C	0.0574791	-0.466635	0.101582	4.35472e-06	finngen_R11_ALCOPANCACU	453733	Alcohol-induced acute pancreatitis || id:finngen_R11_ALCOPANCACU	21.1019
rs116940895	22	48007144	T	C	0.0175415	-0.95753	0.207782	4.05901e-06	finngen_R11_ALCOPANCACU	453733	Alcohol-induced acute pancreatitis || id:finngen_R11_ALCOPANCACU	21.2368
rs916418	22	49775557	A	G	0.0196102	-0.957572	0.20178	2.07864e-06	finngen_R11_ALCOPANCACU	453733	Alcohol-induced acute pancreatitis || id:finngen_R11_ALCOPANCACU	22.5209
rs10754889	1	15431170	A	G	0.280496	-0.185645	0.0348955	1.03746e-07	finngen_R11_ALCOPANCCHRON	453733	Alcohol-induced chronic pancreatitis || id:finngen_R11_ALCOPANCCHRON	28.3027
rs2789441	1	164762942	A	G	0.479481	-0.144704	0.0305712	2.20846e-06	finngen_R11_ALCOPANCCHRON	453733	Alcohol-induced chronic pancreatitis || id:finngen_R11_ALCOPANCCHRON	22.4045
rs139073468	2	58172697	T	C	0.0134701	0.505264	0.111083	5.40281e-06	finngen_R11_ALCOPANCCHRON	453733	Alcohol-induced chronic pancreatitis || id:finngen_R11_ALCOPANCCHRON	20.6891
rs2160104	2	59861358	G	A	0.518783	-0.139309	0.030458	4.78906e-06	finngen_R11_ALCOPANCCHRON	453733	Alcohol-induced chronic pancreatitis || id:finngen_R11_ALCOPANCCHRON	20.9197
rs1376621	2	79423113	G	A	0.55476	-0.138237	0.0305042	5.85033e-06	finngen_R11_ALCOPANCCHRON	453733	Alcohol-induced chronic pancreatitis || id:finngen_R11_ALCOPANCCHRON	20.5366
rs56242998	3	149496693	A	G	0.349252	0.144728	0.0314137	4.08216e-06	finngen_R11_ALCOPANCCHRON	453733	Alcohol-induced chronic pancreatitis || id:finngen_R11_ALCOPANCCHRON	21.2259
rs13111541	4	39486853	T	C	0.514133	-0.136865	0.0305117	7.26942e-06	finngen_R11_ALCOPANCCHRON	453733	Alcohol-induced chronic pancreatitis || id:finngen_R11_ALCOPANCCHRON	20.1211
rs894585	4	142620241	C	A	0.127294	-0.235878	0.0482776	1.02975e-06	finngen_R11_ALCOPANCCHRON	453733	Alcohol-induced chronic pancreatitis || id:finngen_R11_ALCOPANCCHRON	23.8717
rs6889575	5	77186515	A	G	0.472307	0.141668	0.0303748	3.10106e-06	finngen_R11_ALCOPANCCHRON	453733	Alcohol-induced chronic pancreatitis || id:finngen_R11_ALCOPANCCHRON	21.7529
rs147839099	5	147654455	G	A	0.0485056	0.408479	0.0638042	1.53275e-10	finngen_R11_ALCOPANCCHRON	453733	Alcohol-induced chronic pancreatitis || id:finngen_R11_ALCOPANCCHRON	40.9865
rs559363229	5	147805265	T	C	0.0163832	0.961341	0.0870289	2.28613e-28	finngen_R11_ALCOPANCCHRON	453733	Alcohol-induced chronic pancreatitis || id:finngen_R11_ALCOPANCCHRON	122.019
rs191041365	5	147887437	T	C	0.0225357	0.676546	0.0811816	7.83249e-17	finngen_R11_ALCOPANCCHRON	453733	Alcohol-induced chronic pancreatitis || id:finngen_R11_ALCOPANCCHRON	69.4512
rs9638040	6	3574344	C	T	0.0633895	0.259352	0.0576299	6.78578e-06	finngen_R11_ALCOPANCCHRON	453733	Alcohol-induced chronic pancreatitis || id:finngen_R11_ALCOPANCCHRON	20.2527
rs1794269	6	32706117	T	C	0.510138	-0.140674	0.0304101	3.72984e-06	finngen_R11_ALCOPANCCHRON	453733	Alcohol-induced chronic pancreatitis || id:finngen_R11_ALCOPANCCHRON	21.3989
rs55767234	6	33901791	G	A	0.0477194	-0.455308	0.0810926	1.96934e-08	finngen_R11_ALCOPANCCHRON	453733	Alcohol-induced chronic pancreatitis || id:finngen_R11_ALCOPANCCHRON	31.5245
rs2115563	6	53357184	G	A	0.237644	-0.166915	0.0375486	8.77688e-06	finngen_R11_ALCOPANCCHRON	453733	Alcohol-induced chronic pancreatitis || id:finngen_R11_ALCOPANCCHRON	19.7607
rs2505002	6	76361415	C	A	0.538863	-0.152912	0.0304313	5.03883e-07	finngen_R11_ALCOPANCCHRON	453733	Alcohol-induced chronic pancreatitis || id:finngen_R11_ALCOPANCCHRON	25.2489
rs76234930	6	99134620	A	G	0.00371681	0.860025	0.189864	5.90677e-06	finngen_R11_ALCOPANCCHRON	453733	Alcohol-induced chronic pancreatitis || id:finngen_R11_ALCOPANCCHRON	20.5181
rs116887927	7	142701560	G	A	0.00946207	-1.05047	0.229881	4.8863e-06	finngen_R11_ALCOPANCCHRON	453733	Alcohol-induced chronic pancreatitis || id:finngen_R11_ALCOPANCCHRON	20.8815
rs150176211	7	142780235	A	G	0.0244802	-1.04455	0.12982	8.54083e-16	finngen_R11_ALCOPANCCHRON	453733	Alcohol-induced chronic pancreatitis || id:finngen_R11_ALCOPANCCHRON	64.7404
rs8176063	7	142946783	T	C	0.0350539	-0.435907	0.0962241	5.89481e-06	finngen_R11_ALCOPANCCHRON	453733	Alcohol-induced chronic pancreatitis || id:finngen_R11_ALCOPANCCHRON	20.522
rs77940133	7	142967579	C	G	0.0354777	0.449055	0.0707507	2.19538e-10	finngen_R11_ALCOPANCCHRON	453733	Alcohol-induced chronic pancreatitis || id:finngen_R11_ALCOPANCCHRON	40.2845
rs116969543	8	98079093	C	T	0.026835	0.404496	0.0830065	1.0988e-06	finngen_R11_ALCOPANCCHRON	453733	Alcohol-induced chronic pancreatitis || id:finngen_R11_ALCOPANCCHRON	23.7468
rs113448088	12	84680965	G	A	0.223369	0.17189	0.0359666	1.76035e-06	finngen_R11_ALCOPANCCHRON	453733	Alcohol-induced chronic pancreatitis || id:finngen_R11_ALCOPANCCHRON	22.8403
rs61937751	12	117800412	G	A	0.00789092	0.654887	0.140812	3.30659e-06	finngen_R11_ALCOPANCCHRON	453733	Alcohol-induced chronic pancreatitis || id:finngen_R11_ALCOPANCCHRON	21.6298
rs9565546	13	80136819	T	A	0.295707	-0.158696	0.0340462	3.14376e-06	finngen_R11_ALCOPANCCHRON	453733	Alcohol-induced chronic pancreatitis || id:finngen_R11_ALCOPANCCHRON	21.7267
rs79755558	15	58666227	C	A	0.0240521	-0.588606	0.120539	1.04429e-06	finngen_R11_ALCOPANCCHRON	453733	Alcohol-induced chronic pancreatitis || id:finngen_R11_ALCOPANCCHRON	23.8448
rs4888362	16	75234347	C	T	0.892404	0.280891	0.0537639	1.74594e-07	finngen_R11_ALCOPANCCHRON	453733	Alcohol-induced chronic pancreatitis || id:finngen_R11_ALCOPANCCHRON	27.2957
rs76742893	17	54026206	C	T	0.0107485	0.594408	0.12883	3.95221e-06	finngen_R11_ALCOPANCCHRON	453733	Alcohol-induced chronic pancreatitis || id:finngen_R11_ALCOPANCCHRON	21.288
rs7214488	17	71194833	A	T	0.743308	-0.190333	0.0338468	1.87275e-08	finngen_R11_ALCOPANCCHRON	453733	Alcohol-induced chronic pancreatitis || id:finngen_R11_ALCOPANCCHRON	31.6223
rs275872	18	24272771	C	T	0.614395	-0.142321	0.0312242	5.16333e-06	finngen_R11_ALCOPANCCHRON	453733	Alcohol-induced chronic pancreatitis || id:finngen_R11_ALCOPANCCHRON	20.7757
rs79029596	18	36307167	A	T	0.0527474	0.27648	0.0623633	9.27662e-06	finngen_R11_ALCOPANCCHRON	453733	Alcohol-induced chronic pancreatitis || id:finngen_R11_ALCOPANCCHRON	19.6548
rs62081513	18	52251373	G	C	0.0489351	-0.35636	0.0780949	5.03883e-06	finngen_R11_ALCOPANCCHRON	453733	Alcohol-induced chronic pancreatitis || id:finngen_R11_ALCOPANCCHRON	20.8225
rs143752336	18	54070474	A	T	0.00991893	-0.886761	0.200093	9.34738e-06	finngen_R11_ALCOPANCCHRON	453733	Alcohol-induced chronic pancreatitis || id:finngen_R11_ALCOPANCCHRON	19.6404
rs41311141	22	32484019	G	A	0.0791154	0.238607	0.0522826	5.02389e-06	finngen_R11_ALCOPANCCHRON	453733	Alcohol-induced chronic pancreatitis || id:finngen_R11_ALCOPANCCHRON	20.8282
rs182411002	1	87221272	A	G	0.0125909	-0.83324	0.187941	9.27065e-06	finngen_R11_C3_PANCREAS_EXALLC	347110	Malignant neoplasm of pancreas (controls excluding all cancers) || id:finngen_R11_C3_PANCREAS_EXALLC	19.6561
rs2816941	1	200021651	G	A	0.192372	0.206554	0.0386737	9.24677e-08	finngen_R11_C3_PANCREAS_EXALLC	347110	Malignant neoplasm of pancreas (controls excluding all cancers) || id:finngen_R11_C3_PANCREAS_EXALLC	28.5257
rs143357487	2	73982953	T	G	0.00536155	0.757176	0.166596	5.49376e-06	finngen_R11_C3_PANCREAS_EXALLC	347110	Malignant neoplasm of pancreas (controls excluding all cancers) || id:finngen_R11_C3_PANCREAS_EXALLC	20.6569
rs31490	5	1344343	A	G	0.478826	0.233926	0.0316339	1.41645e-13	finngen_R11_C3_PANCREAS_EXALLC	347110	Malignant neoplasm of pancreas (controls excluding all cancers) || id:finngen_R11_C3_PANCREAS_EXALLC	54.6829
rs138091244	5	32669835	A	G	0.0095619	0.597262	0.134947	9.60395e-06	finngen_R11_C3_PANCREAS_EXALLC	347110	Malignant neoplasm of pancreas (controls excluding all cancers) || id:finngen_R11_C3_PANCREAS_EXALLC	19.5886
rs79974920	5	103930314	T	G	0.0571943	-0.338397	0.0753533	7.09561e-06	finngen_R11_C3_PANCREAS_EXALLC	347110	Malignant neoplasm of pancreas (controls excluding all cancers) || id:finngen_R11_C3_PANCREAS_EXALLC	20.1673
rs11756035	6	18843579	C	G	0.0834051	-0.287544	0.0634461	5.83996e-06	finngen_R11_C3_PANCREAS_EXALLC	347110	Malignant neoplasm of pancreas (controls excluding all cancers) || id:finngen_R11_C3_PANCREAS_EXALLC	20.5399
rs137894764	6	90691513	T	C	0.011888	0.594514	0.125746	2.26872e-06	finngen_R11_C3_PANCREAS_EXALLC	347110	Malignant neoplasm of pancreas (controls excluding all cancers) || id:finngen_R11_C3_PANCREAS_EXALLC	22.353
rs147525384	7	304468	G	A	0.0539612	0.325703	0.0647845	4.96958e-07	finngen_R11_C3_PANCREAS_EXALLC	347110	Malignant neoplasm of pancreas (controls excluding all cancers) || id:finngen_R11_C3_PANCREAS_EXALLC	25.2756
rs12700832	7	27666308	G	A	0.415336	-0.151003	0.0324611	3.29033e-06	finngen_R11_C3_PANCREAS_EXALLC	347110	Malignant neoplasm of pancreas (controls excluding all cancers) || id:finngen_R11_C3_PANCREAS_EXALLC	21.6394
rs10983569	9	117186852	T	C	0.038431	-0.412736	0.0932176	9.52577e-06	finngen_R11_C3_PANCREAS_EXALLC	347110	Malignant neoplasm of pancreas (controls excluding all cancers) || id:finngen_R11_C3_PANCREAS_EXALLC	19.6042
rs576123	9	133268896	T	C	0.562614	-0.224876	0.0316944	1.29211e-12	finngen_R11_C3_PANCREAS_EXALLC	347110	Malignant neoplasm of pancreas (controls excluding all cancers) || id:finngen_R11_C3_PANCREAS_EXALLC	50.3409
rs62577594	9	135615223	G	C	0.0700099	-0.313626	0.0682863	4.37311e-06	finngen_R11_C3_PANCREAS_EXALLC	347110	Malignant neoplasm of pancreas (controls excluding all cancers) || id:finngen_R11_C3_PANCREAS_EXALLC	21.0939
rs75266647	10	30486859	A	G	0.0376397	-0.449167	0.0971255	3.7531e-06	finngen_R11_C3_PANCREAS_EXALLC	347110	Malignant neoplasm of pancreas (controls excluding all cancers) || id:finngen_R11_C3_PANCREAS_EXALLC	21.387
rs11193644	10	107730066	A	G	0.532533	0.150686	0.0321233	2.72045e-06	finngen_R11_C3_PANCREAS_EXALLC	347110	Malignant neoplasm of pancreas (controls excluding all cancers) || id:finngen_R11_C3_PANCREAS_EXALLC	22.0042
rs4536195	11	12805685	G	A	0.356097	-0.15244	0.0336842	6.02324e-06	finngen_R11_C3_PANCREAS_EXALLC	347110	Malignant neoplasm of pancreas (controls excluding all cancers) || id:finngen_R11_C3_PANCREAS_EXALLC	20.4807
rs524386	11	64817487	C	T	0.111833	0.219833	0.0495362	9.08699e-06	finngen_R11_C3_PANCREAS_EXALLC	347110	Malignant neoplasm of pancreas (controls excluding all cancers) || id:finngen_R11_C3_PANCREAS_EXALLC	19.6943
rs141675965	12	45498541	G	T	0.0132217	0.576322	0.119449	1.40123e-06	finngen_R11_C3_PANCREAS_EXALLC	347110	Malignant neoplasm of pancreas (controls excluding all cancers) || id:finngen_R11_C3_PANCREAS_EXALLC	23.2791
rs9573166	13	73351949	A	G	0.625344	-0.172165	0.0325502	1.22851e-07	finngen_R11_C3_PANCREAS_EXALLC	347110	Malignant neoplasm of pancreas (controls excluding all cancers) || id:finngen_R11_C3_PANCREAS_EXALLC	27.9758
rs1572319	13	101424487	G	A	0.0543997	0.296257	0.0654646	6.02657e-06	finngen_R11_C3_PANCREAS_EXALLC	347110	Malignant neoplasm of pancreas (controls excluding all cancers) || id:finngen_R11_C3_PANCREAS_EXALLC	20.4797
rs10162511	14	62763533	C	A	0.371225	-0.160826	0.0334453	1.51957e-06	finngen_R11_C3_PANCREAS_EXALLC	347110	Malignant neoplasm of pancreas (controls excluding all cancers) || id:finngen_R11_C3_PANCREAS_EXALLC	23.1229
rs62031484	16	49956552	A	T	0.206393	-0.189169	0.0411789	4.35151e-06	finngen_R11_C3_PANCREAS_EXALLC	347110	Malignant neoplasm of pancreas (controls excluding all cancers) || id:finngen_R11_C3_PANCREAS_EXALLC	21.1033
rs7204452	16	75184278	C	A	0.220921	-0.222249	0.0403227	3.55296e-08	finngen_R11_C3_PANCREAS_EXALLC	347110	Malignant neoplasm of pancreas (controls excluding all cancers) || id:finngen_R11_C3_PANCREAS_EXALLC	30.3795
rs184012650	17	960922	G	C	0.0300633	0.386148	0.0850084	5.56007e-06	finngen_R11_C3_PANCREAS_EXALLC	347110	Malignant neoplasm of pancreas (controls excluding all cancers) || id:finngen_R11_C3_PANCREAS_EXALLC	20.634
rs535467233	18	54065683	G	T	0.0410334	0.32756	0.07299	7.19863e-06	finngen_R11_C3_PANCREAS_EXALLC	347110	Malignant neoplasm of pancreas (controls excluding all cancers) || id:finngen_R11_C3_PANCREAS_EXALLC	20.1398
rs139497936	22	27103163	C	T	0.0172051	-0.745249	0.15138	8.52119e-07	finngen_R11_C3_PANCREAS_EXALLC	347110	Malignant neoplasm of pancreas (controls excluding all cancers) || id:finngen_R11_C3_PANCREAS_EXALLC	24.2363
rs549696753	22	33113879	C	T	0.0241688	-0.539231	0.121509	9.0895e-06	finngen_R11_C3_PANCREAS_EXALLC	347110	Malignant neoplasm of pancreas (controls excluding all cancers) || id:finngen_R11_C3_PANCREAS_EXALLC	19.6939
