# Supplementary material for: Genetically predicted causal link between the plasma lipidome and pancreatic diseases: a bidirectional Mendelian randomization study
Source: Front Nutr. 2025 Jan 15;11:1466509. doi: 10.3389/fnut.2024.1466509 (PMC11774697; doi:10.3389/fnut.2024.1466509)
Supplement: Supplementary file 10 [file Table_10.xlsx]

## Sheet: Table S10
Table S10 The potential associations between plasma lipidome and the risk of acute pancreatitis and chronic pancreatitis for UK Biobank
exposure	outcome	method	nsnp	beta	se	pval	lo_ci	up_ci	or	or_lci95	or_uci95	egger_intercept	P(intercept)	Q	Q_df	P(Cochran’s)
Sterol ester (27:1/17:0) levels || id:GCST90277242	Diagnoses - main ICD10: K85 Acute pancreatitis || id:ukb-r2-K85	Inverse variance weighted	27	-0.000871068	0.000347843	0.0122731	-0.00155284	-0.000189294	0.999129	0.998448	0.999811	7.52222e-05	0.486511	26.6987	26	0.42526
Sterol ester (27:1/17:0) levels || id:GCST90277242	Diagnoses - main ICD10: K85 Acute pancreatitis || id:ukb-r2-K85	Weighted median	27	-0.000804623	0.000489786	0.100423	-0.0017646	0.000155358	0.999196	0.998237	1.00016
Sterol ester (27:1/17:0) levels || id:GCST90277242	Diagnoses - main ICD10: K85 Acute pancreatitis || id:ukb-r2-K85	MR Egger	27	-0.00142278	0.000856427	0.109146	-0.00310137	0.000255822	0.998578	0.996903	1.00026
Sterol ester (27:1/17:0) levels || id:GCST90277242	Diagnoses - main ICD10: K85 Acute pancreatitis || id:ukb-r2-K85	Weighted mode	27	-0.000540895	0.000929079	0.565457	-0.00236189	0.0012801	0.999459	0.997641	1.00128
Sterol ester (27:1/17:0) levels || id:GCST90277242	Diagnoses - main ICD10: K85 Acute pancreatitis || id:ukb-r2-K85	Simple mode	27	-0.000463317	0.00095683	0.632283	-0.0023387	0.00141207	0.999537	0.997664	1.00141
Sterol ester (27:1/17:0) levels || id:GCST90277242	Diagnoses - main ICD10: K85 Acute pancreatitis || id:ukb-r2-K85	Bayesian Weighted Mendelian Randomization	27	-0.000922644	0.00038276	0.0159305	-0.00167285	-0.000172435	0.999078	0.998329	0.999828
Sterol ester (27:1/18:1) levels || id:GCST90277245	Diagnoses - main ICD10: K85 Acute pancreatitis || id:ukb-r2-K85	Inverse variance weighted	29	-0.000708481	0.000296963	0.0170439	-0.00129053	-0.000126434	0.999292	0.99871	0.999874	7.10898e-05	0.392059	16.3851	28	0.959768
Sterol ester (27:1/18:1) levels || id:GCST90277245	Diagnoses - main ICD10: K85 Acute pancreatitis || id:ukb-r2-K85	Weighted median	29	-0.000817742	0.000426698	0.0553086	-0.00165407	1.85853e-05	0.999183	0.998347	1.00002
Sterol ester (27:1/18:1) levels || id:GCST90277245	Diagnoses - main ICD10: K85 Acute pancreatitis || id:ukb-r2-K85	MR Egger	29	-0.00115606	0.0005941	0.0621447	-0.00232049	8.37686e-06	0.998845	0.997682	1.00001
Sterol ester (27:1/18:1) levels || id:GCST90277245	Diagnoses - main ICD10: K85 Acute pancreatitis || id:ukb-r2-K85	Weighted mode	29	-0.000927039	0.000684762	0.186624	-0.00226917	0.000415094	0.999073	0.997733	1.00042
Sterol ester (27:1/18:1) levels || id:GCST90277245	Diagnoses - main ICD10: K85 Acute pancreatitis || id:ukb-r2-K85	Simple mode	29	-0.000562129	0.000828571	0.503067	-0.00218613	0.00106187	0.999438	0.997816	1.00106
Sterol ester (27:1/18:1) levels || id:GCST90277245	Diagnoses - main ICD10: K85 Acute pancreatitis || id:ukb-r2-K85	Bayesian Weighted Mendelian Randomization	29	-0.000723846	0.000310246	0.0196411	-0.00133193	-0.000115764	0.999276	0.998669	0.999884
Diacylglycerol (16:0_18:2) levels || id:GCST90277259	Diagnoses - main ICD10: K85 Acute pancreatitis || id:ukb-r2-K85	Inverse variance weighted	28	-0.000586591	0.000276199	0.0336874	-0.00112794	-4.52398e-05	0.999414	0.998873	0.999955	-8.0969e-05	0.321052	21.423	27	0.766087
Diacylglycerol (16:0_18:2) levels || id:GCST90277259	Diagnoses - main ICD10: K85 Acute pancreatitis || id:ukb-r2-K85	Weighted median	28	-0.00058541	0.000401877	0.145203	-0.00137309	0.00020227	0.999415	0.998628	1.0002
Diacylglycerol (16:0_18:2) levels || id:GCST90277259	Diagnoses - main ICD10: K85 Acute pancreatitis || id:ukb-r2-K85	MR Egger	28	-9.50639e-05	0.000558907	0.866257	-0.00119052	0.00100039	0.999905	0.99881	1.001
Diacylglycerol (16:0_18:2) levels || id:GCST90277259	Diagnoses - main ICD10: K85 Acute pancreatitis || id:ukb-r2-K85	Weighted mode	28	-0.000275544	0.000815769	0.738147	-0.00187445	0.00132336	0.999724	0.998127	1.00132
Diacylglycerol (16:0_18:2) levels || id:GCST90277259	Diagnoses - main ICD10: K85 Acute pancreatitis || id:ukb-r2-K85	Simple mode	28	-0.000326511	0.000809029	0.689697	-0.00191221	0.00125919	0.999674	0.99809	1.00126
Diacylglycerol (16:0_18:2) levels || id:GCST90277259	Diagnoses - main ICD10: K85 Acute pancreatitis || id:ukb-r2-K85	Bayesian Weighted Mendelian Randomization	28	-0.000674722	0.000295434	0.0223812	-0.00125377	-9.5672e-05	0.999326	0.998747	0.999904
Phosphatidylcholine (17:0_20:4) levels || id:GCST90277298	Diagnoses - main ICD10: K85 Acute pancreatitis || id:ukb-r2-K85	Inverse variance weighted	29	-0.000480649	0.000231366	0.0377608	-0.000934126	-2.7172e-05	0.999519	0.999066	0.999973	-3.19691e-06	0.959049	32.4304	28	0.257351
Phosphatidylcholine (17:0_20:4) levels || id:GCST90277298	Diagnoses - main ICD10: K85 Acute pancreatitis || id:ukb-r2-K85	Weighted median	29	-0.00033044	0.000281042	0.239689	-0.000881282	0.000220403	0.99967	0.999119	1.00022
Phosphatidylcholine (17:0_20:4) levels || id:GCST90277298	Diagnoses - main ICD10: K85 Acute pancreatitis || id:ukb-r2-K85	MR Egger	29	-0.00046639	0.000362233	0.208833	-0.00117637	0.000243586	0.999534	0.998824	1.00024
Phosphatidylcholine (17:0_20:4) levels || id:GCST90277298	Diagnoses - main ICD10: K85 Acute pancreatitis || id:ukb-r2-K85	Weighted mode	29	-0.000320687	0.000264541	0.23555	-0.000839187	0.000197813	0.999679	0.999161	1.0002
Phosphatidylcholine (17:0_20:4) levels || id:GCST90277298	Diagnoses - main ICD10: K85 Acute pancreatitis || id:ukb-r2-K85	Simple mode	29	-0.000101707	0.000743025	0.892103	-0.00155804	0.00135462	0.999898	0.998443	1.00136
Phosphatidylcholine (17:0_20:4) levels || id:GCST90277298	Diagnoses - main ICD10: K85 Acute pancreatitis || id:ukb-r2-K85	Bayesian Weighted Mendelian Randomization	29	-0.000496062	0.000243267	0.0414337	-0.000972866	-1.92579e-05	0.999504	0.999028	0.999981
Phosphatidylcholine (18:1_18:3) levels || id:GCST90277310	Diagnoses - main ICD10: K85 Acute pancreatitis || id:ukb-r2-K85	Inverse variance weighted	16	-0.000851091	0.000417101	0.0413013	-0.00166861	-3.35733e-05	0.999149	0.998333	0.999966	-4.39401e-05	0.676961	12.9291	15	0.607774
Phosphatidylcholine (18:1_18:3) levels || id:GCST90277310	Diagnoses - main ICD10: K85 Acute pancreatitis || id:ukb-r2-K85	Weighted median	16	-0.000893865	0.000565623	0.114034	-0.00200249	0.000214756	0.999107	0.998	1.00021
Phosphatidylcholine (18:1_18:3) levels || id:GCST90277310	Diagnoses - main ICD10: K85 Acute pancreatitis || id:ukb-r2-K85	MR Egger	16	-0.000545135	0.000831308	0.522612	-0.0021745	0.00108423	0.999455	0.997828	1.00108
Phosphatidylcholine (18:1_18:3) levels || id:GCST90277310	Diagnoses - main ICD10: K85 Acute pancreatitis || id:ukb-r2-K85	Weighted mode	16	-0.00117116	0.000881591	0.203884	-0.00289908	0.000556759	0.99883	0.997105	1.00056
Phosphatidylcholine (18:1_18:3) levels || id:GCST90277310	Diagnoses - main ICD10: K85 Acute pancreatitis || id:ukb-r2-K85	Simple mode	16	-0.001018	0.00104592	0.345837	-0.003068	0.001032	0.998983	0.996937	1.00103
Phosphatidylcholine (18:1_18:3) levels || id:GCST90277310	Diagnoses - main ICD10: K85 Acute pancreatitis || id:ukb-r2-K85	Bayesian Weighted Mendelian Randomization	16	-0.000907836	0.000455018	0.0460247	-0.00179967	-1.60016e-05	0.999093	0.998202	0.999984
Phosphatidylcholine (18:1_20:2) levels || id:GCST90277311	Diagnoses - main ICD10: K85 Acute pancreatitis || id:ukb-r2-K85	Inverse variance weighted	22	0.000538951	0.000237906	0.0234883	7.26557e-05	0.00100525	1.00054	1.00007	1.00101	-2.15416e-05	0.817258	21.6112	21	0.422202
Phosphatidylcholine (18:1_20:2) levels || id:GCST90277311	Diagnoses - main ICD10: K85 Acute pancreatitis || id:ukb-r2-K85	Weighted median	22	0.000325025	0.000322938	0.314192	-0.000307933	0.000957983	1.00033	0.999692	1.00096
Phosphatidylcholine (18:1_20:2) levels || id:GCST90277311	Diagnoses - main ICD10: K85 Acute pancreatitis || id:ukb-r2-K85	MR Egger	22	0.000626693	0.000446879	0.176134	-0.00024919	0.00150258	1.00063	0.999751	1.0015
Phosphatidylcholine (18:1_20:2) levels || id:GCST90277311	Diagnoses - main ICD10: K85 Acute pancreatitis || id:ukb-r2-K85	Weighted mode	22	0.000331937	0.000336532	0.335191	-0.000327665	0.000991539	1.00033	0.999672	1.00099
Phosphatidylcholine (18:1_20:2) levels || id:GCST90277311	Diagnoses - main ICD10: K85 Acute pancreatitis || id:ukb-r2-K85	Simple mode	22	0.00170238	0.000775407	0.039507	0.00018258	0.00322217	1.0017	1.00018	1.00323
Phosphatidylcholine (18:1_20:2) levels || id:GCST90277311	Diagnoses - main ICD10: K85 Acute pancreatitis || id:ukb-r2-K85	Bayesian Weighted Mendelian Randomization	22	0.00053338	0.000243446	0.0284547	5.62263e-05	0.00101053	1.00053	1.00006	1.00101
Phosphatidylinositol (18:1_18:1) levels || id:GCST90277365	Diagnoses - main ICD10: K85 Acute pancreatitis || id:ukb-r2-K85	Inverse variance weighted	23	0.000621301	0.000287305	0.0305785	5.81834e-05	0.00118442	1.00062	1.00006	1.00119	-0.000100138	0.230912	22.1864	22	0.448809
Phosphatidylinositol (18:1_18:1) levels || id:GCST90277365	Diagnoses - main ICD10: K85 Acute pancreatitis || id:ukb-r2-K85	Weighted median	23	0.000454047	0.000423645	0.283826	-0.000376297	0.00128439	1.00045	0.999624	1.00129
Phosphatidylinositol (18:1_18:1) levels || id:GCST90277365	Diagnoses - main ICD10: K85 Acute pancreatitis || id:ukb-r2-K85	MR Egger	23	0.0012071	0.000554328	0.0409836	0.000120613	0.00229358	1.00121	1.00012	1.0023
Phosphatidylinositol (18:1_18:1) levels || id:GCST90277365	Diagnoses - main ICD10: K85 Acute pancreatitis || id:ukb-r2-K85	Weighted mode	23	0.000328884	0.000630428	0.607103	-0.000906756	0.00156452	1.00033	0.999094	1.00157
Phosphatidylinositol (18:1_18:1) levels || id:GCST90277365	Diagnoses - main ICD10: K85 Acute pancreatitis || id:ukb-r2-K85	Simple mode	23	0.000157542	0.000790888	0.843939	-0.0013926	0.00170768	1.00016	0.998608	1.00171
Phosphatidylinositol (18:1_18:1) levels || id:GCST90277365	Diagnoses - main ICD10: K85 Acute pancreatitis || id:ukb-r2-K85	Bayesian Weighted Mendelian Randomization	23	0.000605806	0.000306535	0.0481205	4.99727e-06	0.00120662	1.00061	1	1.00121
Phosphatidylinositol (18:1_20:4) levels || id:GCST90277367	Diagnoses - main ICD10: K85 Acute pancreatitis || id:ukb-r2-K85	Inverse variance weighted	25	-0.000703765	0.000347448	0.0428137	-0.00138476	-2.27659e-05	0.999296	0.998616	0.999977	-0.000195401	0.0519446	29.4372	24	0.20411
Phosphatidylinositol (18:1_20:4) levels || id:GCST90277367	Diagnoses - main ICD10: K85 Acute pancreatitis || id:ukb-r2-K85	Weighted median	25	-0.00053605	0.000472821	0.256909	-0.00146278	0.000390679	0.999464	0.998538	1.00039
Phosphatidylinositol (18:1_20:4) levels || id:GCST90277367	Diagnoses - main ICD10: K85 Acute pancreatitis || id:ukb-r2-K85	MR Egger	25	0.000558894	0.000697082	0.430897	-0.000807386	0.00192517	1.00056	0.999193	1.00193
Phosphatidylinositol (18:1_20:4) levels || id:GCST90277367	Diagnoses - main ICD10: K85 Acute pancreatitis || id:ukb-r2-K85	Weighted mode	25	-0.000122626	0.000722168	0.866589	-0.00153808	0.00129282	0.999877	0.998463	1.00129
Phosphatidylinositol (18:1_20:4) levels || id:GCST90277367	Diagnoses - main ICD10: K85 Acute pancreatitis || id:ukb-r2-K85	Simple mode	25	-0.000581886	0.00101429	0.571517	-0.0025699	0.00140612	0.999418	0.997433	1.00141
Phosphatidylinositol (18:1_20:4) levels || id:GCST90277367	Diagnoses - main ICD10: K85 Acute pancreatitis || id:ukb-r2-K85	Bayesian Weighted Mendelian Randomization	25	-0.000780585	0.000352418	0.026764	-0.00147132	-8.98465e-05	0.99922	0.99853	0.99991
Sphingomyelin (d34:2) levels || id:GCST90277371	Diagnoses - main ICD10: K85 Acute pancreatitis || id:ukb-r2-K85	Inverse variance weighted	27	-0.000715547	0.000281467	0.0110155	-0.00126722	-0.000163872	0.999285	0.998734	0.999836	4.52629e-05	0.557748	26.1561	26	0.454549
Sphingomyelin (d34:2) levels || id:GCST90277371	Diagnoses - main ICD10: K85 Acute pancreatitis || id:ukb-r2-K85	Weighted median	27	-0.000630691	0.000395125	0.110448	-0.00140514	0.000143754	0.99937	0.998596	1.00014
Sphingomyelin (d34:2) levels || id:GCST90277371	Diagnoses - main ICD10: K85 Acute pancreatitis || id:ukb-r2-K85	MR Egger	27	-0.000946933	0.000482604	0.0609703	-0.00189284	-1.02946e-06	0.999054	0.998109	0.999999
Sphingomyelin (d34:2) levels || id:GCST90277371	Diagnoses - main ICD10: K85 Acute pancreatitis || id:ukb-r2-K85	Weighted mode	27	-0.000762603	0.000495975	0.136233	-0.00173471	0.000209508	0.999238	0.998267	1.00021
Sphingomyelin (d34:2) levels || id:GCST90277371	Diagnoses - main ICD10: K85 Acute pancreatitis || id:ukb-r2-K85	Simple mode	27	-0.000649249	0.000684526	0.351626	-0.00199092	0.000692423	0.999351	0.998011	1.00069
Sphingomyelin (d34:2) levels || id:GCST90277371	Diagnoses - main ICD10: K85 Acute pancreatitis || id:ukb-r2-K85	Bayesian Weighted Mendelian Randomization	27	-0.000775328	0.000320832	0.0156653	-0.00140416	-0.000146499	0.999225	0.998597	0.999854
Triacylglycerol (48:0) levels || id:GCST90277381	Diagnoses - main ICD10: K85 Acute pancreatitis || id:ukb-r2-K85	Inverse variance weighted	18	-0.000659904	0.000334248	0.0483482	-0.00131503	-4.778e-06	0.99934	0.998686	0.999995	6.43303e-05	0.548405	8.83761	17	0.945219
Triacylglycerol (48:0) levels || id:GCST90277381	Diagnoses - main ICD10: K85 Acute pancreatitis || id:ukb-r2-K85	Weighted median	18	-0.000723449	0.00044466	0.103743	-0.00159498	0.000148085	0.999277	0.998406	1.00015
Triacylglycerol (48:0) levels || id:GCST90277381	Diagnoses - main ICD10: K85 Acute pancreatitis || id:ukb-r2-K85	MR Egger	18	-0.00103095	0.000691339	0.15535	-0.00238598	0.000324072	0.99897	0.997617	1.00032
Triacylglycerol (48:0) levels || id:GCST90277381	Diagnoses - main ICD10: K85 Acute pancreatitis || id:ukb-r2-K85	Weighted mode	18	-0.00084342	0.000691483	0.239221	-0.00219873	0.000511886	0.999157	0.997804	1.00051
Triacylglycerol (48:0) levels || id:GCST90277381	Diagnoses - main ICD10: K85 Acute pancreatitis || id:ukb-r2-K85	Simple mode	18	-0.000933307	0.000655794	0.17278	-0.00221866	0.000352049	0.999067	0.997784	1.00035
Triacylglycerol (48:0) levels || id:GCST90277381	Diagnoses - main ICD10: K85 Acute pancreatitis || id:ukb-r2-K85	Bayesian Weighted Mendelian Randomization	18	-0.000676768	0.000350616	0.0535792	-0.00136398	1.04402e-05	0.999323	0.998637	1.00001
Triacylglycerol (50:4) levels || id:GCST90277390	Diagnoses - main ICD10: K85 Acute pancreatitis || id:ukb-r2-K85	Inverse variance weighted	31	-0.000743785	0.000316125	0.0186317	-0.00136339	-0.00012418	0.999256	0.998638	0.999876	0.000166062	0.126465	30.8861	30	0.42102
Triacylglycerol (50:4) levels || id:GCST90277390	Diagnoses - main ICD10: K85 Acute pancreatitis || id:ukb-r2-K85	Weighted median	31	-0.00082685	0.00045586	0.0697047	-0.00172034	6.66355e-05	0.999173	0.998281	1.00007
Triacylglycerol (50:4) levels || id:GCST90277390	Diagnoses - main ICD10: K85 Acute pancreatitis || id:ukb-r2-K85	MR Egger	31	-0.00196627	0.00083709	0.0258521	-0.00360696	-0.000325573	0.998036	0.9964	0.999674
Triacylglycerol (50:4) levels || id:GCST90277390	Diagnoses - main ICD10: K85 Acute pancreatitis || id:ukb-r2-K85	Weighted mode	31	-0.0012672	0.000672691	0.0693209	-0.00258567	5.12771e-05	0.998734	0.997418	1.00005
Triacylglycerol (50:4) levels || id:GCST90277390	Diagnoses - main ICD10: K85 Acute pancreatitis || id:ukb-r2-K85	Simple mode	31	-0.000791229	0.000868123	0.369337	-0.00249275	0.000910291	0.999209	0.99751	1.00091
Triacylglycerol (50:4) levels || id:GCST90277390	Diagnoses - main ICD10: K85 Acute pancreatitis || id:ukb-r2-K85	Bayesian Weighted Mendelian Randomization	31	-0.000763013	0.000328465	0.0201811	-0.0014068	-0.000119221	0.999237	0.998594	0.999881
Triacylglycerol (51:4) levels || id:GCST90277395	Diagnoses - main ICD10: K85 Acute pancreatitis || id:ukb-r2-K85	Inverse variance weighted	20	-0.00062405	0.000287786	0.0301242	-0.00118811	-5.99899e-05	0.999376	0.998813	0.99994	1.72404e-05	0.858994	19.5336	19	0.423119
Triacylglycerol (51:4) levels || id:GCST90277395	Diagnoses - main ICD10: K85 Acute pancreatitis || id:ukb-r2-K85	Weighted median	20	-0.000445688	0.000422211	0.291149	-0.00127322	0.000381846	0.999554	0.998728	1.00038
Triacylglycerol (51:4) levels || id:GCST90277395	Diagnoses - main ICD10: K85 Acute pancreatitis || id:ukb-r2-K85	MR Egger	20	-0.000706888	0.000546394	0.212113	-0.00177782	0.000364044	0.999293	0.998224	1.00036
Triacylglycerol (51:4) levels || id:GCST90277395	Diagnoses - main ICD10: K85 Acute pancreatitis || id:ukb-r2-K85	Weighted mode	20	0.000381839	0.000857226	0.661039	-0.00129832	0.002062	1.00038	0.998703	1.00206
Triacylglycerol (51:4) levels || id:GCST90277395	Diagnoses - main ICD10: K85 Acute pancreatitis || id:ukb-r2-K85	Simple mode	20	0.000349354	0.000916584	0.707322	-0.00144715	0.00214586	1.00035	0.998554	1.00215
Triacylglycerol (51:4) levels || id:GCST90277395	Diagnoses - main ICD10: K85 Acute pancreatitis || id:ukb-r2-K85	Bayesian Weighted Mendelian Randomization	20	-0.000697371	0.000305621	0.0225	-0.00129639	-9.83547e-05	0.999303	0.998704	0.999902
Triacylglycerol (52:4) levels || id:GCST90277398	Diagnoses - main ICD10: K85 Acute pancreatitis || id:ukb-r2-K85	Inverse variance weighted	27	-0.000835379	0.000349969	0.0169861	-0.00152132	-0.000149439	0.999165	0.99848	0.999851	0.000126517	0.2669	33.692	26	0.142957
Triacylglycerol (52:4) levels || id:GCST90277398	Diagnoses - main ICD10: K85 Acute pancreatitis || id:ukb-r2-K85	Weighted median	27	-0.000815819	0.000469597	0.0823389	-0.00173623	0.000104592	0.999185	0.998265	1.0001
Triacylglycerol (52:4) levels || id:GCST90277398	Diagnoses - main ICD10: K85 Acute pancreatitis || id:ukb-r2-K85	MR Egger	27	-0.00172498	0.000857216	0.0550799	-0.00340512	-4.48358e-05	0.998277	0.996601	0.999955
Triacylglycerol (52:4) levels || id:GCST90277398	Diagnoses - main ICD10: K85 Acute pancreatitis || id:ukb-r2-K85	Weighted mode	27	-0.00110918	0.000612616	0.08178	-0.00230991	9.15451e-05	0.998891	0.997693	1.00009
Triacylglycerol (52:4) levels || id:GCST90277398	Diagnoses - main ICD10: K85 Acute pancreatitis || id:ukb-r2-K85	Simple mode	27	-0.00100065	0.000816078	0.231126	-0.00260016	0.000598866	0.999	0.997403	1.0006
Triacylglycerol (52:4) levels || id:GCST90277398	Diagnoses - main ICD10: K85 Acute pancreatitis || id:ukb-r2-K85	Bayesian Weighted Mendelian Randomization	27	-0.000918437	0.000371811	0.0135048	-0.00164719	-0.000189688	0.999082	0.998354	0.99981
Triacylglycerol (52:5) levels || id:GCST90277399	Diagnoses - main ICD10: K85 Acute pancreatitis || id:ukb-r2-K85	Inverse variance weighted	27	-0.00126772	0.0003445	0.000233324	-0.00194294	-0.000592505	0.998733	0.998059	0.999408	0.000231882	0.0414491	30.0827	26	0.264197
Triacylglycerol (52:5) levels || id:GCST90277399	Diagnoses - main ICD10: K85 Acute pancreatitis || id:ukb-r2-K85	Weighted median	27	-0.00157742	0.000498031	0.0015385	-0.00255356	-0.000601283	0.998424	0.99745	0.999399
Triacylglycerol (52:5) levels || id:GCST90277399	Diagnoses - main ICD10: K85 Acute pancreatitis || id:ukb-r2-K85	MR Egger	27	-0.00300055	0.000868298	0.00197281	-0.00470241	-0.00129868	0.997004	0.995309	0.998702
Triacylglycerol (52:5) levels || id:GCST90277399	Diagnoses - main ICD10: K85 Acute pancreatitis || id:ukb-r2-K85	Weighted mode	27	-0.00155969	0.000643004	0.0225261	-0.00281998	-0.000299404	0.998442	0.997184	0.999701
Triacylglycerol (52:5) levels || id:GCST90277399	Diagnoses - main ICD10: K85 Acute pancreatitis || id:ukb-r2-K85	Simple mode	27	-0.001312	0.000863042	0.140527	-0.00300357	0.000379558	0.998689	0.997001	1.00038
Triacylglycerol (52:5) levels || id:GCST90277399	Diagnoses - main ICD10: K85 Acute pancreatitis || id:ukb-r2-K85	Bayesian Weighted Mendelian Randomization	27	-0.0013399	0.000372476	0.000321585	-0.00206995	-0.000609841	0.998661	0.997932	0.99939
Sterol ester (27:1/18:1) levels || id:GCST90277245	Chronic pancreatitis || id:ukb-r2-K11_CHRONPANC	Inverse variance weighted	29	-0.000261182	0.00012613	0.0383831	-0.000508397	-1.39676e-05	0.999739	0.999492	0.999986	-6.29804e-05	0.0807539	20.8025	28	0.833484
Sterol ester (27:1/18:1) levels || id:GCST90277245	Chronic pancreatitis || id:ukb-r2-K11_CHRONPANC	Weighted median	29	-0.000248386	0.000186369	0.182609	-0.000613669	0.000116897	0.999752	0.999387	1.00012
Sterol ester (27:1/18:1) levels || id:GCST90277245	Chronic pancreatitis || id:ukb-r2-K11_CHRONPANC	MR Egger	29	0.000135339	0.000252334	0.59611	-0.000359236	0.000629914	1.00014	0.999641	1.00063
Sterol ester (27:1/18:1) levels || id:GCST90277245	Chronic pancreatitis || id:ukb-r2-K11_CHRONPANC	Weighted mode	29	-0.00022847	0.000277943	0.41802	-0.000773239	0.000316298	0.999772	0.999227	1.00032
Sterol ester (27:1/18:1) levels || id:GCST90277245	Chronic pancreatitis || id:ukb-r2-K11_CHRONPANC	Simple mode	29	-0.000317261	0.000330256	0.344951	-0.000964563	0.000330042	0.999683	0.999036	1.00033
Sterol ester (27:1/18:1) levels || id:GCST90277245	Chronic pancreatitis || id:ukb-r2-K11_CHRONPANC	Bayesian Weighted Mendelian Randomization	29	-0.00027751	0.000133213	0.0372334	-0.000538608	-1.64113e-05	0.999723	0.999462	0.999984
Sterol ester (27:1/20:2) levels || id:GCST90277248	Chronic pancreatitis || id:ukb-r2-K11_CHRONPANC	Inverse variance weighted	27	-0.000289912	0.000114081	0.0110444	-0.00051351	-6.63139e-05	0.99971	0.999487	0.999934	-3.00541e-06	0.941305	18.5085	26	0.856495
Sterol ester (27:1/20:2) levels || id:GCST90277248	Chronic pancreatitis || id:ukb-r2-K11_CHRONPANC	Weighted median	27	-0.000157433	0.000170637	0.356203	-0.000491881	0.000177014	0.999843	0.999508	1.00018
Sterol ester (27:1/20:2) levels || id:GCST90277248	Chronic pancreatitis || id:ukb-r2-K11_CHRONPANC	MR Egger	27	-0.000271447	0.000273229	0.329996	-0.000806975	0.000264081	0.999729	0.999193	1.00026
Sterol ester (27:1/20:2) levels || id:GCST90277248	Chronic pancreatitis || id:ukb-r2-K11_CHRONPANC	Weighted mode	27	-0.000119134	0.00021134	0.577785	-0.00053336	0.000295093	0.999881	0.999467	1.0003
Sterol ester (27:1/20:2) levels || id:GCST90277248	Chronic pancreatitis || id:ukb-r2-K11_CHRONPANC	Simple mode	27	-8.67384e-05	0.000284711	0.763055	-0.000644772	0.000471295	0.999913	0.999355	1.00047
Sterol ester (27:1/20:2) levels || id:GCST90277248	Chronic pancreatitis || id:ukb-r2-K11_CHRONPANC	Bayesian Weighted Mendelian Randomization	27	-0.000297561	0.000119143	0.0125064	-0.000531081	-6.4042e-05	0.999702	0.999469	0.999936
Ceramide (d40:2) levels || id:GCST90277254	Chronic pancreatitis || id:ukb-r2-K11_CHRONPANC	Inverse variance weighted	20	0.000299921	0.000148666	0.0436526	8.53514e-06	0.000591307	1.0003	1.00001	1.00059	1.19529e-05	0.85821	26.0405	19	0.129065
Ceramide (d40:2) levels || id:GCST90277254	Chronic pancreatitis || id:ukb-r2-K11_CHRONPANC	Weighted median	20	0.000343245	0.000180006	0.056539	-9.56591e-06	0.000696056	1.00034	0.99999	1.0007
Ceramide (d40:2) levels || id:GCST90277254	Chronic pancreatitis || id:ukb-r2-K11_CHRONPANC	MR Egger	20	0.000241048	0.000358908	0.510357	-0.000462411	0.000944507	1.00024	0.999538	1.00094
Ceramide (d40:2) levels || id:GCST90277254	Chronic pancreatitis || id:ukb-r2-K11_CHRONPANC	Weighted mode	20	0.000353221	0.000202141	0.0967129	-4.29765e-05	0.000749418	1.00035	0.999957	1.00075
Ceramide (d40:2) levels || id:GCST90277254	Chronic pancreatitis || id:ukb-r2-K11_CHRONPANC	Simple mode	20	0.000386693	0.000287912	0.195067	-0.000177615	0.000951001	1.00039	0.999822	1.00095
Ceramide (d40:2) levels || id:GCST90277254	Chronic pancreatitis || id:ukb-r2-K11_CHRONPANC	Bayesian Weighted Mendelian Randomization	20	0.000314199	0.000168205	0.0617691	-1.54834e-05	0.000643881	1.00031	0.999985	1.00064
Phosphatidylcholine (16:0_20:5) levels || id:GCST90277288	Chronic pancreatitis || id:ukb-r2-K11_CHRONPANC	Inverse variance weighted	21	-0.000326736	0.000145837	0.025064	-0.000612577	-4.0895e-05	0.999673	0.999388	0.999959	-3.0901e-05	0.434054	28.3382	20	0.101631
Phosphatidylcholine (16:0_20:5) levels || id:GCST90277288	Chronic pancreatitis || id:ukb-r2-K11_CHRONPANC	Weighted median	21	-0.000272131	0.000170048	0.109527	-0.000605425	6.11625e-05	0.999728	0.999395	1.00006
Phosphatidylcholine (16:0_20:5) levels || id:GCST90277288	Chronic pancreatitis || id:ukb-r2-K11_CHRONPANC	MR Egger	21	-0.000154184	0.000261295	0.562092	-0.000666323	0.000357955	0.999846	0.999334	1.00036
Phosphatidylcholine (16:0_20:5) levels || id:GCST90277288	Chronic pancreatitis || id:ukb-r2-K11_CHRONPANC	Weighted mode	21	-0.000259025	0.000165031	0.132205	-0.000582485	6.44351e-05	0.999741	0.999418	1.00006
Phosphatidylcholine (16:0_20:5) levels || id:GCST90277288	Chronic pancreatitis || id:ukb-r2-K11_CHRONPANC	Simple mode	21	1.05505e-05	0.000420318	0.980223	-0.000813273	0.000834374	1.00001	0.999187	1.00083
Phosphatidylcholine (16:0_20:5) levels || id:GCST90277288	Chronic pancreatitis || id:ukb-r2-K11_CHRONPANC	Bayesian Weighted Mendelian Randomization	21	-0.000334872	0.00015278	0.02839	-0.00063432	-3.54227e-05	0.999665	0.999366	0.999965
Phosphatidylcholine (18:0_18:1) levels || id:GCST90277299	Chronic pancreatitis || id:ukb-r2-K11_CHRONPANC	Inverse variance weighted	29	-0.000310559	0.000131742	0.018407	-0.000568774	-5.23447e-05	0.999689	0.999431	0.999948	-1.1647e-05	0.722284	13.5912	28	0.989844
Phosphatidylcholine (18:0_18:1) levels || id:GCST90277299	Chronic pancreatitis || id:ukb-r2-K11_CHRONPANC	Weighted median	29	-0.000209767	0.00019943	0.292876	-0.000600651	0.000181116	0.99979	0.9994	1.00018
Phosphatidylcholine (18:0_18:1) levels || id:GCST90277299	Chronic pancreatitis || id:ukb-r2-K11_CHRONPANC	MR Egger	29	-0.000233512	0.000251756	0.361868	-0.000726953	0.00025993	0.999767	0.999273	1.00026
Phosphatidylcholine (18:0_18:1) levels || id:GCST90277299	Chronic pancreatitis || id:ukb-r2-K11_CHRONPANC	Weighted mode	29	-0.000166962	0.000252003	0.513042	-0.000660887	0.000326963	0.999833	0.999339	1.00033
Phosphatidylcholine (18:0_18:1) levels || id:GCST90277299	Chronic pancreatitis || id:ukb-r2-K11_CHRONPANC	Simple mode	29	-0.000142557	0.000333377	0.672201	-0.000795977	0.000510862	0.999857	0.999204	1.00051
Phosphatidylcholine (18:0_18:1) levels || id:GCST90277299	Chronic pancreatitis || id:ukb-r2-K11_CHRONPANC	Bayesian Weighted Mendelian Randomization	29	-0.000351187	0.00014594	0.0161111	-0.000637229	-6.51457e-05	0.999649	0.999363	0.999935
Phosphatidylcholine (O-18:1_20:4) levels || id:GCST90277340	Chronic pancreatitis || id:ukb-r2-K11_CHRONPANC	Inverse variance weighted	22	-0.000327724	0.000129503	0.0113854	-0.000581549	-7.38996e-05	0.999672	0.999419	0.999926	2.49569e-06	0.939268	20.0312	21	0.519287
Phosphatidylcholine (O-18:1_20:4) levels || id:GCST90277340	Chronic pancreatitis || id:ukb-r2-K11_CHRONPANC	Weighted median	22	-0.000266679	0.000189197	0.158679	-0.000637506	0.000104148	0.999733	0.999363	1.0001
Phosphatidylcholine (O-18:1_20:4) levels || id:GCST90277340	Chronic pancreatitis || id:ukb-r2-K11_CHRONPANC	MR Egger	22	-0.00034426	0.000250452	0.184476	-0.000835146	0.000146626	0.999656	0.999165	1.00015
Phosphatidylcholine (O-18:1_20:4) levels || id:GCST90277340	Chronic pancreatitis || id:ukb-r2-K11_CHRONPANC	Weighted mode	22	-0.000250183	0.00019107	0.204553	-0.000624681	0.000124315	0.99975	0.999376	1.00012
Phosphatidylcholine (O-18:1_20:4) levels || id:GCST90277340	Chronic pancreatitis || id:ukb-r2-K11_CHRONPANC	Simple mode	22	-0.000220786	0.000325713	0.505265	-0.000859183	0.000417612	0.999779	0.999141	1.00042
Phosphatidylcholine (O-18:1_20:4) levels || id:GCST90277340	Chronic pancreatitis || id:ukb-r2-K11_CHRONPANC	Bayesian Weighted Mendelian Randomization	22	-0.000346466	0.000142397	0.0149699	-0.000625563	-6.73689e-05	0.999654	0.999375	0.999933
Phosphatidylcholine (O-18:2_18:1) levels || id:GCST90277342	Chronic pancreatitis || id:ukb-r2-K11_CHRONPANC	Inverse variance weighted	17	0.000419898	0.000169337	0.0131508	8.79977e-05	0.000751799	1.00042	1.00009	1.00075	-5.55944e-05	0.342519	14.5885	16	0.554961
Phosphatidylcholine (O-18:2_18:1) levels || id:GCST90277342	Chronic pancreatitis || id:ukb-r2-K11_CHRONPANC	Weighted median	17	0.000392718	0.000231161	0.0893396	-6.03581e-05	0.000845793	1.00039	0.99994	1.00085
Phosphatidylcholine (O-18:2_18:1) levels || id:GCST90277342	Chronic pancreatitis || id:ukb-r2-K11_CHRONPANC	MR Egger	17	0.000825024	0.000446641	0.0845417	-5.03935e-05	0.00170044	1.00083	0.99995	1.0017
Phosphatidylcholine (O-18:2_18:1) levels || id:GCST90277342	Chronic pancreatitis || id:ukb-r2-K11_CHRONPANC	Weighted mode	17	0.000504961	0.000352152	0.170846	-0.000185256	0.00119518	1.00051	0.999815	1.0012
Phosphatidylcholine (O-18:2_18:1) levels || id:GCST90277342	Chronic pancreatitis || id:ukb-r2-K11_CHRONPANC	Simple mode	17	0.000475232	0.000425139	0.280145	-0.00035804	0.0013085	1.00048	0.999642	1.00131
Phosphatidylcholine (O-18:2_18:1) levels || id:GCST90277342	Chronic pancreatitis || id:ukb-r2-K11_CHRONPANC	Bayesian Weighted Mendelian Randomization	17	0.000442341	0.000181396	0.014747	8.68042e-05	0.000797878	1.00044	1.00009	1.0008
Phosphatidylinositol (18:0_18:2) levels || id:GCST90277362	Chronic pancreatitis || id:ukb-r2-K11_CHRONPANC	Inverse variance weighted	33	0.000226907	8.51656e-05	0.00771468	5.99828e-05	0.000393832	1.00023	1.00006	1.00039	-1.05059e-06	0.966796	30.8423	32	0.525033
Phosphatidylinositol (18:0_18:2) levels || id:GCST90277362	Chronic pancreatitis || id:ukb-r2-K11_CHRONPANC	Weighted median	33	0.000267999	0.000128471	0.0369727	1.61958e-05	0.000519802	1.00027	1.00002	1.00052
Phosphatidylinositol (18:0_18:2) levels || id:GCST90277362	Chronic pancreatitis || id:ukb-r2-K11_CHRONPANC	MR Egger	33	0.000231915	0.000146609	0.123832	-5.5439e-05	0.00051927	1.00023	0.999945	1.00052
Phosphatidylinositol (18:0_18:2) levels || id:GCST90277362	Chronic pancreatitis || id:ukb-r2-K11_CHRONPANC	Weighted mode	33	0.000298123	0.000118863	0.017402	6.51515e-05	0.000531095	1.0003	1.00007	1.00053
Phosphatidylinositol (18:0_18:2) levels || id:GCST90277362	Chronic pancreatitis || id:ukb-r2-K11_CHRONPANC	Simple mode	33	0.000414187	0.000227653	0.078222	-3.20135e-05	0.000860387	1.00041	0.999968	1.00086
Phosphatidylinositol (18:0_18:2) levels || id:GCST90277362	Chronic pancreatitis || id:ukb-r2-K11_CHRONPANC	Bayesian Weighted Mendelian Randomization	33	0.00024383	8.99444e-05	0.00671013	6.7539e-05	0.000420121	1.00024	1.00007	1.00042
Sphingomyelin (d38:1) levels || id:GCST90277374	Chronic pancreatitis || id:ukb-r2-K11_CHRONPANC	Inverse variance weighted	36	0.000277869	0.000107404	0.00967794	6.73563e-05	0.000488381	1.00028	1.00007	1.00049	4.65674e-05	0.168466	39.7614	35	0.266285
Sphingomyelin (d38:1) levels || id:GCST90277374	Chronic pancreatitis || id:ukb-r2-K11_CHRONPANC	Weighted median	36	0.000228916	0.000153652	0.136267	-7.22415e-05	0.000530074	1.00023	0.999928	1.00053
Sphingomyelin (d38:1) levels || id:GCST90277374	Chronic pancreatitis || id:ukb-r2-K11_CHRONPANC	MR Egger	36	2.42718e-05	0.00020905	0.908252	-0.000385466	0.000434009	1.00002	0.999615	1.00043
Sphingomyelin (d38:1) levels || id:GCST90277374	Chronic pancreatitis || id:ukb-r2-K11_CHRONPANC	Weighted mode	36	0.000228136	0.000171126	0.191096	-0.00010727	0.000563543	1.00023	0.999893	1.00056
Sphingomyelin (d38:1) levels || id:GCST90277374	Chronic pancreatitis || id:ukb-r2-K11_CHRONPANC	Simple mode	36	0.000168191	0.000292721	0.569251	-0.000405541	0.000741924	1.00017	0.999595	1.00074
Sphingomyelin (d38:1) levels || id:GCST90277374	Chronic pancreatitis || id:ukb-r2-K11_CHRONPANC	Bayesian Weighted Mendelian Randomization	36	0.000276289	0.000111224	0.0129885	5.82906e-05	0.000494288	1.00028	1.00006	1.00049
Sphingomyelin (d40:2) levels || id:GCST90277377	Chronic pancreatitis || id:ukb-r2-K11_CHRONPANC	Inverse variance weighted	36	0.000375506	0.000141821	0.00810306	9.75366e-05	0.000653475	1.00038	1.0001	1.00065	7.77766e-05	0.0434557	52.3534	35	0.0298856
Sphingomyelin (d40:2) levels || id:GCST90277377	Chronic pancreatitis || id:ukb-r2-K11_CHRONPANC	Weighted median	36	0.00023451	0.000198973	0.238556	-0.000155477	0.000624497	1.00023	0.999845	1.00062
Sphingomyelin (d40:2) levels || id:GCST90277377	Chronic pancreatitis || id:ukb-r2-K11_CHRONPANC	MR Egger	36	-0.000118056	0.00027148	0.666412	-0.000650157	0.000414046	0.999882	0.99935	1.00041
Sphingomyelin (d40:2) levels || id:GCST90277377	Chronic pancreatitis || id:ukb-r2-K11_CHRONPANC	Weighted mode	36	0.000353582	0.000238413	0.147006	-0.000113706	0.000820871	1.00035	0.999886	1.00082
Sphingomyelin (d40:2) levels || id:GCST90277377	Chronic pancreatitis || id:ukb-r2-K11_CHRONPANC	Simple mode	36	0.000803087	0.000361392	0.0328288	9.47583e-05	0.00151141	1.0008	1.00009	1.00151
Sphingomyelin (d40:2) levels || id:GCST90277377	Chronic pancreatitis || id:ukb-r2-K11_CHRONPANC	Bayesian Weighted Mendelian Randomization	36	0.000374105	0.000134306	0.00534513	0.000110865	0.000637344	1.00037	1.00011	1.00064
After eliminating outliers for the pleiotropy
Triacylglycerol (52:5) levels || id:GCST90277399	Diagnoses - main ICD10: K85 Acute pancreatitis || id:ukb-r2-K85	Inverse variance weighted	25	-0.00133011	0.000338748	8.61802e-05	-0.00199405	-0.000666159	0.998671	0.998008	0.999334	0.000145549	0.210194	17.1306	24	0.84304
Triacylglycerol (52:5) levels || id:GCST90277399	Diagnoses - main ICD10: K85 Acute pancreatitis || id:ukb-r2-K85	Weighted median	25	-0.00158862	0.000496458	0.00137471	-0.00256168	-0.000615563	0.998413	0.997442	0.999385
Triacylglycerol (52:5) levels || id:GCST90277399	Diagnoses - main ICD10: K85 Acute pancreatitis || id:ukb-r2-K85	MR Egger	25	-0.0024383	0.000924027	0.0146754	-0.00424939	-0.000627205	0.997565	0.99576	0.999373
Triacylglycerol (52:5) levels || id:GCST90277399	Diagnoses - main ICD10: K85 Acute pancreatitis || id:ukb-r2-K85	Weighted mode	25	-0.00156305	0.000596603	0.0150123	-0.00273239	-0.000393704	0.998438	0.997271	0.999606
Triacylglycerol (52:5) levels || id:GCST90277399	Diagnoses - main ICD10: K85 Acute pancreatitis || id:ukb-r2-K85	Simple mode	25	-0.00124648	0.000887457	0.172966	-0.00298589	0.000492939	0.998754	0.997019	1.00049
Triacylglycerol (52:5) levels || id:GCST90277399	Diagnoses - main ICD10: K85 Acute pancreatitis || id:ukb-r2-K85	Bayesian Weighted Mendelian Randomization	25	-0.00134382	0.000353826	0.000145883	-0.00203732	-0.000650323	0.998657	0.997965	0.99935
Sphingomyelin (d40:2) levels || id:GCST90277377	Chronic pancreatitis || id:ukb-r2-K11_CHRONPANC	Inverse variance weighted	33	0.000436563	0.000125877	0.000523997	0.000189845	0.000683282	1.00044	1.00019	1.00068	9.14367e-05	0.0080485	34.9278	32	0.330614
Sphingomyelin (d40:2) levels || id:GCST90277377	Chronic pancreatitis || id:ukb-r2-K11_CHRONPANC	Weighted median	33	0.000236045	0.000190748	0.215912	-0.00013782	0.00060991	1.00024	0.999862	1.00061
Sphingomyelin (d40:2) levels || id:GCST90277377	Chronic pancreatitis || id:ukb-r2-K11_CHRONPANC	MR Egger	33	-0.000143779	0.000237695	0.549656	-0.000609662	0.000322104	0.999856	0.999391	1.00032
Sphingomyelin (d40:2) levels || id:GCST90277377	Chronic pancreatitis || id:ukb-r2-K11_CHRONPANC	Weighted mode	33	0.000340491	0.000227773	0.144745	-0.000105944	0.000786926	1.00034	0.999894	1.00079
Sphingomyelin (d40:2) levels || id:GCST90277377	Chronic pancreatitis || id:ukb-r2-K11_CHRONPANC	Simple mode	33	0.000805089	0.00036035	0.0325837	9.88031e-05	0.00151138	1.00081	1.0001	1.00151
Sphingomyelin (d40:2) levels || id:GCST90277377	Chronic pancreatitis || id:ukb-r2-K11_CHRONPANC	Bayesian Weighted Mendelian Randomization	33	0.000460964	0.000127411	0.000296964	0.000211239	0.00071069	1.00046	1.00021	1.00071
