# Supplementary material for: Genetically predicted causal link between the plasma lipidome and pancreatic diseases: a bidirectional Mendelian randomization study
Source: Front Nutr. 2025 Jan 15;11:1466509. doi: 10.3389/fnut.2024.1466509 (PMC11774697; doi:10.3389/fnut.2024.1466509)
Supplement: Supplementary file 11 [file Table_11.xlsx]

## Sheet: Table S11
Table S11 Detailed information on instrumental variables in the acute pancreatitis and chronic pancreatitis for UK biobank
SNP	chr	pos	effect_allele	other_allele	eaf	beta	se	pval	id	samplesize	exposure	F-statistic
rs150003241	16	51751548	G	T	0.0184376	0.00248729	0.000555061	7.42764e-06	ukb-r2-K85	361194	Diagnoses - main ICD10: K85 Acute pancreatitis || id:ukb-r2-K85	20.0804
rs117691759	19	32596995	C	T	0.0140742	0.00275017	0.000614251	7.56264e-06	ukb-r2-K85	361194	Diagnoses - main ICD10: K85 Acute pancreatitis || id:ukb-r2-K85	20.046
rs79054822	11	114333830	G	T	0.00735754	0.00393021	0.000844877	3.29153e-06	ukb-r2-K85	361194	Diagnoses - main ICD10: K85 Acute pancreatitis || id:ukb-r2-K85	21.6394
rs1894692	1	169467654	A	G	0.978359	-0.00223444	0.00050533	9.79328e-06	ukb-r2-K85	361194	Diagnoses - main ICD10: K85 Acute pancreatitis || id:ukb-r2-K85	19.5518
rs140585198	13	79333529	A	G	0.00832465	0.0036043	0.000811785	8.99973e-06	ukb-r2-K85	361194	Diagnoses - main ICD10: K85 Acute pancreatitis || id:ukb-r2-K85	19.7133
rs113575698	16	1328386	G	C	0.0842037	0.00128165	0.000272945	2.65865e-06	ukb-r2-K85	361194	Diagnoses - main ICD10: K85 Acute pancreatitis || id:ukb-r2-K85	22.049
rs75769080	11	109965100	C	T	0.00856146	0.00388952	0.000796126	1.03179e-06	ukb-r2-K85	361194	Diagnoses - main ICD10: K85 Acute pancreatitis || id:ukb-r2-K85	23.8687
rs55852993	15	25149204	C	G	0.00275921	0.00774692	0.00149552	2.21915e-07	ukb-r2-K85	361194	Diagnoses - main ICD10: K85 Acute pancreatitis || id:ukb-r2-K85	26.8333
rs78669339	17	63270354	C	A	0.121251	-0.00109327	0.000240253	5.35326e-06	ukb-r2-K85	361194	Diagnoses - main ICD10: K85 Acute pancreatitis || id:ukb-r2-K85	20.707
rs76168318	12	25239071	C	T	0.0168483	0.00304793	0.000561505	5.69797e-08	ukb-r2-K85	361194	Diagnoses - main ICD10: K85 Acute pancreatitis || id:ukb-r2-K85	29.4647
rs4267392	18	45608558	G	A	0.46265	0.000681737	0.000146228	3.13043e-06	ukb-r2-K85	361194	Diagnoses - main ICD10: K85 Acute pancreatitis || id:ukb-r2-K85	21.7357
rs2645871	12	59157903	C	A	0.865856	0.00103048	0.000213393	1.37266e-06	ukb-r2-K85	361194	Diagnoses - main ICD10: K85 Acute pancreatitis || id:ukb-r2-K85	23.3195
rs112229590	6	47957994	A	G	0.0198754	0.00232368	0.000520783	8.12591e-06	ukb-r2-K85	361194	Diagnoses - main ICD10: K85 Acute pancreatitis || id:ukb-r2-K85	19.9085
rs182065013	5	129985413	T	G	0.0174014	0.00292394	0.00057783	4.19006e-07	ukb-r2-K85	361194	Diagnoses - main ICD10: K85 Acute pancreatitis || id:ukb-r2-K85	25.6057
rs115445238	3	134486875	C	T	0.00879321	0.00421427	0.000825699	3.32922e-07	ukb-r2-K85	361194	Diagnoses - main ICD10: K85 Acute pancreatitis || id:ukb-r2-K85	26.0496
rs150032595	3	54094155	C	G	0.0250327	0.00219198	0.000482463	5.53976e-06	ukb-r2-K85	361194	Diagnoses - main ICD10: K85 Acute pancreatitis || id:ukb-r2-K85	20.6417
rs6866723	5	95404056	G	A	0.61902	-0.000676302	0.000149183	5.80655e-06	ukb-r2-K85	361194	Diagnoses - main ICD10: K85 Acute pancreatitis || id:ukb-r2-K85	20.5515
rs143262536	6	68329242	G	A	0.0157446	0.00276799	0.000582314	2.00071e-06	ukb-r2-K85	361194	Diagnoses - main ICD10: K85 Acute pancreatitis || id:ukb-r2-K85	22.5951
rs1323174	13	22671737	A	G	0.0244569	0.00237741	0.000500647	2.04821e-06	ukb-r2-K85	361194	Diagnoses - main ICD10: K85 Acute pancreatitis || id:ukb-r2-K85	22.5499
rs148494202	13	99406284	T	C	0.00224837	0.00722928	0.00161247	7.35027e-06	ukb-r2-K85	361194	Diagnoses - main ICD10: K85 Acute pancreatitis || id:ukb-r2-K85	20.1005
rs117162506	17	73172175	A	G	0.0274271	0.00245661	0.000454857	6.63707e-08	ukb-r2-K85	361194	Diagnoses - main ICD10: K85 Acute pancreatitis || id:ukb-r2-K85	29.1691
rs118091666	19	41087999	G	A	0.00763642	0.00414035	0.000883163	2.75867e-06	ukb-r2-K85	361194	Diagnoses - main ICD10: K85 Acute pancreatitis || id:ukb-r2-K85	21.9782
rs111327568	19	7569477	G	A	0.0109062	0.00341762	0.000733422	3.16586e-06	ukb-r2-K85	361194	Diagnoses - main ICD10: K85 Acute pancreatitis || id:ukb-r2-K85	21.714
rs76866386	2	44075483	C	T	0.0651954	0.00145864	0.000293066	6.45488e-07	ukb-r2-K85	361194	Diagnoses - main ICD10: K85 Acute pancreatitis || id:ukb-r2-K85	24.7722
rs72803822	2	43158175	A	G	0.0469625	0.00162019	0.000342728	2.27558e-06	ukb-r2-K85	361194	Diagnoses - main ICD10: K85 Acute pancreatitis || id:ukb-r2-K85	22.3477
rs117826045	22	50630188	T	G	0.0127026	0.0033136	0.000662958	5.78915e-07	ukb-r2-K85	361194	Diagnoses - main ICD10: K85 Acute pancreatitis || id:ukb-r2-K85	24.9821
rs537551447	21	17388580	G	C	0.0216365	0.00231204	0.00052195	9.44284e-06	ukb-r2-K85	361194	Diagnoses - main ICD10: K85 Acute pancreatitis || id:ukb-r2-K85	19.6215
rs12490932	3	187631172	G	A	0.147183	0.00106409	0.000203738	1.76307e-07	ukb-r2-K85	361194	Diagnoses - main ICD10: K85 Acute pancreatitis || id:ukb-r2-K85	27.278
rs112206365	4	71669851	A	G	0.0103338	0.00331122	0.000746909	9.28596e-06	ukb-r2-K85	361194	Diagnoses - main ICD10: K85 Acute pancreatitis || id:ukb-r2-K85	19.6535
rs141330679	2	194424926	C	T	0.0111575	0.00346927	0.000709169	9.98464e-07	ukb-r2-K85	361194	Diagnoses - main ICD10: K85 Acute pancreatitis || id:ukb-r2-K85	23.9319
rs354524	6	111508109	A	G	0.569504	0.000683131	0.000145849	2.81652e-06	ukb-r2-K85	361194	Diagnoses - main ICD10: K85 Acute pancreatitis || id:ukb-r2-K85	21.9382
rs480057	6	42280578	A	G	0.692694	-0.000725718	0.000156695	3.63336e-06	ukb-r2-K85	361194	Diagnoses - main ICD10: K85 Acute pancreatitis || id:ukb-r2-K85	21.4499
rs139986569	6	169012445	T	C	0.0190734	0.00254036	0.000540455	2.5973e-06	ukb-r2-K85	361194	Diagnoses - main ICD10: K85 Acute pancreatitis || id:ukb-r2-K85	22.0939
rs7740983	6	34406317	A	C	0.994306	-0.00453793	0.000990362	4.60503e-06	ukb-r2-K85	361194	Diagnoses - main ICD10: K85 Acute pancreatitis || id:ukb-r2-K85	20.9956
rs61356666	8	52441413	A	G	0.0147034	0.0029903	0.000606644	8.25841e-07	ukb-r2-K85	361194	Diagnoses - main ICD10: K85 Acute pancreatitis || id:ukb-r2-K85	24.2975
rs146083798	9	103509094	C	G	0.0136831	0.0029744	0.000649274	4.62648e-06	ukb-r2-K85	361194	Diagnoses - main ICD10: K85 Acute pancreatitis || id:ukb-r2-K85	20.9866
rs140802026	7	121474801	T	C	0.0122509	0.00308092	0.000673857	4.83104e-06	ukb-r2-K85	361194	Diagnoses - main ICD10: K85 Acute pancreatitis || id:ukb-r2-K85	20.9038
rs6904453	6	10516392	A	G	0.471169	0.000791632	0.000146377	6.37067e-08	ukb-r2-K85	361194	Diagnoses - main ICD10: K85 Acute pancreatitis || id:ukb-r2-K85	29.2483
rs74456404	1	175986488	G	A	0.014239	0.00131871	0.000267248	8.04368e-07	ukb-r2-K11_CHRONPANC	361194	Chronic pancreatitis || id:ukb-r2-K11_CHRONPANC	24.3484
rs117070576	11	59517318	C	T	0.0274312	0.000897033	0.000187985	1.8263e-06	ukb-r2-K11_CHRONPANC	361194	Chronic pancreatitis || id:ukb-r2-K11_CHRONPANC	22.7704
rs76970421	14	90020158	A	G	0.0364735	0.000747238	0.000163987	5.19802e-06	ukb-r2-K11_CHRONPANC	361194	Chronic pancreatitis || id:ukb-r2-K11_CHRONPANC	20.7634
rs62199026	2	232359526	T	C	0.052481	0.000637605	0.000139983	5.2432e-06	ukb-r2-K11_CHRONPANC	361194	Chronic pancreatitis || id:ukb-r2-K11_CHRONPANC	20.7469
rs75424872	22	47511770	A	G	0.0281552	0.00102307	0.000185759	3.64154e-08	ukb-r2-K11_CHRONPANC	361194	Chronic pancreatitis || id:ukb-r2-K11_CHRONPANC	30.3327
rs74159145	10	129838351	T	C	0.0529017	0.000716327	0.000139572	2.86344e-07	ukb-r2-K11_CHRONPANC	361194	Chronic pancreatitis || id:ukb-r2-K11_CHRONPANC	26.3406
rs146301736	19	40420105	A	G	0.00582475	0.00215653	0.000420492	2.92062e-07	ukb-r2-K11_CHRONPANC	361194	Chronic pancreatitis || id:ukb-r2-K11_CHRONPANC	26.3024
rs114884893	1	98820285	G	T	0.0218994	0.000931126	0.000210679	9.88952e-06	ukb-r2-K11_CHRONPANC	361194	Chronic pancreatitis || id:ukb-r2-K11_CHRONPANC	19.5332
rs79298190	10	87777105	G	T	0.016883	0.00125159	0.000243301	2.6879e-07	ukb-r2-K11_CHRONPANC	361194	Chronic pancreatitis || id:ukb-r2-K11_CHRONPANC	26.4628
rs141492622	2	15183527	G	A	0.0200472	0.00101761	0.000226893	7.29511e-06	ukb-r2-K11_CHRONPANC	361194	Chronic pancreatitis || id:ukb-r2-K11_CHRONPANC	20.115
rs139178034	4	104673838	G	C	0.0153541	0.00127503	0.000256145	6.43594e-07	ukb-r2-K11_CHRONPANC	361194	Chronic pancreatitis || id:ukb-r2-K11_CHRONPANC	24.7782
rs9997415	4	118607706	C	T	0.170742	0.000363304	8.17239e-05	8.7711e-06	ukb-r2-K11_CHRONPANC	361194	Chronic pancreatitis || id:ukb-r2-K11_CHRONPANC	19.7625
rs2286456	4	16017981	T	C	0.00538044	0.00193804	0.000421955	4.37051e-06	ukb-r2-K11_CHRONPANC	361194	Chronic pancreatitis || id:ukb-r2-K11_CHRONPANC	21.0957
rs72894476	11	43850409	A	T	0.0204035	0.000988158	0.000219609	6.80923e-06	ukb-r2-K11_CHRONPANC	361194	Chronic pancreatitis || id:ukb-r2-K11_CHRONPANC	20.2466
rs2066789	4	39308187	A	G	0.614627	-0.000287741	6.30015e-05	4.94433e-06	ukb-r2-K11_CHRONPANC	361194	Chronic pancreatitis || id:ukb-r2-K11_CHRONPANC	20.8594
rs76421755	17	73354800	C	A	0.00110516	0.0047906	0.000968651	7.5929e-07	ukb-r2-K11_CHRONPANC	361194	Chronic pancreatitis || id:ukb-r2-K11_CHRONPANC	24.4594
rs112351654	1	184052019	A	C	0.0146383	0.00122713	0.000273173	7.05327e-06	ukb-r2-K11_CHRONPANC	361194	Chronic pancreatitis || id:ukb-r2-K11_CHRONPANC	20.1793
rs7930909	11	95865884	G	A	0.586242	0.000278188	6.26548e-05	8.99797e-06	ukb-r2-K11_CHRONPANC	361194	Chronic pancreatitis || id:ukb-r2-K11_CHRONPANC	19.7137
rs371351335	2	229496695	C	T	0.0279883	0.000866187	0.000189486	4.84993e-06	ukb-r2-K11_CHRONPANC	361194	Chronic pancreatitis || id:ukb-r2-K11_CHRONPANC	20.8963
rs183154468	4	156386464	C	T	0.00255091	0.00321264	0.000658015	1.04887e-06	ukb-r2-K11_CHRONPANC	361194	Chronic pancreatitis || id:ukb-r2-K11_CHRONPANC	23.8371
rs2274077	14	56106013	C	T	0.0134374	0.00131561	0.000266768	8.15641e-07	ukb-r2-K11_CHRONPANC	361194	Chronic pancreatitis || id:ukb-r2-K11_CHRONPANC	24.3213
rs79548572	3	108013080	T	C	0.0341467	0.000792483	0.000172512	4.35411e-06	ukb-r2-K11_CHRONPANC	361194	Chronic pancreatitis || id:ukb-r2-K11_CHRONPANC	21.1029
rs150344567	4	188691042	G	A	0.0194734	0.00109325	0.000243266	6.98946e-06	ukb-r2-K11_CHRONPANC	361194	Chronic pancreatitis || id:ukb-r2-K11_CHRONPANC	20.1965
rs76267371	1	200775071	T	C	0.0100748	0.00152042	0.000331038	4.37265e-06	ukb-r2-K11_CHRONPANC	361194	Chronic pancreatitis || id:ukb-r2-K11_CHRONPANC	21.0946
rs140162686	12	56123266	T	C	0.00308615	0.00269864	0.000589828	4.75707e-06	ukb-r2-K11_CHRONPANC	361194	Chronic pancreatitis || id:ukb-r2-K11_CHRONPANC	20.9334
rs113869768	4	161024437	C	T	0.0577686	0.000650378	0.00013206	8.44506e-07	ukb-r2-K11_CHRONPANC	361194	Chronic pancreatitis || id:ukb-r2-K11_CHRONPANC	24.2543
rs79394433	16	17032151	C	T	0.0205377	0.00117318	0.000219048	8.52206e-08	ukb-r2-K11_CHRONPANC	361194	Chronic pancreatitis || id:ukb-r2-K11_CHRONPANC	28.6847
rs147149771	2	19930796	T	C	0.0046051	0.00216288	0.000477285	5.85468e-06	ukb-r2-K11_CHRONPANC	361194	Chronic pancreatitis || id:ukb-r2-K11_CHRONPANC	20.5357
rs140352667	2	48417700	A	G	0.0227897	0.000933729	0.000210987	9.62314e-06	ukb-r2-K11_CHRONPANC	361194	Chronic pancreatitis || id:ukb-r2-K11_CHRONPANC	19.5853
rs12119952	1	11782034	G	C	0.0103151	0.00147169	0.000327058	6.80399e-06	ukb-r2-K11_CHRONPANC	361194	Chronic pancreatitis || id:ukb-r2-K11_CHRONPANC	20.248
rs146204771	12	119651184	T	C	0.0270935	0.000842917	0.000190531	9.69043e-06	ukb-r2-K11_CHRONPANC	361194	Chronic pancreatitis || id:ukb-r2-K11_CHRONPANC	19.5721
rs113351865	16	50399451	C	G	0.0434613	0.000689346	0.000152864	6.49858e-06	ukb-r2-K11_CHRONPANC	361194	Chronic pancreatitis || id:ukb-r2-K11_CHRONPANC	20.3359
rs62254183	3	54498506	T	C	0.0533552	0.000627322	0.000139796	7.21181e-06	ukb-r2-K11_CHRONPANC	361194	Chronic pancreatitis || id:ukb-r2-K11_CHRONPANC	20.1369
rs150660684	2	138875468	C	A	0.0124336	0.00137375	0.000283252	1.23558e-06	ukb-r2-K11_CHRONPANC	361194	Chronic pancreatitis || id:ukb-r2-K11_CHRONPANC	23.5217
rs150928343	14	22819421	A	C	0.0196248	0.00103271	0.000221566	3.14839e-06	ukb-r2-K11_CHRONPANC	361194	Chronic pancreatitis || id:ukb-r2-K11_CHRONPANC	21.7245
rs567184569	20	29575011	A	G	0.0201518	0.00113196	0.00023673	1.73934e-06	ukb-r2-K11_CHRONPANC	361194	Chronic pancreatitis || id:ukb-r2-K11_CHRONPANC	22.8642
rs34873193	13	107824799	T	A	0.00215253	0.00338572	0.000679463	6.26574e-07	ukb-r2-K11_CHRONPANC	361194	Chronic pancreatitis || id:ukb-r2-K11_CHRONPANC	24.8296
rs149735463	16	90052985	G	A	0.00936908	0.00198072	0.00034474	9.16935e-09	ukb-r2-K11_CHRONPANC	361194	Chronic pancreatitis || id:ukb-r2-K11_CHRONPANC	33.0113
rs4377221	18	12078455	A	G	0.0107963	0.00154843	0.000298137	2.06288e-07	ukb-r2-K11_CHRONPANC	361194	Chronic pancreatitis || id:ukb-r2-K11_CHRONPANC	26.9744
rs73122457	3	65138580	A	G	0.150839	0.000384823	8.63195e-05	8.27068e-06	ukb-r2-K11_CHRONPANC	361194	Chronic pancreatitis || id:ukb-r2-K11_CHRONPANC	19.8749
rs72782569	5	102971361	T	C	0.00519988	0.00254275	0.000457676	2.76555e-08	ukb-r2-K11_CHRONPANC	361194	Chronic pancreatitis || id:ukb-r2-K11_CHRONPANC	30.8668
rs185765125	13	81856983	T	C	0.0246151	0.00108442	0.000214236	4.15527e-07	ukb-r2-K11_CHRONPANC	361194	Chronic pancreatitis || id:ukb-r2-K11_CHRONPANC	25.6218
rs36029208	3	23951240	G	A	0.0226	0.000997508	0.00020626	1.32419e-06	ukb-r2-K11_CHRONPANC	361194	Chronic pancreatitis || id:ukb-r2-K11_CHRONPANC	23.3885
rs115003358	1	70708224	T	C	0.0131875	0.00131093	0.000277517	2.31573e-06	ukb-r2-K11_CHRONPANC	361194	Chronic pancreatitis || id:ukb-r2-K11_CHRONPANC	22.3141
rs142894872	13	28760918	A	G	0.00620306	0.00185701	0.000397721	3.02594e-06	ukb-r2-K11_CHRONPANC	361194	Chronic pancreatitis || id:ukb-r2-K11_CHRONPANC	21.8008
rs13402620	2	66476348	A	G	0.00865227	0.00162236	0.000362124	7.46214e-06	ukb-r2-K11_CHRONPANC	361194	Chronic pancreatitis || id:ukb-r2-K11_CHRONPANC	20.0715
rs55673720	2	79640636	C	T	0.337294	0.000288395	6.52714e-05	9.94608e-06	ukb-r2-K11_CHRONPANC	361194	Chronic pancreatitis || id:ukb-r2-K11_CHRONPANC	19.5222
rs73916542	20	60948490	G	A	0.0335745	0.000893294	0.000173316	2.54954e-07	ukb-r2-K11_CHRONPANC	361194	Chronic pancreatitis || id:ukb-r2-K11_CHRONPANC	26.5651
rs71489232	10	212902	A	G	0.014527	0.00114523	0.000258131	9.14162e-06	ukb-r2-K11_CHRONPANC	361194	Chronic pancreatitis || id:ukb-r2-K11_CHRONPANC	19.6836
rs148141116	12	16792621	T	C	0.0258934	0.000967162	0.000197518	9.75571e-07	ukb-r2-K11_CHRONPANC	361194	Chronic pancreatitis || id:ukb-r2-K11_CHRONPANC	23.9765
rs7527097	1	79133185	C	A	0.0145939	0.00117612	0.000260957	6.57817e-06	ukb-r2-K11_CHRONPANC	361194	Chronic pancreatitis || id:ukb-r2-K11_CHRONPANC	20.3126
rs67585000	16	207731	G	C	0.0352274	0.000849185	0.000166691	3.50114e-07	ukb-r2-K11_CHRONPANC	361194	Chronic pancreatitis || id:ukb-r2-K11_CHRONPANC	25.9526
rs59513209	20	16468213	A	G	0.0505321	0.00062306	0.000140359	9.03826e-06	ukb-r2-K11_CHRONPANC	361194	Chronic pancreatitis || id:ukb-r2-K11_CHRONPANC	19.7051
rs144154061	1	24380204	A	C	0.0031462	0.00248148	0.00055362	7.38716e-06	ukb-r2-K11_CHRONPANC	361194	Chronic pancreatitis || id:ukb-r2-K11_CHRONPANC	20.0908
rs144425818	10	109984955	C	A	0.00863419	0.00166058	0.000343301	1.3181e-06	ukb-r2-K11_CHRONPANC	361194	Chronic pancreatitis || id:ukb-r2-K11_CHRONPANC	23.3975
rs145366794	12	74364343	A	T	0.0186275	0.00107236	0.000228349	2.652e-06	ukb-r2-K11_CHRONPANC	361194	Chronic pancreatitis || id:ukb-r2-K11_CHRONPANC	22.0538
rs11657244	17	42675237	T	C	0.141273	0.000395762	8.8631e-05	7.99897e-06	ukb-r2-K11_CHRONPANC	361194	Chronic pancreatitis || id:ukb-r2-K11_CHRONPANC	19.9387
rs2267324	22	34315294	C	G	0.0567194	0.000624243	0.000133056	2.71178e-06	ukb-r2-K11_CHRONPANC	361194	Chronic pancreatitis || id:ukb-r2-K11_CHRONPANC	22.0109
rs146215370	3	38410048	A	G	0.0102289	0.00177423	0.000320336	3.04991e-08	ukb-r2-K11_CHRONPANC	361194	Chronic pancreatitis || id:ukb-r2-K11_CHRONPANC	30.6767
rs111756182	4	9535267	T	C	0.0268488	0.000913031	0.000204644	8.1387e-06	ukb-r2-K11_CHRONPANC	361194	Chronic pancreatitis || id:ukb-r2-K11_CHRONPANC	19.9055
rs150043134	1	159960311	T	C	0.00472848	0.00225725	0.000476542	2.17277e-06	ukb-r2-K11_CHRONPANC	361194	Chronic pancreatitis || id:ukb-r2-K11_CHRONPANC	22.4366
rs144031880	12	122409061	T	G	0.0229491	0.00103018	0.000227365	5.87393e-06	ukb-r2-K11_CHRONPANC	361194	Chronic pancreatitis || id:ukb-r2-K11_CHRONPANC	20.5295
rs148405785	14	56256413	G	T	0.00377015	0.0024755	0.000542639	5.06915e-06	ukb-r2-K11_CHRONPANC	361194	Chronic pancreatitis || id:ukb-r2-K11_CHRONPANC	20.8115
rs118149047	14	90955452	G	A	0.0240217	0.000951885	0.000200239	1.99765e-06	ukb-r2-K11_CHRONPANC	361194	Chronic pancreatitis || id:ukb-r2-K11_CHRONPANC	22.5981
rs111855262	16	84041766	T	C	0.0636963	0.000593512	0.000126081	2.51025e-06	ukb-r2-K11_CHRONPANC	361194	Chronic pancreatitis || id:ukb-r2-K11_CHRONPANC	22.1595
rs929282	22	19121721	T	C	0.000339055	0.00789437	0.00170316	3.56819e-06	ukb-r2-K11_CHRONPANC	361194	Chronic pancreatitis || id:ukb-r2-K11_CHRONPANC	21.4844
rs111839013	5	26561864	A	T	0.00802876	0.00195795	0.000377589	2.1567e-07	ukb-r2-K11_CHRONPANC	361194	Chronic pancreatitis || id:ukb-r2-K11_CHRONPANC	26.8884
rs9380916	6	12217225	G	A	0.401952	-0.000294155	6.2993e-05	3.0184e-06	ukb-r2-K11_CHRONPANC	361194	Chronic pancreatitis || id:ukb-r2-K11_CHRONPANC	21.8056
rs76989130	5	166885790	A	G	0.0203284	0.00117552	0.000217451	6.45263e-08	ukb-r2-K11_CHRONPANC	361194	Chronic pancreatitis || id:ukb-r2-K11_CHRONPANC	29.2238
rs75632182	5	73560678	T	C	0.007352	0.00161873	0.000359045	6.5327e-06	ukb-r2-K11_CHRONPANC	361194	Chronic pancreatitis || id:ukb-r2-K11_CHRONPANC	20.326
rs115031910	5	121434389	C	A	0.0107908	0.00141171	0.000311144	5.70376e-06	ukb-r2-K11_CHRONPANC	361194	Chronic pancreatitis || id:ukb-r2-K11_CHRONPANC	20.5858
rs172766	5	123623800	G	A	0.977824	-0.00102525	0.000208471	8.74864e-07	ukb-r2-K11_CHRONPANC	361194	Chronic pancreatitis || id:ukb-r2-K11_CHRONPANC	24.1862
rs185614922	8	122596077	T	C	0.00537959	0.00239645	0.000434554	3.49531e-08	ukb-r2-K11_CHRONPANC	361194	Chronic pancreatitis || id:ukb-r2-K11_CHRONPANC	30.4123
rs189013287	9	114866636	T	A	0.0188826	0.00107977	0.000229389	2.51305e-06	ukb-r2-K11_CHRONPANC	361194	Chronic pancreatitis || id:ukb-r2-K11_CHRONPANC	22.1573
rs2039585	9	21675373	C	A	0.127571	0.000436539	9.21994e-05	2.19431e-06	ukb-r2-K11_CHRONPANC	361194	Chronic pancreatitis || id:ukb-r2-K11_CHRONPANC	22.4176
rs145212147	9	86883156	C	T	0.00595167	0.0018527	0.000417065	8.90505e-06	ukb-r2-K11_CHRONPANC	361194	Chronic pancreatitis || id:ukb-r2-K11_CHRONPANC	19.7334
rs72952814	6	120217711	A	G	0.0197554	0.00112407	0.000224664	5.63732e-07	ukb-r2-K11_CHRONPANC	361194	Chronic pancreatitis || id:ukb-r2-K11_CHRONPANC	25.0334
rs559363229	5	147184828	T	C	0.0134413	0.00140119	0.000275867	3.79129e-07	ukb-r2-K11_CHRONPANC	361194	Chronic pancreatitis || id:ukb-r2-K11_CHRONPANC	25.7985
rs148267333	8	67844873	C	T	0.0170492	0.00132938	0.00024139	3.64837e-08	ukb-r2-K11_CHRONPANC	361194	Chronic pancreatitis || id:ukb-r2-K11_CHRONPANC	30.3291
rs6927712	6	139706222	G	A	0.0824441	0.000578068	0.000112463	2.74741e-07	ukb-r2-K11_CHRONPANC	361194	Chronic pancreatitis || id:ukb-r2-K11_CHRONPANC	26.4203
